# Supplementary material for: TRIM28 regulates the coagulation cascade inhibited by p72 of African swine fever virus
Source: Vet Res. 2024 Nov 12;55:149. doi: 10.1186/s13567-024-01407-6 (PMC11559047; doi:10.1186/s13567-024-01407-6)
Supplement: Supplementary file 3 — Additional file 3. GO terms and corresponding proteins of p72-interacting partners. [file 13567_2024_1407_MOESM3_ESM.xlsx]

## Sheet: BP
Additional file 3 Go terms and corresponding proteins of p72 interacting partners
Biological Process
Level	GO_ID	Term	Type	Seqs_Num	Sequences
1	GO:0008150	biological_process	Biological Process	909	O14980,Q5T8U2,Q9BY74,P27635,P30050,P62913,Q8NHW5,Q96L21,P39019,P46782,P46783,P62263,P62826,A0A1B0GTQ6,A8K3S0,A8K5G6,E5KNU5,E5KNV8,E5KNW2,E5KNX5,P25205,P33991,P33993,P40937,P49736,P52948,Q14566,Q2V8X9,Q2V8Y0,Q59GW7,Q6LES9,Q96PK6,P30153,Q13129,O43684,A0A384MEE3,B2R6L0,B2RBD5,B3KS31,B4DP54,B4E386,K7ESM5,Q13509,Q13885,Q53G92,Q9BUF5,Q9BVA1,Q9BQA5,Q9UN37,P24864,A0A0G3DHS8,C9J2U0,I3L413,O00743,P06730,V5…
2	GO:0000003	reproduction	Biological Process	32	P52594,Q9Y3I0,P27540,P24864,A8K7B7,P30153,A0A384MDU5,A9Z1W8,O00327,P0DKV0,P12821,P19075,P36969,Q14671,Q6ZQQ2,Q8TC36,Q96L21,Q9Y265,Q14157,V9HW37,V9HW96,D9J2M1,B4DGP2,P06213,Q15003,P20594,O15119,O43684,P67775,O75094,Q08379,Q07021
2	GO:0008152	metabolic process	Biological Process	597	A0A1B0GTQ6,A8K3S0,A8K5G6,E5KNU5,E5KNV8,E5KNW2,E5KNX5,P25205,P33991,P33993,P40937,P49736,P52948,Q14566,Q2V8X9,Q2V8Y0,Q59GW7,Q6LES9,Q96PK6,P24864,Q9BQA5,P11586,A0A024RBL6,O14980,O15119,P16383,P27635,P62263,P62829,Q07021,Q5T0F9,P15056,P21359,P25786,P25789,P05386,P08708,P11940,P18077,P25398,P30050,P30153,P35268,P39019,P46778,P46779,P46782,P46783,P60866,P62249,P62266,P62269,P62277,P62280,P62861,P62899…
2	GO:0001906	cell killing	Biological Process	2	P09668,P39019
2	GO:0002376	immune system process	Biological Process	68	A0A384N5Y3,O00602,Q15485,P09668,Q96PK6,Q9NPP4,P25786,P25789,Q8WXI7,P62861,Q969Q4,Q9Y520,Q6PIZ9,H7C560,P12821,P32119,V9HW12,P39019,Q9BYJ9,A0A024RA73,Q9Y239,A3RJH1,Q92499,P15531,I4AY87,P14174,Q07021,P06881,P84077,P62263,P08708,Q8NFZ5,Q13332,O15078,P02766,P04080,P12268,P14618,P15924,P30041,P51148,P55072,P62937,Q14165,Q14974,Q5T9A4,Q86VP6,Q8N1F8,Q8NF37,Q9NX76,O00743,O43586,O75179,P54578,Q13283,Q15366…
2	GO:0040007	growth	Biological Process	18	O75094,P30153,P63244,P67775,Q13332,Q6Y7W6,Q9Y265,Q9Y4W6,P23284,A0A024R5Z9,P14618,Q6UXK2,P06213,A0A024RDV9,Q8N0X7,Q13275,A0A024RCM3,Q13838
2	GO:0007610	behavior	Biological Process	14	P06730,Q96Q42,Q9Y277,Q96DT5,P06213,P18085,Q9BYJ9,Q6Y7W6,P04080,Q14671,Q76LA1,H7C560,P21359,Q9HB07
2	GO:0008283	cell proliferation	Biological Process	35	P06881,P21359,P25705,P27540,O15119,P06213,P09668,P62829,P63241,Q9HBZ2,X5DQN9,O75094,P15531,Q15678,P14174,P12821,P32119,V9HW12,H7C560,Q9H6Z9,A0A384N6C2,P12268,I4AY87,P50402,P07942,Q9Y5V3,P48735,A0A024RCM3,Q13838,A0A024RBL6,A0A0S2Z4A5,O00541,P20073,P33993,Q6PKG0
2	GO:0009987	cellular process	Biological Process	845	P27635,P30050,P62913,Q8NHW5,Q96L21,P39019,P46782,P46783,P62263,A0A1B0GTQ6,A8K3S0,A8K5G6,E5KNU5,E5KNV8,E5KNW2,E5KNX5,P25205,P33991,P33993,P40937,P49736,P52948,Q14566,Q2V8X9,Q2V8Y0,Q59GW7,Q6LES9,Q96PK6,P30153,Q13129,O43684,P62826,A0A384MEE3,B2R6L0,B2RBD5,B3KS31,B4DP54,B4E386,K7ESM5,Q13509,Q13885,Q53G92,Q9BUF5,Q9BVA1,Q9BQA5,Q9UN37,P24864,A0A0G3DHS8,C9J2U0,I3L413,O00743,P06730,V5W5X2,O15078,Q15691,Q9…
2	GO:0022414	reproductive process	Biological Process	32	P52594,Q9Y3I0,P27540,P24864,A8K7B7,P30153,A0A384MDU5,A9Z1W8,O00327,P0DKV0,P12821,P19075,P36969,Q14671,Q6ZQQ2,Q8TC36,Q96L21,Q9Y265,Q14157,V9HW37,V9HW96,D9J2M1,B4DGP2,P06213,Q15003,O15119,O43684,P67775,P20594,O75094,Q08379,Q07021
2	GO:0022610	biological adhesion	Biological Process	39	O43424,P23468,A0A0S2Z421,B4DV44,B4DVZ2,B6ECI7,B6V6K6,B6V6K7,P21359,Q8N854,Q99972,A0A0A0MQS9,A0A0A0MTC7,H0UI49,O43586,O95206,P07942,P62330,Q03001,Q16363,Q5D044,Q8WXI7,B4DEQ8,P06881,Q5H8C1,Q9BX66,O75116,P30153,P67775,P32119,V9HW12,Q07021,Q86SQ0,P04792,P15924,Q4LE79,A0A0A0MR60,Q13332,H7C560
2	GO:0023052	signaling	Biological Process	173	P15056,P21359,P25786,P25789,P06213,P32119,Q9Y239,V9HW12,P30153,P67775,Q6PIZ9,Q8WXI7,O00602,P09668,O95206,P06881,P24864,Q16531,Q5JTC6,Q9UPQ9,A0A087WW76,A0A0A0MQQ9,A0A0A0MRB9,A0A1B0GTZ9,A0A1B0GV73,A0A1B0GVC3,A0A1B0GWA9,A0A2X0SF83,A1A5D2,B3KU02,B7Z3A3,B7Z4E1,F8W1T5,H0UIC3,J3JSM9,J3KSB5,O15397,O43586,P10092,P20594,P49441,Q5IBP5,Q5JSD8,Q5T5U3,Q96HU8,Q9UBF8,A0A2R8Y8E0,A0A2R8YDP5,A0A2U3TZI2,A6NJF2,H7C05…
2	GO:0032501	multicellular organismal process	Biological Process	180	A0A024R8P8,O15119,P11117,P63173,P20594,Q86Y22,Q9BUP3,Q9UPZ6,A0A024RBL6,A0A0A0MQS9,A0A0S2Z421,P21359,P41252,Q96A33,Q99972,O43819,P09668,P81133,P06730,Q96Q42,Q9Y277,P52594,A0A024R3F5,O60573,Q53RG0,Q9BQA5,Q9HBZ2,Q9NR56,Q9Y3I0,X5DQN9,P23528,Q13275,V9HWI5,O95206,A0A384MEE3,Q9BVA1,P12821,A0A384N5Y3,B7ZM99,P11586,Q6UB35,Q9P2K1,A0A024R5Z9,A0A024RCM3,P14618,P62330,Q13838,P27540,P04792,P06881,Q15678,O75179…
2	GO:0032502	developmental process	Biological Process	159	A0A024R8P8,O15119,P11117,P63173,Q86Y22,Q9BUP3,Q9UPZ6,A0A024RBL6,A0A0A0MQS9,A0A0S2Z421,P21359,P41252,Q96A33,Q99972,O43819,P09668,P81133,P52594,A0A024R3F5,O60573,Q53RG0,Q96Q42,Q9BQA5,Q9HBZ2,Q9NR56,Q9Y3I0,X5DQN9,P23528,Q13275,V9HWI5,O95206,A0A384MEE3,Q9BVA1,P12821,A0A384N5Y3,B7ZM99,P11586,Q6UB35,Q9P2K1,A0A024R5Z9,A0A024RCM3,P14618,P62330,Q13838,P27540,P06881,Q15678,O75179,P52179,Q969Q4,Q9Y520,H7C560…
2	GO:0040011	locomotion	Biological Process	52	P23528,Q13275,V9HWI5,A0A384MEE3,Q9BVA1,P39019,O75094,Q13509,O75116,P09668,P14174,H7C560,P12821,P07942,P18085,P78333,Q15691,P62937,Q9UN37,Q96DT5,A0A0A0MQS9,A0A0A0MTC7,H0UI49,Q16363,Q5D044,A0A0S2Z421,B4DV44,B4DVZ2,B6ECI7,B6V6K6,B6V6K7,P06213,P63244,Q8N854,Q99972,P21359,P04792,P25705,P06881,P11498,Q03001,P54578,P62330,Q8WXX0,Q96MR6,Q07021,Q16531,Q9BYJ9,Q9HCJ5,Q86SQ0,P48735,Q9NRD9
2	GO:0043473	pigmentation	Biological Process	3	E9KL35,P21359,P63244
2	GO:0048511	rhythmic process	Biological Process	12	O00327,O43390,P12268,Q8WYA1,Q9Y278,A0A024R254,Q8TEN0,Q9Y5V3,O75116,Q16531,O75094,P63244
2	GO:0048518	positive regulation of biological process	Biological Process	149	P06213,P32119,Q9Y239,V9HW12,O00602,Q15485,O75116,P63244,Q06787,P21359,P27540,Q96PK6,Q9NPP4,P25786,P25789,Q8WXI7,A0A024RA73,A3RJH1,Q92499,Q16531,O95831,P55072,Q9H6Z9,V9HW80,Q07021,Q13838,O15119,P09668,P62829,P63241,Q9HBZ2,X5DQN9,P99999,H7C560,P15056,P52179,P62913,Q96AE4,Q9BQA5,Q9UPQ9,P14174,P20594,A0A2P9DU05,A5D6W6,P15531,Q99972,P78417,A0A024RCM3,P51116,Q7Z739,Q9BYJ9,Q9H4Z3,Q9BX66,Q6PKG0,Q6PIZ9,A0…
2	GO:0048519	negative regulation of biological process	Biological Process	151	Q9BQA5,Q9UN37,A0A024RBL6,O14980,O15119,P16383,P24864,P27635,P62263,P62829,Q07021,Q5T0F9,P05386,P08708,P11940,P18077,P25398,P30050,P30153,P35268,P39019,P46778,P46779,P46782,P46783,P60866,P62249,P62266,P62269,P62277,P62280,P62861,P62899,P62906,P62910,P62913,P63173,P67775,Q86US8,Q6PIZ9,P21359,P25705,Q99972,P06881,P15531,P25786,I4AY87,P14174,Q92945,P04792,O43684,Q13123,Q9UN86,P09668,P15056,P18085,P23…
2	GO:0050789	regulation of biological process	Biological Process	389	Q9BQA5,Q9UN37,P24864,A0A024RBL6,O14980,O15119,P16383,P27635,P62263,P62829,Q07021,Q5T0F9,P15056,P21359,P25786,P25789,P05386,P08708,P11940,P18077,P25398,P30050,P30153,P35268,P39019,P46778,P46779,P46782,P46783,P60866,P62249,P62266,P62269,P62277,P62280,P62861,P62899,P62906,P62910,P62913,P63173,P67775,Q86US8,P06213,P32119,Q9Y239,V9HW12,P14866,Q06787,Q9NR56,O00602,Q15485,Q96Q42,Q6PIZ9,P04792,O75116,P63…
2	GO:0050896	response to stimulus	Biological Process	263	Q9BQA5,P15056,P21359,P25786,P25789,P06213,P32119,Q9Y239,V9HW12,P30153,P67775,Q9NNW7,Q16531,A0A087WTZ8,P25205,P33991,P33993,P49736,Q14566,P06730,Q96Q42,Q9Y277,A0A024R5Z9,P14618,P27540,Q9GZT9,Q9H6Z9,Q9HBZ2,X5DQN9,O00602,Q15485,P06881,P09668,Q96PK6,Q9NPP4,Q8WXI7,P62861,Q6PIZ9,Q9BZP6,P39019,A3RJH1,Q92499,O75116,O95831,P04792,Q9NRD9,O75179,P23528,P24864,Q5JTC6,Q9UPQ9,A0A087WW76,A0A0A0MQQ9,A0A0A0MRB9,A…
2	GO:0051179	localization	Biological Process	234	O14980,P62826,A0A024RDY0,B2RBR9,B3KWG6,B4E0R6,H0Y8C6,J3QR48,O00327,O00410,O15397,P52948,P55060,Q14974,Q96P70,P23528,Q13275,V9HWI5,A0A384MEE3,Q9BVA1,P06881,A0A024R3Q3,P84077,Q06787,P39019,P37802,Q96DT5,F5H423,F8WF69,P18085,P61204,P62330,P84085,Q86SS6,Q8IVW1,Q969Q4,Q9UN37,Q15691,Q8N1F8,Q96Q42,Q9NYQ3,Q9UJM8,O00148,P06730,Q13838,P52594,P63241,Q86US8,P05455,P62913,P62829,B4DDS7,C9J365,C9JA28,G3V4F7,O7…
2	GO:0051704	multi-organism process	Biological Process	94	P52594,P06881,O75179,Q9NPP4,Q9Y239,A3RJH1,P04792,P23528,A8K7B7,P30153,A0A384MDU5,A9Z1W8,O00327,P0DKV0,P12821,P19075,P36969,Q14671,Q6ZQQ2,Q8TC36,Q96L21,Q9Y265,Q14157,V9HW37,V9HW96,B4DGP2,P55072,A0A024RA73,P62861,Q15485,P39019,O00410,O14980,P06730,P25789,P52948,P62826,P63244,Q06787,Q07021,Q13123,Q13283,Q13435,Q16531,Q9BUP3,Q9UN86,P62937,Q14974,Q9UN37,P11498,P05386,P08708,P18077,P25398,P27635,P30050…
2	GO:0065007	biological regulation	Biological Process	408	Q9BQA5,Q9UN37,P24864,A0A024RBL6,O14980,O15119,P16383,P27635,P62263,P62829,Q07021,Q5T0F9,P15056,P21359,P25786,P25789,P05386,P08708,P11940,P18077,P25398,P30050,P30153,P35268,P39019,P46778,P46779,P46782,P46783,P60866,P62249,P62266,P62269,P62277,P62280,P62861,P62899,P62906,P62910,P62913,P63173,P67775,Q86US8,P06213,P32119,Q9Y239,V9HW12,P14866,Q06787,Q9NR56,Q99973,A0A384N5Y3,O00602,Q15485,Q96Q42,P04792…
2	GO:0071840	cellular component organization or biogenesis	Biological Process	261	O14980,Q5T8U2,Q9BY74,P27635,P30050,P62913,Q8NHW5,Q96L21,P39019,P46782,P46783,P62263,P62826,Q13129,O43684,P27816,Q03001,Q13509,Q13885,Q86SQ0,Q9BUF5,Q9BVA1,O43395,P16383,P62316,Q13838,Q92499,P14678,P62318,Q12874,Q15459,P62249,A8MUD9,B2RDF2,B5MCF9,O00541,O95036,P62906,Q9Y265,Q16531,Q99973,P24864,Q9UN37,P52948,P52594,A0A024R6Q1,P23588,P55010,A0A024R821,A4D210,B4DV79,P55884,Q13347,Q5U0F4,Q6ZNE1,Q86Y22…
2	GO:0098754	detoxification	Biological Process	3	P32119,V9HW12,P30041
3	GO:0019953	sexual reproduction	Biological Process	20	P52594,A8K7B7,P30153,A0A384MDU5,A9Z1W8,O00327,P0DKV0,P12821,P19075,P36969,Q14671,Q6ZQQ2,Q8TC36,Q96L21,Q9Y265,Q14157,V9HW37,V9HW96,Q15003,P20594
3	GO:0032504	multicellular organism reproduction	Biological Process	18	P52594,A8K7B7,P30153,A0A384MDU5,A9Z1W8,O00327,P0DKV0,P12821,P19075,P36969,Q14671,Q6ZQQ2,Q8TC36,Q96L21,Q9Y265,Q15003,O75094,P20594
3	GO:0055114	oxidation-reduction process	Biological Process	40	Q9UJM8,A0A024RAU5,P54840,A0A0S2Z511,A0A0U1RQL1,A0A2R8Y6Y7,A0A2R8YDQ9,A8K4W7,B2R8A1,B4DJB4,B4DRV2,B4DY87,B7Z9S6,B7ZAF6,E5KS55,E5KS60,P11177,P48735,P50213,P53597,Q53GF8,Q6IAL5,Q6N0B1,Q7Z503,Q9P2R7,Q9Y4T0,P13804,P38117,P99999,P55084,Q9NYQ3,P06213,Q9BX66,P14618,P55072,O43819,P36969,P78417,Q7RTP6,Q9NRD9
3	GO:0006807	nitrogen compound metabolic process	Biological Process	520	A0A1B0GTQ6,A8K3S0,A8K5G6,E5KNU5,E5KNV8,E5KNW2,E5KNX5,P25205,P33991,P33993,P40937,P49736,P52948,Q14566,Q2V8X9,Q2V8Y0,Q59GW7,Q6LES9,Q96PK6,P24864,Q9BQA5,P11586,A0A024RBL6,O14980,O15119,P16383,P27635,P62263,P62829,Q07021,Q5T0F9,P15056,P21359,P25786,P25789,P05386,P08708,P11940,P18077,P25398,P30050,P30153,P35268,P39019,P46778,P46779,P46782,P46783,P60866,P62249,P62266,P62269,P62277,P62280,P62861,P62899…
3	GO:0009056	catabolic process	Biological Process	115	P05386,P08708,P11940,P18077,P25398,P27635,P30050,P30153,P35268,P39019,P46778,P46779,P46782,P46783,P60866,P62249,P62263,P62266,P62269,P62277,P62280,P62829,P62861,P62899,P62906,P62910,P62913,P63173,P67775,Q86US8,Q9BZP6,Q9UJM8,P78333,P14618,P52948,Q14974,Q92945,F5GX11,H0YKT8,H0YN18,O76031,P09668,A6NJA2,B2RD79,B3KTG4,D3DUG9,H0YL69,H0YLC2,H0YLS6,H0YMA1,H0YMI6,H0YMZ1,O43684,P54578,Q16531,V9HW55,Q96RQ3,…
3	GO:0009058	biosynthetic process	Biological Process	366	A0A1B0GTQ6,A8K3S0,A8K5G6,E5KNU5,E5KNV8,E5KNW2,E5KNX5,P25205,P33991,P33993,P40937,P49736,P52948,Q14566,Q2V8X9,Q2V8Y0,Q59GW7,Q6LES9,Q96PK6,P24864,Q9BQA5,P11586,A0A024RBL6,O14980,O15119,P16383,P27635,P62263,P62829,Q07021,Q5T0F9,P14174,A0A024R6Q1,P23588,P55010,A0A024R821,A4D210,B4DV79,P55884,Q13347,Q5U0F4,Q6ZNE1,P05386,P18077,P62266,P62899,P62906,P62910,P62913,P63173,Q8NHW5,A8K2F9,H3BPM3,H3BPY8,H3BRE…
3	GO:0009892	negative regulation of metabolic process	Biological Process	88	A0A024RBL6,O14980,O15119,P16383,P24864,P27635,P62263,P62829,Q07021,Q5T0F9,P05386,P08708,P11940,P18077,P25398,P30050,P30153,P35268,P39019,P46778,P46779,P46782,P46783,P60866,P62249,P62266,P62269,P62277,P62280,P62861,P62899,P62906,P62910,P62913,P63173,P67775,Q86US8,Q6PIZ9,Q92945,P04792,P21359,Q14671,P04080,Q08379,O75094,O75116,P11498,P12821,P14174,P15531,P20073,P63244,Q9BQA5,Q9UPQ9,Q9H4Z3,Q6Y7W6,O00…
3	GO:0009893	positive regulation of metabolic process	Biological Process	81	P06213,P32119,Q9Y239,V9HW12,O75116,P63244,Q06787,O95831,P55072,Q9H6Z9,Q9NPP4,V9HW80,Q13838,P99999,H7C560,P09668,P15056,P52179,P62829,P62913,Q96AE4,Q9BQA5,Q9UPQ9,Q16531,A0A024RCM3,P51116,Q7Z739,Q9BYJ9,Q9H4Z3,Q9BX66,Q6PKG0,P27540,Q5JTC6,Q6ZWH5,P61956,I4AY87,P14174,P04792,V9HW43,Q9Y5V3,Q8NF37,A0A024R904,Q9HB71,Q96Q42,A0A024R3F5,A0A024RBL6,O00327,O15078,O43392,P24864,P62826,Q13129,Q8WYA1,Q92804,Q9HBZ…
3	GO:0019222	regulation of metabolic process	Biological Process	205	P24864,Q9BQA5,A0A024RBL6,O14980,O15119,P16383,P27635,P62263,P62829,Q07021,Q5T0F9,P05386,P08708,P11940,P18077,P25398,P30050,P30153,P35268,P39019,P46778,P46779,P46782,P46783,P60866,P62249,P62266,P62269,P62277,P62280,P62861,P62899,P62906,P62910,P62913,P63173,P67775,Q86US8,P06213,P32119,Q9Y239,V9HW12,P14866,Q06787,Q9NR56,Q6PIZ9,P04792,O75116,P63244,A0A024R3Q3,P84077,P52948,O75179,A0A075B7D9,A0A087WTP…
3	GO:0019748	secondary metabolic process	Biological Process	2	P0DN79,P35520
3	GO:0032259	methylation	Biological Process	6	P14678,P62318,Q9UIC8,Q13129,Q9H4Z3,P78417
3	GO:0042440	pigment metabolic process	Biological Process	3	P11586,P22234,Q6UB35
3	GO:0042445	hormone metabolic process	Biological Process	9	P12821,Q9NRD9,P27540,A0A087WT59,A0A087WV45,A6XGL1,A6XMH1,E9KL36,P02766
3	GO:0044237	cellular metabolic process	Biological Process	577	A0A1B0GTQ6,A8K3S0,A8K5G6,E5KNU5,E5KNV8,E5KNW2,E5KNX5,P25205,P33991,P33993,P40937,P49736,P52948,Q14566,Q2V8X9,Q2V8Y0,Q59GW7,Q6LES9,Q96PK6,P24864,Q9BQA5,P11586,A0A024RBL6,O14980,O15119,P16383,P27635,P62263,P62829,Q07021,Q5T0F9,P15056,P21359,P25786,P25789,P05386,P08708,P11940,P18077,P25398,P30050,P30153,P35268,P39019,P46778,P46779,P46782,P46783,P60866,P62249,P62266,P62269,P62277,P62280,P62861,P62899…
3	GO:0044238	primary metabolic process	Biological Process	570	A0A1B0GTQ6,A8K3S0,A8K5G6,E5KNU5,E5KNV8,E5KNW2,E5KNX5,P25205,P33991,P33993,P40937,P49736,P52948,Q14566,Q2V8X9,Q2V8Y0,Q59GW7,Q6LES9,Q96PK6,P24864,Q9BQA5,P11586,A0A024RBL6,O14980,O15119,P16383,P27635,P62263,P62829,Q07021,Q5T0F9,P15056,P21359,P25786,P25789,P05386,P08708,P11940,P18077,P25398,P30050,P30153,P35268,P39019,P46778,P46779,P46782,P46783,P60866,P62249,P62266,P62269,P62277,P62280,P62861,P62899…
3	GO:0044281	small molecule metabolic process	Biological Process	128	P11586,P14174,Q9UJM8,P37837,A0A024R5Z9,P11177,P51570,Q6ZP37,A0A384MDR8,C9J634,F8WF02,Q59G68,Q5U077,A0A024R5C5,P11498,P14618,P48735,F2Z393,A0A0S2Z511,A0A0U1RQL1,A0A2R8Y6Y7,A0A2R8YDQ9,A8K4W7,B2R8A1,B4DJB4,B4DRV2,B4DY87,B7Z9S6,B7ZAF6,E5KS55,E5KS60,P50213,P53597,Q53GF8,Q6IAL5,Q6N0B1,Q7Z503,Q9P2R7,Q9Y4T0,Q53GL5,P52948,A6NDG6,P99999,P02766,A0A384N5Y3,B4DGX3,H0Y4R1,A0A384N6C2,P12268,P20594,A0A384MTW7,P1…
3	GO:0045730	respiratory burst	Biological Process	4	P32119,V9HW12,P39019,P06213
3	GO:0070085	glycosylation	Biological Process	6	Q08379,Q15643,Q8WXI7,P55072,Q9HCG7,Q9Y644
3	GO:0071704	organic substance metabolic process	Biological Process	586	A0A1B0GTQ6,A8K3S0,A8K5G6,E5KNU5,E5KNV8,E5KNW2,E5KNX5,P25205,P33991,P33993,P40937,P49736,P52948,Q14566,Q2V8X9,Q2V8Y0,Q59GW7,Q6LES9,Q96PK6,P24864,Q9BQA5,P11586,A0A024RBL6,O14980,O15119,P16383,P27635,P62263,P62829,Q07021,Q5T0F9,P15056,P21359,P25786,P25789,P05386,P08708,P11940,P18077,P25398,P30050,P30153,P35268,P39019,P46778,P46779,P46782,P46783,P60866,P62249,P62266,P62269,P62277,P62280,P62861,P62899…
3	GO:1990845	adaptive thermogenesis	Biological Process	3	A0A0A0MQS9,O00327,Q16363
3	GO:0001909	leukocyte mediated cytotoxicity	Biological Process	1	P09668
3	GO:0031640	killing of cells of other organism	Biological Process	1	P39019
3	GO:0001776	leukocyte homeostasis	Biological Process	3	A0A384N5Y3,I4AY87,P14174
3	GO:0002252	immune effector process	Biological Process	33	O00602,Q15485,P09668,P12821,P32119,V9HW12,A3RJH1,Q92499,Q07021,O15078,P02766,P04080,P12268,P14174,P14618,P15924,P30041,P51148,P55072,P62937,Q14165,Q14974,Q5T9A4,Q86VP6,Q8N1F8,Q8NF37,Q9NX76,Q15366,Q13283,P39019,I4AY87,O75179,Q14671
3	GO:0002253	activation of immune response	Biological Process	15	O00602,Q15485,Q96PK6,Q9NPP4,P25786,P25789,Q8WXI7,Q07021,H7C560,Q6PIZ9,Q8NFZ5,Q13332,Q9Y239,O75179,Q14671
3	GO:0002262	myeloid cell homeostasis	Biological Process	5	A0A384N5Y3,P39019,P62263,P08708,P27540
3	GO:0002440	production of molecular mediator of immune response	Biological Process	4	A3RJH1,Q92499,I4AY87,P14174
3	GO:0002520	immune system development	Biological Process	16	Q969Q4,Q9Y520,H7C560,P15531,P39019,P62263,P32119,V9HW12,P27540,P06881,Q9UPQ9,P21359,P35268,P12821,P25786,P25789
3	GO:0002682	regulation of immune system process	Biological Process	34	O00602,Q15485,Q96PK6,Q9NPP4,P25786,P25789,Q8WXI7,Q9BYJ9,A0A024RA73,Q9Y239,A3RJH1,Q92499,P15531,P09668,I4AY87,P14174,Q07021,H7C560,Q6PIZ9,Q8NFZ5,Q13332,P32119,V9HW12,P27540,P06881,Q9UPQ9,P21359,Q15366,P39019,A0A087WY31,Q7Z739,O75179,Q14671,P12821
3	GO:0002683	negative regulation of immune system process	Biological Process	14	P15531,P25786,I4AY87,P14174,Q13332,Q07021,P32119,V9HW12,P06881,P21359,Q15366,P39019,A0A087WY31,Q7Z739
3	GO:0002684	positive regulation of immune system process	Biological Process	23	O00602,Q15485,Q96PK6,Q9NPP4,P25786,P25789,Q8WXI7,A0A024RA73,Q9Y239,A3RJH1,Q92499,Q07021,H7C560,Q6PIZ9,P14174,Q8NFZ5,Q13332,P27540,P06881,P39019,I4AY87,O75179,Q14671
3	GO:0006955	immune response	Biological Process	50	O00602,Q15485,P09668,Q96PK6,Q9NPP4,P25786,P25789,Q8WXI7,P62861,Q6PIZ9,A3RJH1,Q92499,Q07021,P06881,H7C560,Q8NFZ5,Q13332,O15078,P02766,P04080,P12268,P14174,P14618,P15924,P30041,P51148,P55072,P62937,Q14165,Q14974,Q5T9A4,Q86VP6,Q8N1F8,Q8NF37,Q9NX76,O00743,O43586,O75179,P54578,Q13283,Q15366,Q8IWZ3,Q9UN86,Q9Y239,P39019,A0A087WY31,Q7Z739,I4AY87,P07814,Q14671
3	GO:0019882	antigen processing and presentation	Biological Process	8	P12821,P25786,P25789,Q9BYJ9,A0A024RA73,Q9Y239,P84077,P09668
3	GO:0045058	T cell selection	Biological Process	1	H7C560
3	GO:0045321	leukocyte activation	Biological Process	26	P14174,P32119,V9HW12,Q8NFZ5,O00602,O15078,P02766,P04080,P09668,P12268,P14618,P15924,P30041,P51148,P55072,P62937,Q14165,Q14974,Q5T9A4,Q86VP6,Q8N1F8,Q8NF37,Q9NX76,H7C560,P35268,A0A384N6C2
3	GO:0050900	leukocyte migration	Biological Process	4	P39019,P14174,Q07021,P62937
3	GO:0016049	cell growth	Biological Process	11	O75094,P30153,P63244,P67775,Q13332,Q6UXK2,A0A024RDV9,Q8N0X7,Q13275,A0A024RCM3,Q13838
3	GO:0040008	regulation of growth	Biological Process	15	O75094,P30153,P63244,P67775,Q13332,Q9Y4W6,P23284,Q6UXK2,P06213,A0A024RDV9,Q8N0X7,Q13275,A0A024RCM3,Q13838,Q9Y265
3	GO:0045926	negative regulation of growth	Biological Process	8	O75094,P30153,P63244,P67775,Q13332,A0A024RDV9,Q8N0X7,Q13275
3	GO:0045927	positive regulation of growth	Biological Process	5	P23284,Q6UXK2,P06213,A0A024RCM3,Q13838
3	GO:0048589	developmental growth	Biological Process	14	Q13332,Q6Y7W6,Q9Y4W6,P23284,A0A024R5Z9,P14618,Q6UXK2,P06213,A0A024RDV9,Q8N0X7,Q13275,O75094,A0A024RCM3,Q13838
3	GO:0002209	behavioral defense response	Biological Process	3	P06730,Q96Q42,Q9Y277
3	GO:0007611	learning or memory	Biological Process	7	P06213,P18085,Q9BYJ9,Q9Y277,H7C560,P21359,Q96DT5
3	GO:0007626	locomotory behavior	Biological Process	6	P04080,Q14671,Q6Y7W6,Q76LA1,Q9HB07,Q96Q42
3	GO:0007631	feeding behavior	Biological Process	1	Q6Y7W6
3	GO:0007632	visual behavior	Biological Process	2	H7C560,P21359
3	GO:0030534	adult behavior	Biological Process	4	P04080,Q14671,Q6Y7W6,Q76LA1
3	GO:0035640	exploration behavior	Biological Process	1	Q9HB07
3	GO:0008284	positive regulation of cell proliferation	Biological Process	16	P21359,P27540,P14174,I4AY87,P07942,P15531,A0A024RCM3,Q13838,A0A024RBL6,O15119,P06213,P09668,P62829,P63241,Q9HBZ2,X5DQN9
3	GO:0008285	negative regulation of cell proliferation	Biological Process	8	P21359,P25705,P50402,Q9Y5V3,P48735,O75094,P15531,Q15678
3	GO:0014009	glial cell proliferation	Biological Process	1	P48735
3	GO:0033002	muscle cell proliferation	Biological Process	2	A0A024RCM3,Q13838
3	GO:0042127	regulation of cell proliferation	Biological Process	25	P21359,P25705,P27540,O15119,P06213,P09668,P62829,P63241,Q9HBZ2,X5DQN9,O75094,P15531,Q15678,P14174,I4AY87,P50402,P07942,Q9Y5V3,P48735,P12821,A0A024RCM3,Q13838,A0A024RBL6,H7C560,Q9H6Z9
3	GO:0048144	fibroblast proliferation	Biological Process	4	I4AY87,P14174,P21359,P50402
3	GO:0050673	epithelial cell proliferation	Biological Process	7	P06881,P21359,P25705,P27540,P07942,P15531,Q9Y5V3
3	GO:0061351	neural precursor cell proliferation	Biological Process	1	P21359
3	GO:0070661	leukocyte proliferation	Biological Process	6	P14174,P12821,P32119,V9HW12,A0A384N6C2,P12268
3	GO:0071838	cell proliferation in bone marrow	Biological Process	1	P12821
3	GO:0072089	stem cell proliferation	Biological Process	4	P21359,P12821,A0A024RBL6,O15119
3	GO:0007059	chromosome segregation	Biological Process	16	O43684,P62826,A8K4T8,C9J470,E9PHA2,Q15003,Q14974,Q9UN37,Q13123,P24864,A8K7B7,P30153,Q14671,E9PMD0,Q9UIC8,P41227
3	GO:0007017	microtubule-based process	Biological Process	48	P27816,Q03001,Q13509,Q13885,Q86SQ0,Q9BUF5,Q9BVA1,Q8WXX0,Q86VH2,Q96DT5,A0A087WYC6,A0A0C4DFR0,B0I1S4,C0JYZ1,E0ZS58,Q96M86,B3KRS1,Q08379,P62826,Q14974,Q06787,O14980,A0A2P9DU05,O75116,B4DM33,Q15691,Q9HCG7,A0A024R914,Q5VT06,Q9P2K1,Q15643,Q96PK6,Q5SU16,P55072,A8K7B7,P30153,Q5T5U3,A0A0S2Z4Z0,P04792,Q8IW35,A0A384MEE3,B2R6L0,B2RBD5,B3KS31,B4DP54,B4E386,K7ESM5,Q53G92
3	GO:0000075	cell cycle checkpoint	Biological Process	7	Q9BQA5,Q9UN37,O43684,Q13123,Q6Y7W6,Q9UIC8,Q13838
3	GO:0001775	cell activation	Biological Process	27	P14174,P32119,V9HW12,Q8NFZ5,O00602,O15078,P02766,P04080,P09668,P12268,P14618,P15924,P30041,P51148,P55072,P62937,Q14165,Q14974,Q5T9A4,Q86VP6,Q8N1F8,Q8NF37,Q9NX76,H7C560,P35268,A0A384N6C2,P04792
3	GO:0006457	protein folding	Biological Process	34	B7Z4F6,P23284,P62937,P04792,A0A024R5X7,A8K486,B2RE56,B4DDU6,B4DE30,B4DX08,B4DXI1,B4DZT5,B7Z4R3,B7Z9L0,B7ZAR1,C9J5S7,E9PCA1,F5GWF6,F8VQ14,F8WE65,O76031,P55072,Q14165,Q58FF6,Q71V99,Q7Z759,Q9BU08,Q9H072,Q9H369,Q9Y266,V9HW37,V9HW96,V9HWC6,V9HWF5
3	GO:0007165	signal transduction	Biological Process	158	P15056,P21359,P25786,P25789,P06213,P32119,Q9Y239,V9HW12,P30153,P67775,Q8WXI7,O00602,P09668,P24864,Q16531,Q5JTC6,Q9UPQ9,A0A2R8Y8E0,A0A2R8YDP5,A0A2U3TZI2,A6NJF2,H7C056,H7C1A1,P04792,Q8NI35,Q96NS5,Q96A33,Q9Y5M8,B3KTN7,B4DRA3,P14174,Q8IWK6,P20594,P18085,P23468,O75116,P06881,P10092,Q9HBX9,Q9NQ84,B4DGP2,O43424,P39086,Q06787,B0ZBD0,O60547,P39019,Q9P2K1,Q03001,Q8NFZ5,A0A1B0GVA7,A8K5Z4,B4DII6,B4E121,O1455…
3	GO:0006903	vesicle targeting	Biological Process	10	A0A0C4DH09,A0A3F2YNX0,A0A3F2YNZ0,A4QN18,A4QN19,F1T0I1,O00743,O15027,Q08379,X6RGP5
3	GO:0006928	movement of cell or subcellular component	Biological Process	61	P23528,Q13275,V9HWI5,A0A384MEE3,Q9BVA1,P39019,Q8WXX0,Q86VH2,Q96DT5,A0A087WYC6,A0A0C4DFR0,B0I1S4,C0JYZ1,E0ZS58,Q96M86,Q14974,O75094,Q13509,Q06787,Q03001,O75116,P09668,P14174,H7C560,P12821,P07942,P18085,P78333,Q15691,A0A0A0MQS9,A0A0A0MTC7,H0UI49,Q16363,Q5D044,A0A0S2Z421,B4DV44,B4DVZ2,B6ECI7,B6V6K6,B6V6K7,P06213,P63244,Q8N854,Q99972,P21359,Q15643,P04792,P25705,P06881,P62937,P27816,P62330,Q96MR6,Q5T5…
3	GO:0007049	cell cycle	Biological Process	75	O43684,P62826,Q9BQA5,Q9UN37,P24864,A0A0G3DHS8,C9J2U0,I3L413,O00743,P06730,P25205,P33991,P33993,P49736,Q14566,V5W5X2,O15078,P30153,Q15691,Q9UIC8,Q13123,Q13509,Q13885,Q9BUF5,Q9BVA1,O75116,P23528,V9HWI5,O00327,O00541,P63244,Q14671,P27816,A8K4T8,C9J470,E9PHA2,Q15003,Q14974,P50402,P67775,Q08379,A8K7B7,O14980,A0A2P9DU05,P25786,P25789,Q6Y7W6,P40937,K7ERY0,O00410,O15119,O75179,P06213,Q96PK6,Q5SU16,P55072…
3	GO:0007154	cell communication	Biological Process	175	P15056,P21359,P25786,P25789,P06213,P32119,Q9Y239,V9HW12,P30153,P67775,Q8WXI7,O00602,P09668,O95206,P06881,P24864,Q16531,Q5JTC6,Q9UPQ9,A0A087WW76,A0A0A0MQQ9,A0A0A0MRB9,A0A1B0GTZ9,A0A1B0GV73,A0A1B0GVC3,A0A1B0GWA9,A0A2X0SF83,A1A5D2,B3KU02,B7Z3A3,B7Z4E1,F8W1T5,H0UIC3,J3JSM9,J3KSB5,O15397,O43586,P10092,P20594,P49441,Q5IBP5,Q5JSD8,Q5T5U3,Q6PIZ9,Q96HU8,Q9UBF8,A0A2R8Y8E0,A0A2R8YDP5,A0A2U3TZI2,A6NJF2,H7C05…
3	GO:0007163	establishment or maintenance of cell polarity	Biological Process	8	P23528,V9HWI5,Q03001,P18085,P27816,P62330,O75116,P63244
3	GO:0007272	ensheathment of neurons	Biological Process	4	A0A0S2Z421,P21359,Q99972,Q9Y4W6
3	GO:0008219	cell death	Biological Process	65	I4AY87,P14174,O95831,P30153,P49736,P63241,P67775,P99999,Q07021,Q8NFZ5,Q9BUP3,Q9BZP6,Q9H6Z9,Q9NPP4,Q9Y239,Q14974,P55072,P63244,V9HW80,P14618,A0A024RBL6,O15119,P04792,P09668,P15056,P18085,P23528,P27635,P32119,Q16531,Q9HBZ2,X5DQN9,P21359,A0A140VJS0,P62714,A0A024RA73,A0A024R254,B3KN80,G3XAL1,P15531,Q8TEN0,Q9UIC8,Q9Y5V3,P62330,O43424,H7C560,P49588,A0A024R904,Q9HB71,O75094,O43548,P15924,B7ZKM6,B7ZKM7,F…
3	GO:0008037	cell recognition	Biological Process	5	Q14157,V9HW37,V9HW96,O00602,Q15485
3	GO:0016043	cellular component organization	Biological Process	252	P27635,P30050,P62913,Q8NHW5,Q96L21,P39019,P46782,P46783,P62263,Q13129,O43684,P62826,P27816,Q03001,Q13509,Q13885,Q86SQ0,Q9BUF5,Q9BVA1,O43395,P16383,P62316,Q13838,Q92499,P14678,P62318,Q12874,Q15459,Q9Y265,Q16531,Q99973,P24864,Q9UN37,P52948,P52594,A0A024R6Q1,P23588,P55010,A0A024R821,A4D210,B4DV79,P55884,Q13347,Q5U0F4,Q6ZNE1,Q86Y22,A0A024R3Q3,P84077,Q06787,P15924,P0C1H6,P49736,B4E112,E9PK25,E9PLJ3,E9…
3	GO:0016458	gene silencing	Biological Process	11	Q14671,Q6Y7W6,P11940,Q06787,Q9UPQ9,A0A024R1T4,H0Y720,P62826,O15397,P52948,Q9NRG0
3	GO:0019725	cellular homeostasis	Biological Process	26	A0A096LPK7,A0A182DWF3,B3KUQ5,B4DF70,D3YTF8,O43819,P30041,P32119,Q9NNW7,V9HW12,V9HWC7,P10092,P20073,P84077,Q86VP6,P06881,P78417,P12277,V9HWH2,P40937,Q96A33,Q9Y4W6,E5KNU5,P15531,P54098,P63244
3	GO:0022402	cell cycle process	Biological Process	56	O43684,P62826,Q9UN37,A0A0G3DHS8,C9J2U0,I3L413,O00743,P06730,P24864,P25205,P33991,P33993,P49736,Q14566,Q9BQA5,V5W5X2,O15078,P30153,Q15691,Q9UIC8,O75116,P23528,V9HWI5,P27816,A8K4T8,C9J470,E9PHA2,Q15003,Q14974,P50402,P67775,Q13123,Q08379,A8K7B7,O14980,A0A2P9DU05,P25786,P25789,Q6Y7W6,P40937,K7ERY0,P06213,Q96PK6,Q5SU16,P55072,E9PMD0,O43175,P14174,P62829,O75179,Q8IW35,Q16531,Q6ZWH5,A0A024R3Q3,P84077,P4…
3	GO:0022406	membrane docking	Biological Process	6	O15078,P30153,Q15691,Q8IW35,Q96ST8,Q9P2K1
3	GO:0022412	cellular process involved in reproduction in multicellular organism	Biological Process	7	P52594,A8K7B7,P30153,Q8TC36,Q15003,O75094,P20594
3	GO:0030029	actin filament-based process	Biological Process	36	Q9UN37,B4E112,E9PK25,E9PLJ3,E9PP50,E9PQB7,G3V1A4,P23528,Q7RTP6,A0A2P9DU05,P21359,A0A024R3Q3,P84077,A0A0A6YYG9,F8WDD7,H7C0A3,O43586,Q9H7Z5,V9HWI5,P52179,Q9HCG7,P62330,O75116,Q9UPZ6,Q9BX66,A0A0S2Z421,B4DV44,B4DVZ2,B6ECI7,B6V6K6,B6V6K7,Q8N854,H7C560,Q99972,Q86SQ0,P15924
3	GO:0032940	secretion by cell	Biological Process	53	P37802,A8K0E1,J3QQT0,Q7RTP6,Q9UNE2,B2RCA8,O00327,Q86SS6,A0A0J9YWA6,A0A0J9YX72,A8K7D5,I3L1Q0,I3L2G8,I3L2I9,I3L2N0,I3L2X0,I3L308,I3L349,I3L3M9,I3NI49,P21359,O15119,O00602,O15078,P02766,P04080,P09668,P12268,P14174,P14618,P15924,P30041,P51148,P55072,P62937,Q14165,Q14974,Q5T9A4,Q86VP6,Q8N1F8,Q8NF37,Q9NX76,A0A024R3Q3,P84077,Q06787,Q9NPP4,P52179,P62330,H0Y763,Q9BZP6,Q9UN37,P48735,H7C560
3	GO:0044764	multi-organism cellular process	Biological Process	4	P62937,Q07021,O75179,Q14671
3	GO:0045103	intermediate filament-based process	Biological Process	5	E7ESP9,P07197,P15924,Q03001,P52594
3	GO:0048522	positive regulation of cellular process	Biological Process	135	P06213,P32119,Q9Y239,V9HW12,O75116,P63244,Q06787,P21359,P27540,Q16531,O95831,P55072,Q9H6Z9,Q9NPP4,V9HW80,Q13838,O15119,P09668,P62829,P63241,Q9HBZ2,X5DQN9,P99999,P14174,P20594,A0A2P9DU05,A0A024RA73,P15531,Q99972,A0A024RCM3,P51116,Q7Z739,Q9BYJ9,Q9H4Z3,Q6PKG0,Q6PIZ9,A0A0S2Z421,B4DV44,B4DVZ2,B6ECI7,B6V6K6,B6V6K7,P07942,Q13275,Q15691,Q8N854,P23528,V9HWI5,P62330,Q5JTC6,I4AY87,Q6ZWH5,Q9UNE2,P61956,P1505…
3	GO:0048523	negative regulation of cellular process	Biological Process	117	Q9BQA5,Q9UN37,A0A024RBL6,O14980,O15119,P16383,P24864,P27635,P62263,P62829,Q07021,Q5T0F9,P30153,P67775,Q6PIZ9,P21359,P25705,Q99972,P06881,P15531,I4AY87,P14174,P04792,O43684,Q13123,P09668,P15056,P18085,P23528,P32119,Q16531,Q9BUP3,Q9HBZ2,X5DQN9,O75094,Q15678,P04080,Q08379,H7C560,P78417,Q9H4Z3,P25786,P25789,Q13332,Q9UNE2,O00327,Q9Y5V3,O00425,O60573,P06730,P07814,P51116,P63244,Q06787,Q14444,Q6PKG0,Q6Y…
3	GO:0048869	cellular developmental process	Biological Process	101	A0A0S2Z421,P21359,P41252,Q96A33,Q99972,P52594,O15119,P23528,Q13275,V9HWI5,A0A384MEE3,Q9BVA1,Q86Y22,Q969Q4,Q9Y520,H7C560,P15531,A0A024RBL6,Q15643,Q8TC36,Q7Z2D5,Q86XM6,Q96Q42,Q9Y4W6,O75094,Q13509,I4AY87,P14174,P20073,Q86SQ0,P67775,O43424,Q13332,Q6Y7W6,Q9HCJ5,O43175,P07942,Q9HCG7,O95789,B4DGP2,D9J2M1,P0DKV0,P27540,P81133,Q6ZQQ2,Q86VP6,Q99426,Q9BUP3,Q9UPZ6,Q9Y644,O95831,P23468,P15924,P39019,P62263,P5…
3	GO:0050794	regulation of cellular process	Biological Process	358	Q9BQA5,Q9UN37,P24864,A0A024RBL6,O14980,O15119,P16383,P27635,P62263,P62829,Q07021,Q5T0F9,P15056,P21359,P25786,P25789,P06213,P32119,Q9Y239,V9HW12,P30153,P67775,P14866,Q06787,Q9NR56,Q6PIZ9,P04792,O75116,P63244,P25705,P27540,Q99972,P06881,A0A024R3Q3,P84077,Q8WXI7,O00602,P15531,P09668,I4AY87,P14174,Q96DT5,A0A0G3DHS8,C9J2U0,I3L413,O00327,O00541,Q14671,V5W5X2,Q16531,Q5JTC6,Q9UPQ9,A0A087WW76,A0A0A0MQQ9,A…
3	GO:0051301	cell division	Biological Process	24	O75116,P23528,V9HWI5,Q9UN37,Q08379,K7ERY0,P63244,A0A024R3Q3,P84077,A8K4T8,E9PHA2,E9PMD0,O43684,P24864,P27816,P62330,P62826,Q15003,Q15691,Q7RTP6,Q8N0X7,Q9H834,Q9Y265,Q9Y266
3	GO:0051651	maintenance of location in cell	Biological Process	2	Q5T5U3,Q8TC36
3	GO:0051716	cellular response to stimulus	Biological Process	208	Q9BQA5,P15056,P21359,P25786,P25789,P06213,P32119,Q9Y239,V9HW12,P30153,P67775,Q16531,A0A087WTZ8,P25205,P33991,P33993,P49736,Q14566,Q8WXI7,P39019,O00602,P09668,P24864,Q5JTC6,Q9UPQ9,A0A087WW76,A0A0A0MQQ9,A0A0A0MRB9,A0A1B0GTZ9,A0A1B0GV73,A0A1B0GVC3,A0A1B0GWA9,A0A2X0SF83,A1A5D2,B3KU02,B7Z3A3,B7Z4E1,F8W1T5,H0UIC3,J3JSM9,J3KSB5,O15397,O43586,P10092,P20594,P49441,Q5IBP5,Q5JSD8,Q5T5U3,Q6PIZ9,Q96HU8,Q9UBF8…
3	GO:0061919	process utilizing autophagic mechanism	Biological Process	9	K7ERY0,P20073,P55072,P04792,Q08379,Q9UN37,Q6PKG0,A0A024RA73,Q9Y239
3	GO:0097194	execution phase of apoptosis	Biological Process	2	Q14974,O95831
3	GO:0140029	exocytic process	Biological Process	1	Q86SS6
3	GO:1990748	cellular detoxification	Biological Process	3	P32119,V9HW12,P30041
3	GO:0003006	developmental process involved in reproduction	Biological Process	11	P52594,Q9Y3I0,P27540,Q8TC36,D9J2M1,P06213,O15119,O75094,P20594,A8K7B7,P30153
3	GO:0007566	embryo implantation	Biological Process	1	Q07021
3	GO:0009566	fertilization	Biological Process	3	Q14157,V9HW37,V9HW96
3	GO:0022602	ovulation cycle process	Biological Process	1	O75094
3	GO:0035036	sperm-egg recognition	Biological Process	3	Q14157,V9HW37,V9HW96
3	GO:0044703	multi-organism reproductive process	Biological Process	22	P52594,A8K7B7,P30153,A0A384MDU5,A9Z1W8,O00327,P0DKV0,P12821,P19075,P36969,Q14671,Q6ZQQ2,Q8TC36,Q96L21,Q9Y265,Q14157,V9HW37,V9HW96,B4DGP2,Q15003,P20594,Q07021
3	GO:0048609	multicellular organismal reproductive process	Biological Process	18	P52594,A8K7B7,P30153,A0A384MDU5,A9Z1W8,O00327,P0DKV0,P12821,P19075,P36969,Q14671,Q6ZQQ2,Q8TC36,Q96L21,Q9Y265,Q15003,O75094,P20594
3	GO:0051321	meiotic cell cycle	Biological Process	9	P24864,A8K7B7,P30153,Q15003,P06213,P20594,Q08379,O43684,P67775
3	GO:0061450	trophoblast cell migration	Biological Process	1	Q07021
3	GO:1903046	meiotic cell cycle process	Biological Process	5	P24864,A8K7B7,P30153,Q15003,Q08379
3	GO:2000241	regulation of reproductive process	Biological Process	5	P06213,P20594,Q07021,A8K7B7,P30153
3	GO:2000242	negative regulation of reproductive process	Biological Process	1	P20594
3	GO:2000243	positive regulation of reproductive process	Biological Process	2	P06213,Q07021
3	GO:0007155	cell adhesion	Biological Process	39	O43424,P23468,A0A0S2Z421,B4DV44,B4DVZ2,B6ECI7,B6V6K6,B6V6K7,P21359,Q8N854,Q99972,B4DEQ8,O95206,P06881,Q5H8C1,Q9BX66,P07942,A0A0A0MQS9,A0A0A0MTC7,H0UI49,O75116,P30153,P67775,Q16363,Q5D044,P32119,V9HW12,Q07021,Q86SQ0,P04792,P15924,Q4LE79,A0A0A0MR60,Q13332,H7C560,O43586,P62330,Q03001,Q8WXI7
3	GO:0007267	cell-cell signaling	Biological Process	43	P24864,Q16531,Q5JTC6,Q9UPQ9,O95206,P39086,P54578,Q96ST8,Q9Y277,B2RCA8,O00327,Q86SS6,P21359,P30153,P67775,P63244,Q9UNE2,O15119,O43424,Q96Q42,Q99972,Q06787,B8ZZ34,A0A384MEE3,Q13332,Q9BVA1,P25786,P25789,H7C560,A0A024R3Q3,P84077,P50402,H0Y763,Q13283,Q5U0Q1,P55072,P78333,Q9Y265,P23468,P35268,P06730,Q9BYJ9,P06881
3	GO:0023051	regulation of signaling	Biological Process	87	P06213,P32119,Q9Y239,V9HW12,P30153,P67775,Q96Q42,Q6PIZ9,P06881,B2RCA8,O00327,Q86SS6,Q9Y644,P14174,P20594,P63244,Q99972,Q9UNE2,P21359,A0A024RDV9,Q8N0X7,P27540,I4AY87,O43156,Q13332,P62330,A0A2X0SFA0,A8K4R4,B3KPJ0,H0Y696,Q6IQ41,Q07021,P04792,V9HW43,A0A024RA73,A3RJH1,O75179,Q8IUH5,Q8NFZ5,Q92499,Q6ZWH5,Q9Y5V3,O75116,A0A140VJS0,P62714,Q9BX66,Q06787,B8ZZ34,A0A384MEE3,O43424,P39086,Q9BVA1,O14559,Q5T5U3,H…
3	GO:0023056	positive regulation of signaling	Biological Process	46	P06213,P32119,Q9Y239,V9HW12,P14174,P20594,Q99972,Q6PIZ9,P27540,I4AY87,Q9UNE2,Q96Q42,A0A024RA73,A3RJH1,O75179,Q8IUH5,Q8NFZ5,Q92499,Q6ZWH5,Q9Y5V3,O75116,Q9Y644,Q9BX66,Q07021,H7C560,P78417,P15056,O00327,P25786,P25789,P55072,P78333,Q5JTC6,Q9Y265,Q86SS6,Q14671,P21359,Q9BYJ9,Q06787,P62829,P62913,Q5VVD0,P09668,A8K7B7,P30153,P63244
3	GO:0023057	negative regulation of signaling	Biological Process	36	P30153,P67775,Q6PIZ9,P06881,Q9UNE2,P21359,P63244,A0A024RDV9,Q8N0X7,P32119,V9HW12,O00327,Q13332,Q99972,Q07021,I4AY87,P14174,A0A140VJS0,P62714,A0A024R3Q3,P84077,P78417,A0A087WY31,Q7Z739,O75094,P25786,P25789,P50402,Q13283,Q5JTC6,Q5U0Q1,Q06787,O43424,P04792,V9HW43,H7C560
3	GO:0035637	multicellular organismal signaling	Biological Process	3	P15924,Q06787,P20594
3	GO:0001503	ossification	Biological Process	8	A0A0S2Z421,P21359,P41252,Q96A33,Q99972,A0A024R8P8,P20594,P63173
3	GO:0001763	morphogenesis of a branching structure	Biological Process	4	A0A024RBL6,O15119,P09668,Q9Y5V3
3	GO:0001816	cytokine production	Biological Process	21	A3RJH1,Q92499,P27540,Q15366,Q13283,Q13332,Q07021,O75116,P06881,A0A024RA73,P04792,Q9Y239,V9HW43,P14174,O00425,Q9NPP4,I4AY87,Q9BZP6,O75179,Q14671,O00602
3	GO:0002532	production of molecular mediator involved in inflammatory response	Biological Process	4	P32119,V9HW12,P39019,Q9BZP6
3	GO:0003008	system process	Biological Process	34	P06881,P12821,P50402,P52179,Q9BX66,A0A2P9DU05,O75116,A0A024R8P8,A0A0J9YW50,A8K189,B4DL95,P63173,Q495M9,Q96DT5,P06213,P18085,Q9BYJ9,Q9Y277,P20594,H7C560,P21359,P78417,A0A0S2Z421,Q99972,O15119,P49588,Q6Y7W6,A0A024RDV9,Q8N0X7,O43424,A0A024RCM3,Q13838,P15924,Q06787
3	GO:0007275	multicellular organism development	Biological Process	142	A0A024R8P8,O15119,P11117,P63173,Q86Y22,Q9BUP3,Q9UPZ6,A0A024RBL6,A0A0A0MQS9,O43819,P09668,P21359,P81133,A0A024R3F5,O60573,Q53RG0,Q96Q42,Q9BQA5,Q9HBZ2,Q9NR56,Q9Y3I0,X5DQN9,P23528,Q13275,V9HWI5,O95206,A0A384MEE3,Q9BVA1,P12821,A0A384N5Y3,B7ZM99,P11586,Q6UB35,Q9P2K1,A0A024R5Z9,A0A024RCM3,P14618,P62330,Q13838,P27540,P06881,Q15678,O75179,P52179,Q969Q4,Q9Y520,H7C560,P15531,P06213,O75094,O75116,P15924,Q15…
3	GO:0007389	pattern specification process	Biological Process	8	O95206,A0A024RBL6,O15119,Q96DT5,Q9P2K1,Q13275,B4DEC8,Q9Y644
3	GO:0007586	digestion	Biological Process	1	Q9BZP6
3	GO:0009791	post-embryonic development	Biological Process	2	Q6Y7W6,Q96A33
3	GO:0019827	stem cell population maintenance	Biological Process	4	H7C560,A0A024RBL6,O15119,P06730
3	GO:0022404	molting cycle process	Biological Process	1	P21359
3	GO:0031424	keratinization	Biological Process	2	O43548,P15924
3	GO:0032922	circadian regulation of gene expression	Biological Process	4	A0A024R254,O00327,Q8TEN0,Q9Y5V3
3	GO:0033555	multicellular organismal response to stress	Biological Process	3	P06730,Q96Q42,Q9Y277
3	GO:0034381	plasma lipoprotein particle clearance	Biological Process	1	Q92945
3	GO:0035264	multicellular organism growth	Biological Process	3	Q9Y4W6,P23284,Q6Y7W6
3	GO:0035265	organ growth	Biological Process	2	A0A024RCM3,Q13838
3	GO:0042303	molting cycle	Biological Process	2	O00327,P21359
3	GO:0044706	multi-multicellular organism process	Biological Process	3	B4DGP2,O00327,Q07021
3	GO:0045494	photoreceptor cell maintenance	Biological Process	1	Q495M9
3	GO:0048771	tissue remodeling	Biological Process	4	P12821,P21359,P06881,O75116
3	GO:0048871	multicellular organismal homeostasis	Biological Process	10	P04792,P09668,Q8NF37,P21359,Q495M9,P06881,Q6Y7W6,A0A0A0MQS9,O00327,Q16363
3	GO:0050817	coagulation	Biological Process	27	Q07021,P32119,V9HW12,P19075,P04792P01008,P01009,P02452,P08123,P12259,P52907,P68431,P84243,Q03113,Q71DI3,P01023,A0A024R8M0,Q14344,P04004,P19105,P35579,P63092,Q5JWF2,Q9Y490,A0A024R944,A0A0K0Q2Z1,A0A2S0BDD1
3	GO:0050879	multicellular organismal movement	Biological Process	2	P78417,Q6Y7W6
3	GO:0051239	regulation of multicellular organismal process	Biological Process	77	A3RJH1,Q92499,P15531,P21359,Q86SQ0,P27540,O75116,P09668,P67775,P78417,O43424,Q13332,Q92945,P12821,P32119,V9HW12,P19075,A0A024RBL6,O15119,Q15366,Q07021,P06881,A0A024RA73,P04792,Q9Y239,V9HW43,P14174,Q9Y4W6,P23284,O00425,O00327,P25705,H7C560,Q9UPQ9,P06730,Q9BUP3,Q9GZT9,Q6UXK2,A0A0A0MQS9,A0A0A0MTC7,H0UI49,P06213,Q16363,Q5D044,A0A024RDV9,Q8N0X7,Q06787,Q13275,P23468,Q14444,P62330,P25786,P25789,P48735,P…
3	GO:0051240	positive regulation of multicellular organismal process	Biological Process	41	A3RJH1,Q92499,P27540,O75116,P09668,P15531,P78417,P32119,V9HW12,P06881,A0A024RA73,P04792,Q9Y239,V9HW43,P14174,Q07021,P23284,P25705,Q6UXK2,H7C560,P23468,Q14444,P62330,O43424,P39019,A0A024R3Q3,P84077,Q06787,A0A024RCM3,Q13838,I4AY87,Q9Y5V3,Q9BZP6,O75179,Q14671,Q9BVA1,P14618,Q86SQ0,O00602,P63244,O00327
3	GO:0051241	negative regulation of multicellular organismal process	Biological Process	23	P15531,P21359,P67775,Q13332,Q92945,O75116,P19075,Q15366,Q07021,P32119,V9HW12,P06730,P06881,A0A024RDV9,Q8N0X7,Q13275,P48735,P39019,A0A0A0MQS9,O00327,Q16363,P20594,P62330
3	GO:0071827	plasma lipoprotein particle organization	Biological Process	2	A0A024R3Q3,P84077
3	GO:0090130	tissue migration	Biological Process	7	O75116,P09668,P04792,P21359,P25705,P06881,P62330
3	GO:0097242	amyloid-beta clearance	Biological Process	1	P06213
3	GO:0009653	anatomical structure morphogenesis	Biological Process	66	Q86Y22,Q9BUP3,Q9UPZ6,P52594,O95206,P23528,V9HWI5,A0A384N5Y3,B7ZM99,P11586,Q6UB35,Q9P2K1,Q15678,A0A024RBL6,O15119,P06213,O75094,O75116,P15924,Q15643,P63244,P07942,P15056,Q9Y644,Q7Z2D5,Q86XM6,Q96Q42,Q9Y4W6,Q13275,Q13509,P20073,Q86SQ0,P21359,O43424,O95789,P52179,Q9NR56,Q13332,O15078,Q495M9,A0A024R8P8,P63173,Q9GZT9,P04792,P09668,Q6UXK2,A0A024RDV9,Q8N0X7,Q06787,H7C560,P23468,Q14444,P25786,P25789,Q96DT…
3	GO:0007568	aging	Biological Process	10	A0A024RBL6,I4AY87,O15119,P14174,O00327,A0A024R904,E5KNU5,P36969,P54098,Q9HB71
3	GO:0009838	abscission	Biological Process	2	Q8N0X7,Q9UN37
3	GO:0048646	anatomical structure formation involved in morphogenesis	Biological Process	26	Q86Y22,Q9BUP3,Q9UPZ6,P52594,O95206,P23528,V9HWI5,A0A384N5Y3,B7ZM99,P11586,Q6UB35,Q9P2K1,Q15678,O75116,P21359,O43424,P52179,O15078,P07942,Q9GZT9,P04792,P09668,A0A024RBL6,O15119,P14618,Q86SQ0
3	GO:0021700	developmental maturation	Biological Process	8	O75179,A0A0S2Z421,Q99972,Q12934,P21359,P20594,A8K7B7,P30153
3	GO:0048532	anatomical structure arrangement	Biological Process	1	Q13275
3	GO:0048856	anatomical structure development	Biological Process	149	A0A024R8P8,O15119,P11117,P63173,Q86Y22,Q9BUP3,Q9UPZ6,A0A024RBL6,A0A0A0MQS9,O43819,P09668,P21359,P81133,P52594,A0A024R3F5,O60573,Q53RG0,Q96Q42,Q9BQA5,Q9HBZ2,Q9NR56,Q9Y3I0,X5DQN9,P23528,Q13275,V9HWI5,O95206,A0A384MEE3,Q9BVA1,P12821,A0A384N5Y3,B7ZM99,P11586,Q6UB35,Q9P2K1,A0A024R5Z9,A0A024RCM3,P14618,P62330,Q13838,P27540,P06881,Q15678,O75179,P52179,Q969Q4,Q9Y520,H7C560,P15531,P06213,O75094,O75116,P15…
3	GO:0050793	regulation of developmental process	Biological Process	64	P15531,P21359,P20073,Q86SQ0,P67775,O43424,Q13332,O75116,O95789,P23528,A0A024RBL6,O15119,Q9Y4W6,P23284,H7C560,P32119,V9HW12,P30153,O00327,P27540,P06881,Q9UPQ9,P06730,Q9BUP3,Q9GZT9,P04792,P09668,Q6UXK2,A0A0A0MQS9,A0A0A0MTC7,H0UI49,P06213,Q16363,Q5D044,A0A024RDV9,Q8N0X7,Q06787,Q13275,P23468,Q14444,O75179,P25786,P25789,P48735,P39019,P62330,A0A024R3Q3,P84077,O14559,A0A024RCM3,Q13838,Q9Y5V3,P14174,Q070…
3	GO:0051093	negative regulation of developmental process	Biological Process	21	P15531,P21359,P67775,Q13332,O75116,A0A024RBL6,O15119,P32119,V9HW12,O00327,P06730,P06881,A0A024RDV9,Q8N0X7,Q13275,O75179,P48735,P14174,P20594,Q86SQ0,P62330
3	GO:0051094	positive regulation of developmental process	Biological Process	25	P15531,P23284,P27540,P06881,P04792,P09668,Q6UXK2,P06213,H7C560,P23468,Q14444,O43424,A0A024R3Q3,P84077,Q06787,A0A024RCM3,Q13838,Q9Y5V3,Q07021,Q99972,Q9BVA1,P14618,Q86SQ0,P63244,O00327
3	GO:0098727	maintenance of cell number	Biological Process	4	A0A024RBL6,O15119,P06730,H7C560
3	GO:0040012	regulation of locomotion	Biological Process	38	O75116,P09668,P14174,H7C560,P12821,A0A0A0MQS9,A0A0A0MTC7,H0UI49,Q16363,Q5D044,A0A0S2Z421,B4DV44,B4DVZ2,B6ECI7,B6V6K6,B6V6K7,P06213,P07942,P63244,Q13275,Q15691,Q8N854,Q99972,P21359,P04792,P25705,P11498,P54578,P62330,Q07021,Q16531,Q9UN37,Q9BYJ9,Q9HCJ5,Q9BVA1,Q86SQ0,P48735,Q9NRD9
3	GO:0040013	negative regulation of locomotion	Biological Process	6	P14174,H7C560,P21359,Q13275,Q86SQ0,P48735
3	GO:0040017	positive regulation of locomotion	Biological Process	24	O75116,P09668,A0A0S2Z421,B4DV44,B4DVZ2,B6ECI7,B6V6K6,B6V6K7,P06213,P07942,P63244,Q13275,Q15691,Q8N854,Q99972,P04792,P25705,P11498,P62330,Q07021,Q16531,Q9UN37,Q9BVA1,Q9NRD9
3	GO:0042330	taxis	Biological Process	11	P39019,O75094,Q13275,Q13509,P14174,P04792,P54578,Q07021,Q9BYJ9,Q9HCJ5,Q9BVA1
3	GO:0048870	cell motility	Biological Process	44	P23528,Q13275,V9HWI5,A0A384MEE3,Q9BVA1,P39019,O75116,P09668,P14174,H7C560,P12821,P07942,P18085,P78333,Q15691,Q96DT5,A0A0A0MQS9,A0A0A0MTC7,H0UI49,Q16363,Q5D044,A0A0S2Z421,B4DV44,B4DVZ2,B6ECI7,B6V6K6,B6V6K7,P06213,P63244,Q8N854,Q99972,P21359,P04792,P25705,P06881,P62937,P62330,Q8WXX0,Q96MR6,Q07021,Q86SQ0,P48735,Q9NRD9,Q03001
3	GO:0052192	movement in environment of other organism involved in symbiotic interaction	Biological Process	4	P62937,Q9UN37,P11498,Q16531
3	GO:0007623	circadian rhythm	Biological Process	10	Q8WYA1,A0A024R254,O00327,Q8TEN0,Q9Y5V3,O75116,Q16531,O43390,P12268,Q9Y278
3	GO:0042698	ovulation cycle	Biological Process	1	O75094
3	GO:0042753	positive regulation of circadian rhythm	Biological Process	2	O00327,Q8WYA1
3	GO:0043902	positive regulation of multi-organism process	Biological Process	16	I4AY87,P14174,P11498,P23284,P23528,P11940,P62937,Q16531,Q6PKG0,O75179,Q14671,Q07021,Q06787,Q9UN37,A0A024RA73,Q9Y239
3	GO:0044089	positive regulation of cellular component biogenesis	Biological Process	22	Q16531,P62330,Q15691,P55072,P63244,A0A0A6YYG9,F8WDD7,H7C0A3,Q9H7Z5,A0A024R3Q3,P84077,Q86VP6,Q06787,H7C560,O75116,Q99972,O43424,P23468,Q13283,Q9UN86,Q9UN37,Q86SQ0
3	GO:0045785	positive regulation of cell adhesion	Biological Process	3	Q99972,H7C560,Q07021
3	GO:0048584	positive regulation of response to stimulus	Biological Process	54	P06213,P32119,Q9Y239,V9HW12,O00602,Q15485,Q96PK6,Q9NPP4,P25786,P25789,Q8WXI7,A3RJH1,Q92499,Q07021,P14174,P20594,Q99972,H7C560,Q6PIZ9,P27540,I4AY87,Q8NFZ5,Q13332,Q96Q42,P04792,A0A024RA73,O75179,Q8IUH5,Q6ZWH5,Q9Y5V3,O75116,Q9Y644,Q9BX66,P39019,P78417,P15056,O00327,P55072,P78333,Q5JTC6,Q9Y265,Q9NRD9,Q14671,P62829,P62913,Q5VVD0,Q9BVA1,P35637,Q06787,P09668,A8K7B7,P21359,P30153,P63244
3	GO:0051050	positive regulation of transport	Biological Process	23	Q06787,P15056,P06213,Q9BX66,Q9UNE2,O00410,P62826,P63244,A0A024R3Q3,P84077,Q86SS6,P50402,P52179,P62330,P62937,P14174,P78417,I4AY87,O15027,Q9BZP6,O15078,Q9UN37,O00602
3	GO:0051091	positive regulation of DNA-binding transcription factor activity	Biological Process	3	Q8TAI7,Q9NPP4,Q9Y239
3	GO:1900048	positive regulation of hemostasis	Biological Process	2	P32119,V9HW12
3	GO:1900454	positive regulation of long-term synaptic depression	Biological Process	1	O43424
3	GO:1903829	positive regulation of cellular protein localization	Biological Process	9	O00410,P62826,P63244,P50402,O15027,O15078,O75116,P62330,Q9BX66
3	GO:1904181	positive regulation of membrane depolarization	Biological Process	2	P63244,Q99972
3	GO:1904874	positive regulation of telomerase RNA localization to Cajal body	Biological Process	1	Q9Y265
3	GO:1904951	positive regulation of establishment of protein localization	Biological Process	15	Q9UNE2,O00410,P62826,P63244,P50402,A0A024R3Q3,P52179,P62330,P62937,P84077,P14174,O15027,Q9BZP6,O15078,O00602
3	GO:1905954	positive regulation of lipid localization	Biological Process	3	A5D6W6,I4AY87,P14174
3	GO:0043433	negative regulation of DNA-binding transcription factor activity	Biological Process	4	Q9UN86,P32119,V9HW12,Q9GZT9
3	GO:0043901	negative regulation of multi-organism process	Biological Process	6	P32119,V9HW12,Q07021,O00602,Q15366,P20594
3	GO:0048585	negative regulation of response to stimulus	Biological Process	39	P30153,P67775,P06881,P25786,P14174,Q9UNE2,P63244,P19075,A0A024RDV9,Q8N0X7,P32119,V9HW12,O00327,Q13332,P21359,Q99972,Q07021,I4AY87,A0A140VJS0,P62714,Q13275,Q15366,O43424,P39019,P78417,A0A087WY31,Q7Z739,O75094,P25789,P50402,Q13283,Q5JTC6,Q5U0Q1,P04792,V9HW43,P54578,E9KL35,Q86SQ0,Q13838
3	GO:0051051	negative regulation of transport	Biological Process	9	P06881,P21359,P62330,P63244,P78417,Q06787,P48735,H7C560,Q6PIZ9
3	GO:1900047	negative regulation of hemostasis	Biological Process	1	P19075
3	GO:1900453	negative regulation of long-term synaptic depression	Biological Process	1	Q06787
3	GO:1903828	negative regulation of cellular protein localization	Biological Process	3	P21359,O75116,P62330
3	GO:1904950	negative regulation of establishment of protein localization	Biological Process	2	P21359,P48735
3	GO:0030155	regulation of cell adhesion	Biological Process	23	A0A0S2Z421,B4DV44,B4DVZ2,B6ECI7,B6V6K6,B6V6K7,P21359,Q8N854,Q99972,P32119,V9HW12,Q07021,O75116,Q86SQ0,O95206,H7C560,A0A0A0MQS9,A0A0A0MTC7,H0UI49,P30153,P67775,Q16363,Q5D044
3	GO:0032879	regulation of localization	Biological Process	82	A0A024R3Q3,P84077,Q06787,Q96DT5,B2RCA8,O00327,Q86SS6,P06881,O75116,P09668,P14174,H7C560,P15056,P78417,A5D6W6,P12821,P06213,Q9BX66,A0A0J9YWA6,A0A0J9YX72,A8K7D5,I3L1Q0,I3L2G8,I3L2I9,I3L2N0,I3L2X0,I3L308,I3L349,I3L3M9,I3NI49,Q9UNE2,P21359,P51148,A0A0A0MQS9,A0A0A0MTC7,H0UI49,Q16363,Q5D044,A0A0S2Z421,B4DV44,B4DVZ2,B6ECI7,B6V6K6,B6V6K7,P07942,P63244,Q13275,Q15691,Q8N854,Q99972,Q9UN37,P04792,O00410,P628…
3	GO:0042752	regulation of circadian rhythm	Biological Process	5	Q8WYA1,O00327,O75116,Q16531,Q9Y5V3
3	GO:0043900	regulation of multi-organism process	Biological Process	23	P32119,V9HW12,I4AY87,P14174,Q07021,P11498,P23284,P23528,Q06787,P62937,P11940,Q16531,Q6PKG0,O00602,Q15366,P20594,O75179,Q14671,Q9UN37,A8K7B7,P30153,A0A024RA73,Q9Y239
3	GO:0044087	regulation of cellular component biogenesis	Biological Process	43	Q16531,Q8WWM7,E5RFP6,E5RHZ6,E5RJN6,E5RK27,Q9Y277,Q9HCG7,P62330,Q15691,Q9UIC8,P55072,P63244,A0A0A6YYG9,F8WDD7,H7C0A3,Q9H7Z5,A0A024R3Q3,P84077,Q8IW35,Q86VP6,Q96PK6,Q06787,A0A0S2Z421,B4DV44,B4DVZ2,B6ECI7,B6V6K6,B6V6K7,O75116,Q8N854,H7C560,Q99972,Q86SQ0,O43424,P23468,Q13283,Q9UN86,Q13332,P27816,Q9UN37,P12821,Q9NP60
3	GO:0048583	regulation of response to stimulus	Biological Process	100	P06213,P32119,Q9Y239,V9HW12,P30153,P67775,O00602,Q15485,P06881,Q96PK6,Q9NPP4,P25786,P25789,Q8WXI7,A3RJH1,Q92499,P09668,Q07021,Q9Y644,P60510,O75116,P14174,P20594,P63244,Q86SS6,Q99972,Q9UNE2,H7C560,Q6PIZ9,P19075,A0A024RDV9,Q8N0X7,P27540,I4AY87,O43156,O00327,Q8NFZ5,Q13332,P62330,P21359,Q96Q42,A0A2X0SFA0,A8K4R4,B3KPJ0,H0Y696,Q6IQ41,P04792,V9HW43,A0A024RA73,O75179,Q8IUH5,Q6ZWH5,Q9Y5V3,A0A140VJS0,P6271…
3	GO:0097006	regulation of plasma lipoprotein particle levels	Biological Process	3	Q92945,A0A024R3Q3,P84077
3	GO:0098900	regulation of action potential	Biological Process	2	Q06787,P15924
3	GO:1900046	regulation of hemostasis	Biological Process	3	P32119,V9HW12,P19075
3	GO:0006950	response to stress	Biological Process	116	Q9BQA5,Q9NNW7,Q16531,A0A087WTZ8,P25205,P33991,P33993,P49736,Q14566,P06730,Q96Q42,Q9Y277,A0A024R5Z9,P14618,P21359,P27540,Q9GZT9,Q9H6Z9,Q9HBZ2,X5DQN9,O00602,Q15485,Q96PK6,Q9NPP4,P25786,P25789,Q8WXI7,P62861,Q9BZP6,P32119,V9HW12,O75116,O95831,P04792,Q9NRD9,Q9Y239,O75179,A0A384MTR5,B4DSA8,B4DZP5,B5BUB1,B7Z2A1,F5GY55,P40937,P55072,Q9Y265,P54098,Q92499,O43586,P14174,Q8NFZ5,Q6PIZ9,P22314,Q06787,Q9H5J0,A0…
3	GO:0009605	response to external stimulus	Biological Process	44	P06881,P39019,P25786,O75179,Q9NPP4,Q9Y239,A3RJH1,P04792,P23528,O75094,Q13275,Q13509,A0A024R5Z9,P14618,A0A024RA73,P62861,Q15485,Q8WYA1,P14174,P32119,V9HW12,P19075,Q07021,I4AY87,P35520,H7C560,Q13332,Q15366,P36969,P54578,Q13283,Q92499,Q9Y4W6,O43424,Q8NFZ5,O95831,P84077,Q06787,Q14671,Q9BYJ9,Q9HCJ5,Q9BVA1,Q86SQ0,Q6PKG0
3	GO:0009607	response to biotic stimulus	Biological Process	24	P06881,O75179,Q9NPP4,Q9Y239,A3RJH1,P04792,P23528,Q96A33,A0A024RA73,P62861,Q15485,P39019,P32119,V9HW12,I4AY87,P14174,Q07021,Q15366,Q13283,Q92499,Q8NFZ5,P84077,Q06787,Q14671
3	GO:0009628	response to abiotic stimulus	Biological Process	20	A0A024R5Z9,P14618,P21359,P27540,Q9GZT9,Q9H6Z9,Q9HBZ2,X5DQN9,H7C560,E5KNU5,P54098,P20073,P55072,Q06787,P25786,P25789,Q16531,O95831,P52948,O75116
3	GO:0009719	response to endogenous stimulus	Biological Process	35	P06213,Q9BX66,P31943,P63162,Q96PK6,X5DP00,Q9HBX9,O00410,A0A024RDV9,Q8N0X7,P24864,P62826,P36969,Q9HBZ2,X5DQN9,A0A024R5Z9,P07814,P14618,O75094,P15531,D7RF68,H7C560,A0A024R904,Q9HB71,Q9Y239,A0A0S2Z4A5,P33993,O95831,O75116,P06730,P62829,Q6PKG0,P09668,P62330,O00327
3	GO:0014854	response to inactivity	Biological Process	2	A0A024R5Z9,P14618
3	GO:0042221	response to chemical	Biological Process	106	Q9NNW7,P39019,P04792,P27540,Q9HBZ2,Q9Y5M8,O75094,Q13275,Q13509,A0A024R5Z9,P14618,P06213,Q9BX66,P31943,A0A0S2Z4A5,O14980,O76094,P33993,P61011,Q9UNE2,O14559,P63162,Q96PK6,X5DP00,P54840,Q9HBX9,P30153,P67775,A0A140VJS0,P62714,P14174,P63244,Q86SS6,P20073,P15531,Q9NRD9,P32119,V9HW12,O43175,O00410,P55072,Q96A33,A0A024RDV9,Q8N0X7,P24864,P62826,V9HW80,I4AY87,P36969,X5DQN9,P09668,P07814,P25786,P25789,P3004…
3	GO:0043500	muscle adaptation	Biological Process	5	O75116,A0A0S2Z421,Q99972,A0A024RCM3,Q13838
3	GO:0051606	detection of stimulus	Biological Process	4	Q9Y239,Q9NPP4,P40937,Q16531
3	GO:0051775	response to redox state	Biological Process	1	O00327
3	GO:0072376	protein activation cascade	Biological Process	3	O00602,Q15485,Q07021
3	GO:0031503	protein-containing complex localization	Biological Process	11	O14980,P62826,O00148,P06730,P52594,P52948,P63241,Q13838,Q86US8,P05455,Q15643
3	GO:0033036	macromolecule localization	Biological Process	150	O14980,P62826,A0A024RDY0,B2RBR9,B3KWG6,B4E0R6,H0Y8C6,J3QR48,O00327,O00410,O15397,P52948,P55060,Q14974,Q96P70,Q15691,Q8N1F8,Q96Q42,Q9NYQ3,Q9UJM8,O00148,P06730,Q13838,P52594,P63241,Q86US8,P05455,P62913,P62829,B4DDS7,C9J365,C9JA28,G3V4F7,O76094,P05386,P08708,P18077,P25398,P27635,P30050,P35268,P39019,P46778,P46779,P46782,P46783,P60866,P61011,P62249,P62263,P62266,P62269,P62277,P62280,P62861,P62899,P62…
3	GO:0051234	establishment of localization	Biological Process	186	O14980,P62826,A0A024RDY0,B2RBR9,B3KWG6,B4E0R6,H0Y8C6,J3QR48,O00327,O00410,O15397,P52948,P55060,Q14974,Q96P70,P06881,A0A024R3Q3,P84077,Q06787,P37802,F5H423,F8WF69,P18085,P61204,P62330,P84085,Q86SS6,Q8IVW1,Q969Q4,Q9UN37,Q9NYQ3,Q9UJM8,O00148,P06730,Q13838,P52594,P63241,Q86US8,P05455,P62913,P62829,B4DDS7,C9J365,C9JA28,G3V4F7,O76094,P05386,P08708,P18077,P25398,P27635,P30050,P35268,P39019,P46778,P46779…
3	GO:0051235	maintenance of location	Biological Process	5	Q9UN86,P78417,A5D6W6,Q5T5U3,Q8TC36
3	GO:0051641	cellular localization	Biological Process	147	O14980,P62826,A0A024RDY0,B2RBR9,B3KWG6,B4E0R6,H0Y8C6,J3QR48,O00327,O00410,O15397,P52948,P55060,Q14974,Q96P70,Q9NYQ3,Q9UJM8,O00148,P06730,Q13838,P52594,P63241,Q86US8,P05455,P62913,P62829,B4DDS7,C9J365,C9JA28,G3V4F7,O76094,P05386,P08708,P18077,P25398,P27635,P30050,P35268,P39019,P46778,P46779,P46782,P46783,P60866,P61011,P62249,P62263,P62266,P62269,P62277,P62280,P62861,P62899,P62906,P62910,P63173,Q71…
3	GO:0051674	localization of cell	Biological Process	44	P23528,Q13275,V9HWI5,A0A384MEE3,Q9BVA1,P39019,O75116,P09668,P14174,H7C560,P12821,P07942,P18085,P78333,Q15691,Q96DT5,A0A0A0MQS9,A0A0A0MTC7,H0UI49,Q16363,Q5D044,A0A0S2Z421,B4DV44,B4DVZ2,B6ECI7,B6V6K6,B6V6K7,P06213,P63244,Q8N854,Q99972,P21359,P04792,P25705,P06881,Q03001,P62937,P62330,Q8WXX0,Q96MR6,Q07021,Q86SQ0,P48735,Q9NRD9
3	GO:1902579	multi-organism localization	Biological Process	6	Q13838,O14980,P52948,P62826,Q14974,Q06787
3	GO:0051707	response to other organism	Biological Process	23	P06881,O75179,Q9NPP4,Q9Y239,A3RJH1,P04792,P23528,A0A024RA73,P62861,Q15485,P39019,P32119,V9HW12,I4AY87,P14174,Q07021,Q15366,Q13283,Q92499,Q8NFZ5,P84077,Q06787,Q14671
3	GO:0044419	interspecies interaction between organisms	Biological Process	60	P55072,O00410,O14980,O75179,P06730,P25789,P52948,P62826,P63244,Q06787,Q07021,Q13123,Q13283,Q13435,Q16531,Q9BUP3,Q9UN86,P62937,Q14974,Q9UN37,P11498,P05386,P08708,P18077,P25398,P27635,P30050,P35268,P39019,P46778,P46779,P46782,P46783,P60866,P62249,P62263,P62266,P62269,P62277,P62280,P62829,P62861,P62899,P62906,P62910,P62913,P63173,P06213,O75116,Q15365,Q15366,P23284,P23528,P11940,Q6PKG0,O00602,Q13838,…
3	GO:0065008	regulation of biological quality	Biological Process	121	Q99973,P24864,A0A384N5Y3,P04792,P06881,P12821,I4AY87,P14174,A0A096LPK7,A0A182DWF3,B3KUQ5,B4DF70,D3YTF8,O43819,P30041,P32119,Q9NNW7,V9HW12,V9HWC7,P46782,O43175,Q9NRD9,P10092,P20073,P84077,Q86VP6,Q86US8,Q9UN86,P15531,Q07021,B2RCA8,O00327,Q86SS6,P20594,P78417,A5D6W6,P55072,V9HW80,O15027,P23284,P62829,P62913,Q8NFZ5,P27540,P21359,P19075,P39019,P62263,Q13332,P12277,V9HWH2,Q9HCG7,P23528,V9HWI5,P62330,Q9…
3	GO:0065009	regulation of molecular function	Biological Process	62	P24864,P06213,P32119,Q9Y239,V9HW12,P30153,P67775,P04792,P21359,O95831,P55072,P63244,Q9H6Z9,Q9NPP4,V9HW80,P06881,Q9HBX9,Q9UN86,P99999,P04080,Q9H4Z3,P09668,P18085,P12821,Q08379,Q1KLZ0,P62826,P62913,Q9Y644,H0UIC3,J3KSB5,Q96Q42,O75116,O43390,Q86VP6,P15531,P55854,I4AY87,P14174,Q6ZWH5,Q9Y5V3,Q9GZT9,O00410,A0A024RA73,Q8TAI7,Q86US8,P78417,P62330,A0A024R6Q1,P55010,P40937,Q06787,Q15691,A0A140VJS0,P62714,P6…
3	GO:0044085	cellular component biogenesis	Biological Process	162	O14980,Q5T8U2,Q9BY74,P27635,P30050,P62913,Q8NHW5,Q96L21,P39019,P46782,P46783,P62263,P62826,O43395,P16383,P62316,Q13838,Q92499,P14678,P62318,Q12874,Q15459,P62249,A8MUD9,B2RDF2,B5MCF9,O00541,O95036,P62906,Q9Y265,P52594,A0A024R6Q1,P23588,P55010,A0A024R821,A4D210,B4DV79,P55884,Q13347,Q5U0F4,Q6ZNE1,P0C1H6,P49736,P25205,P33991,P33993,Q14566,Q16531,P08708,P18077,P61011,B3KRS1,Q08379,A0A0A6YYG9,F8WDD7,H7…
4	GO:0007276	gamete generation	Biological Process	17	P52594,A8K7B7,P30153,A0A384MDU5,A9Z1W8,O00327,P0DKV0,P12821,P19075,P36969,Q14671,Q6ZQQ2,Q8TC36,Q96L21,Q9Y265,Q15003,P20594
4	GO:0022900	electron transport chain	Biological Process	3	P13804,P38117,P99999
4	GO:0006735	NADH regeneration	Biological Process	1	P14618
4	GO:0015980	energy derivation by oxidation of organic compounds	Biological Process	31	A0A024RAU5,P54840,A0A0S2Z511,A0A0U1RQL1,A0A2R8Y6Y7,A0A2R8YDQ9,A8K4W7,B2R8A1,B4DJB4,B4DRV2,B4DY87,B7Z9S6,B7ZAF6,E5KS55,E5KS60,P11177,P48735,P50213,P53597,Q53GF8,Q6IAL5,Q6N0B1,Q7Z503,Q9P2R7,Q9Y4T0,P13804,P38117,P99999,P06213,Q9BX66,P55072
4	GO:0034440	lipid oxidation	Biological Process	5	Q9UJM8,P55084,Q9NYQ3,P13804,P38117
4	GO:0034641	cellular nitrogen compound metabolic process	Biological Process	408	A0A1B0GTQ6,A8K3S0,A8K5G6,E5KNU5,E5KNV8,E5KNW2,E5KNX5,P25205,P33991,P33993,P40937,P49736,P52948,Q14566,Q2V8X9,Q2V8Y0,Q59GW7,Q6LES9,Q96PK6,P24864,Q9BQA5,P11586,A0A024RBL6,O14980,O15119,P16383,P27635,P62263,P62829,Q07021,Q5T0F9,P05386,P08708,P11940,P18077,P25398,P30050,P30153,P35268,P39019,P46778,P46779,P46782,P46783,P60866,P62249,P62266,P62269,P62277,P62280,P62861,P62899,P62906,P62910,P62913,P63173…
4	GO:0051171	regulation of nitrogen compound metabolic process	Biological Process	160	P24864,Q9BQA5,A0A024RBL6,O14980,O15119,P16383,P27635,P62263,P62829,Q07021,Q5T0F9,P06213,P32119,Q9Y239,V9HW12,P30153,P67775,P14866,Q06787,Q9NR56,P04792,O75116,P63244,P52948,O75179,A0A075B7D9,A0A087WTP3,A0A087WVZ7,A0A087WZ84,A0A087X068,A0A1B0GU01,A0A1Z1G4M2,A0A384MDX9,A0A384P5V3,A8K4H1,B4DR70,B4DT31,B4E0X8,B4E312,C9JLX5,C9K0F2,E9PEB5,E9PM57,H3BPE7,O00327,P35637,Q13129,Q13344,Q2A130,Q59FU3,Q59H57,Q6…
4	GO:0051172	negative regulation of nitrogen compound metabolic process	Biological Process	50	A0A024RBL6,O14980,O15119,P16383,P24864,P27635,P62263,P62829,Q07021,Q5T0F9,P30153,P67775,P04792,P21359,P04080,O00327,Q9BQA5,Q9Y5V3,O00425,O60573,P06730,P07814,P51116,P63244,Q06787,Q14444,Q6PKG0,Q6Y7W6,I4AY87,P14174,P62913,Q5VVD0,P62277,A0A024R1T4,H0Y720,Q9UPQ9,O75116,Q92945,O00410,H0Y763,P11940,O43390,Q14671,Q7Z739,Q9NRG0,Q58FF6,P54578,Q86US8,H3BNC9,Q8NF37
4	GO:0051173	positive regulation of nitrogen compound metabolic process	Biological Process	73	P06213,P32119,Q9Y239,V9HW12,O75116,P63244,Q06787,O95831,P55072,Q9H6Z9,Q9NPP4,V9HW80,Q13838,P99999,P09668,A0A024RCM3,P51116,Q7Z739,Q9BYJ9,Q9H4Z3,Q5JTC6,Q6ZWH5,P61956,I4AY87,P14174,P15056,P27540,P04792,V9HW43,Q9Y5V3,Q16531,Q8NF37,A0A024R904,Q9HB71,Q96Q42,A0A024R3F5,A0A024RBL6,O00327,O15078,O43392,P24864,P62826,Q13129,Q8WYA1,Q92804,Q9BQA5,Q9HBZ2,Q86VP6,I3L397,I3L504,P63241,O15119,P18085,Q15365,Q53SS…
4	GO:0097164	ammonium ion metabolic process	Biological Process	1	Q8NF37
4	GO:1901564	organonitrogen compound metabolic process	Biological Process	361	P24864,P11586,P15056,P21359,P25786,P25789,P06213,P32119,Q9Y239,V9HW12,P30153,P67775,P52888,P23284,P62937,A0A024R6Q1,P23588,P55010,A0A024R821,A4D210,B4DV79,P55884,Q13347,Q5U0F4,Q6ZNE1,O00602,Q15485,P04792,O75116,P63244,Q06787,P12821,P05386,P18077,P62266,P62899,P62906,P62910,P62913,P63173,Q8NHW5,P22314,P55072,Q16531,Q86UK7,Q86VP6,Q96NS5,P78333,Q9Y278,A0A024R0D9,A5D6V7,A8K3T7,Q1M0P3,Q1M0P4,Q2VT96,Q5…
4	GO:2001057	reactive nitrogen species metabolic process	Biological Process	3	O75116,Q92945,P06213
4	GO:0009894	regulation of catabolic process	Biological Process	38	P52948,P54578,P04792,Q08379,Q6PKG0,P62913,Q5VVD0,P55072,P61956,P63244,V9HW80,O00327,O14980,Q86US8,O00425,P11940,P25786,P25789,P51116,Q06787,Q14671,Q92945,Q16531,Q8NF37,P06213,P27540,H0Y763,Q9UPQ9,O43390,O75116,Q6Y7W6,Q7Z739,Q58FF6,O95831,Q5JTC6,A0A024RA73,Q9Y239,P62829
4	GO:0009895	negative regulation of catabolic process	Biological Process	10	Q08379,P62913,Q5VVD0,H0Y763,P11940,Q6PKG0,Q58FF6,Q06787,P54578,P62829
4	GO:0009896	positive regulation of catabolic process	Biological Process	21	Q6PKG0,P55072,P61956,P63244,V9HW80,Q16531,Q8NF37,P06213,P27540,P11940,Q9UPQ9,Q92945,O43390,O75116,Q14671,Q6Y7W6,Q7Z739,Q06787,Q5JTC6,A0A024RA73,Q9Y239
4	GO:0042447	hormone catabolic process	Biological Process	1	P12821
4	GO:0044248	cellular catabolic process	Biological Process	112	P05386,P08708,P11940,P18077,P25398,P27635,P30050,P30153,P35268,P39019,P46778,P46779,P46782,P46783,P60866,P62249,P62263,P62266,P62269,P62277,P62280,P62829,P62861,P62899,P62906,P62910,P62913,P63173,P67775,Q86US8,Q9UJM8,Q9BZP6,P14618,P52948,Q14974,Q92945,F5GX11,H0YKT8,H0YN18,O76031,P09668,A6NJA2,B2RD79,B3KTG4,D3DUG9,H0YL69,H0YLC2,H0YLS6,H0YMA1,H0YMI6,H0YMZ1,O43684,P54578,Q16531,V9HW55,Q96RQ3,P35520,…
4	GO:0044282	small molecule catabolic process	Biological Process	13	Q9UJM8,Q96RQ3,P35520,P55084,Q9NYQ3,Q8N4P3,B4DT01,P51570,P13804,P38117,P49441,P14618,V9HWE7
4	GO:1901575	organic substance catabolic process	Biological Process	105	P05386,P08708,P11940,P18077,P25398,P27635,P30050,P30153,P35268,P39019,P46778,P46779,P46782,P46783,P60866,P62249,P62263,P62266,P62269,P62277,P62280,P62829,P62861,P62899,P62906,P62910,P62913,P63173,P67775,Q86US8,Q9BZP6,Q9UJM8,P78333,P14618,P52948,Q14974,Q92945,F5GX11,H0YKT8,H0YN18,O76031,P09668,A6NJA2,B2RD79,B3KTG4,D3DUG9,H0YL69,H0YLC2,H0YLS6,H0YMA1,H0YMI6,H0YMZ1,O43684,P54578,Q16531,V9HW55,Q96RQ3,…
4	GO:0009889	regulation of biosynthetic process	Biological Process	132	P24864,Q9BQA5,A0A024RBL6,O14980,O15119,P16383,P27635,P62263,P62829,Q07021,Q5T0F9,P52948,O75179,P30153,P67775,A0A075B7D9,A0A087WTP3,A0A087WVZ7,A0A087WZ84,A0A087X068,A0A1B0GU01,A0A1Z1G4M2,A0A384MDX9,A0A384P5V3,A8K4H1,B4DR70,B4DT31,B4E0X8,B4E312,C9JLX5,C9K0F2,E9PEB5,E9PM57,H3BPE7,O00327,P06213,P35637,Q13129,Q13344,Q2A130,Q59FU3,Q59H57,Q6IBQ5,Q70T18,Q8TBR3,Q8WYA1,Q92945,Q9HBZ2,Q9Y5V3,P81133,Q92610,Q9…
4	GO:0009890	negative regulation of biosynthetic process	Biological Process	35	A0A024RBL6,O14980,O15119,P16383,P24864,P27635,P62263,P62829,Q07021,Q5T0F9,O00327,Q9BQA5,Q9Y5V3,O00425,O60573,P06730,P07814,P51116,P63244,Q06787,Q14444,Q6PKG0,Q6Y7W6,A0A024R1T4,H0Y720,Q9UPQ9,O75116,Q92945,A6NDG6,O43390,Q14671,Q7Z739,Q9NRG0,H3BNC9,Q8NF37
4	GO:0009891	positive regulation of biosynthetic process	Biological Process	43	Q13838,Q16531,A0A024RCM3,P51116,Q06787,Q7Z739,Q9BYJ9,Q9H4Z3,Q9BX66,P27540,P04792,V9HW43,P06213,A0A024R904,Q9HB71,A0A024R3F5,A0A024RBL6,O00327,O15078,O43392,P24864,P62826,Q13129,Q8WYA1,Q92804,Q9BQA5,Q9HBZ2,Q9Y5V3,Q86VP6,I3L397,I3L504,P63241,O15119,P18085,Q15365,Q53SS8,Q8NFZ5,Q96PK6,Q08379,Q07021,P40937,P63244,P55072
4	GO:0042446	hormone biosynthetic process	Biological Process	2	P27540,Q9NRD9
4	GO:0044249	cellular biosynthetic process	Biological Process	360	A0A1B0GTQ6,A8K3S0,A8K5G6,E5KNU5,E5KNV8,E5KNW2,E5KNX5,P25205,P33991,P33993,P40937,P49736,P52948,Q14566,Q2V8X9,Q2V8Y0,Q59GW7,Q6LES9,Q96PK6,P24864,Q9BQA5,P11586,A0A024RBL6,O14980,O15119,P16383,P27635,P62263,P62829,Q07021,Q5T0F9,P14174,A0A024R6Q1,P23588,P55010,A0A024R821,A4D210,B4DV79,P55884,Q13347,Q5U0F4,Q6ZNE1,P05386,P18077,P62266,P62899,P62906,P62910,P62913,P63173,Q8NHW5,A8K2F9,H3BPM3,H3BPY8,H3BRE…
4	GO:0044283	small molecule biosynthetic process	Biological Process	37	P11586,P14174,P37837,A0A024R5C5,P11498,P14618,P52948,A6NDG6,A0A384N6C2,P12268,A0A384MTW7,P15531,B7Z2D6,B7Z6W5,P0DN79,P35520,Q9NTF0,A0A286YF22,A0A2C9F2M7,O43175,V9HW79,A0A0D9SFJ1,Q9Y2Z9,Q9P2R7,A0A384N5Y3,Q6UB35,Q8N4P3,Q16531,P36969,A0A024R5Z9,P62826,Q14974,P06213,P27540,P51570,V9HWE7,P55072
4	GO:0044550	secondary metabolite biosynthetic process	Biological Process	2	P0DN79,P35520
4	GO:1901576	organic substance biosynthetic process	Biological Process	362	A0A1B0GTQ6,A8K3S0,A8K5G6,E5KNU5,E5KNV8,E5KNW2,E5KNX5,P25205,P33991,P33993,P40937,P49736,P52948,Q14566,Q2V8X9,Q2V8Y0,Q59GW7,Q6LES9,Q96PK6,P24864,Q9BQA5,P11586,A0A024RBL6,O14980,O15119,P16383,P27635,P62263,P62829,Q07021,Q5T0F9,P14174,A0A024R6Q1,P23588,P55010,A0A024R821,A4D210,B4DV79,P55884,Q13347,Q5U0F4,Q6ZNE1,P05386,P18077,P62266,P62899,P62906,P62910,P62913,P63173,Q8NHW5,A8K2F9,H3BPM3,H3BPY8,H3BRE…
4	GO:1903409	reactive oxygen species biosynthetic process	Biological Process	7	O75116,Q92945,P06213,A0A024R5R2,A8K2V7,Q14C85,Q9NRD9
4	GO:0010605	negative regulation of macromolecule metabolic process	Biological Process	82	A0A024RBL6,O14980,O15119,P16383,P24864,P27635,P62263,P62829,Q07021,Q5T0F9,P05386,P08708,P11940,P18077,P25398,P30050,P30153,P35268,P39019,P46778,P46779,P46782,P46783,P60866,P62249,P62266,P62269,P62277,P62280,P62861,P62899,P62906,P62910,P62913,P63173,P67775,Q86US8,Q6PIZ9,Q92945,P04792,P21359,Q14671,P04080,O75094,O75116,P11498,P12821,P14174,P15531,P20073,P63244,Q9BQA5,Q9UPQ9,Q6Y7W6,O00327,Q9Y5V3,O00…
4	GO:0031324	negative regulation of cellular metabolic process	Biological Process	54	A0A024RBL6,O14980,O15119,P16383,P24864,P27635,P62263,P62829,Q07021,Q5T0F9,P30153,P67775,Q6PIZ9,P04792,P21359,P04080,Q08379,Q9H4Z3,O00327,Q9BQA5,Q9Y5V3,O00425,O60573,P06730,P07814,P51116,P63244,Q06787,Q14444,Q6PKG0,Q6Y7W6,I4AY87,P14174,P62913,Q5VVD0,P62277,A0A024R1T4,H0Y720,Q9UPQ9,O75116,Q92945,A6NDG6,O00410,H0Y763,P11940,O43390,Q14671,Q7Z739,Q9NRG0,Q58FF6,P54578,Q86US8,H3BNC9,Q8NF37
4	GO:0045833	negative regulation of lipid metabolic process	Biological Process	1	Q8NF37
4	GO:0045912	negative regulation of carbohydrate metabolic process	Biological Process	1	A6NDG6
4	GO:0060268	negative regulation of respiratory burst	Biological Process	1	P39019
4	GO:0062014	negative regulation of small molecule metabolic process	Biological Process	1	A6NDG6
4	GO:0120163	negative regulation of cold-induced thermogenesis	Biological Process	3	A0A0A0MQS9,O00327,Q16363
4	GO:0010604	positive regulation of macromolecule metabolic process	Biological Process	80	P06213,P32119,Q9Y239,V9HW12,O75116,P63244,Q06787,O95831,P55072,Q9H6Z9,Q9NPP4,V9HW80,Q13838,P99999,H7C560,P09668,P15056,P52179,P62829,P62913,Q96AE4,Q9BQA5,Q9UPQ9,A0A024RCM3,P51116,Q7Z739,Q9BYJ9,Q9H4Z3,Q5JTC6,Q6ZWH5,P61956,I4AY87,P14174,P27540,P04792,V9HW43,Q9Y5V3,Q9BX66,Q16531,Q8NF37,A0A024R904,Q9HB71,Q96Q42,A0A024R3F5,A0A024RBL6,O00327,O15078,O43392,P24864,P62826,Q13129,Q8WYA1,Q92804,Q9HBZ2,Q86VP…
4	GO:0031325	positive regulation of cellular metabolic process	Biological Process	74	P06213,P32119,Q9Y239,V9HW12,O75116,P63244,Q06787,O95831,P55072,Q9H6Z9,Q9NPP4,V9HW80,Q13838,P99999,P09668,Q16531,A0A024RCM3,P51116,Q7Z739,Q9BYJ9,Q9H4Z3,Q6PKG0,P27540,Q5JTC6,Q6ZWH5,P61956,I4AY87,P14174,P15056,P04792,V9HW43,Q9Y5V3,Q9BX66,A0A024R904,Q9HB71,Q96Q42,A0A024R3F5,A0A024RBL6,O00327,O15078,O43392,P24864,P62826,Q13129,Q8WYA1,Q92804,Q9BQA5,Q9HBZ2,Q86VP6,I3L397,I3L504,P63241,O15119,P18085,Q1536…
4	GO:0032352	positive regulation of hormone metabolic process	Biological Process	1	P27540
4	GO:0045834	positive regulation of lipid metabolic process	Biological Process	2	Q9BX66,P63244
4	GO:0045913	positive regulation of carbohydrate metabolic process	Biological Process	4	Q16531,P06213,Q9BX66,P27540
4	GO:0051353	positive regulation of oxidoreductase activity	Biological Process	2	A0A024RA73,Q9Y239
4	GO:0060267	positive regulation of respiratory burst	Biological Process	2	P39019,P06213
4	GO:0062013	positive regulation of small molecule metabolic process	Biological Process	5	Q16531,P06213,Q9BX66,P27540,P55072
4	GO:0031323	regulation of cellular metabolic process	Biological Process	167	P24864,Q9BQA5,A0A024RBL6,O14980,O15119,P16383,P27635,P62263,P62829,Q07021,Q5T0F9,P06213,P32119,Q9Y239,V9HW12,P30153,P67775,P14866,Q06787,Q9NR56,Q6PIZ9,P04792,O75116,P63244,A0A024R3Q3,P84077,P52948,O75179,A0A075B7D9,A0A087WTP3,A0A087WVZ7,A0A087WZ84,A0A087X068,A0A1B0GU01,A0A1Z1G4M2,A0A384MDX9,A0A384P5V3,A8K4H1,B4DR70,B4DT31,B4E0X8,B4E312,C9JLX5,C9K0F2,E9PEB5,E9PM57,H3BPE7,O00327,P35637,Q13129,Q1334…
4	GO:0032350	regulation of hormone metabolic process	Biological Process	1	P27540
4	GO:0051341	regulation of oxidoreductase activity	Biological Process	2	A0A024RA73,Q9Y239
4	GO:0060255	regulation of macromolecule metabolic process	Biological Process	199	P24864,Q9BQA5,A0A024RBL6,O14980,O15119,P16383,P27635,P62263,P62829,Q07021,Q5T0F9,P05386,P08708,P11940,P18077,P25398,P30050,P30153,P35268,P39019,P46778,P46779,P46782,P46783,P60866,P62249,P62266,P62269,P62277,P62280,P62861,P62899,P62906,P62910,P62913,P63173,P67775,Q86US8,P06213,P32119,Q9Y239,V9HW12,P14866,Q06787,Q9NR56,Q6PIZ9,P04792,O75116,P63244,A0A024R3Q3,P84077,O75179,A0A075B7D9,A0A087WTP3,A0A08…
4	GO:0060263	regulation of respiratory burst	Biological Process	2	P39019,P06213
4	GO:0062012	regulation of small molecule metabolic process	Biological Process	12	P52948,P25786,P25789,Q9UIC8,Q16531,P62826,Q14974,A6NDG6,P06213,Q9BX66,P27540,P55072
4	GO:0080090	regulation of primary metabolic process	Biological Process	166	P24864,Q9BQA5,A0A024RBL6,O14980,O15119,P16383,P27635,P62263,P62829,Q07021,Q5T0F9,P06213,P32119,Q9Y239,V9HW12,P30153,P67775,P14866,Q06787,Q9NR56,P04792,O75116,P63244,P52948,O75179,A0A075B7D9,A0A087WTP3,A0A087WVZ7,A0A087WZ84,A0A087X068,A0A1B0GU01,A0A1Z1G4M2,A0A384MDX9,A0A384P5V3,A8K4H1,B4DR70,B4DT31,B4E0X8,B4E312,C9JLX5,C9K0F2,E9PEB5,E9PM57,H3BPE7,O00327,P35637,Q13129,Q13344,Q2A130,Q59FU3,Q59H57,Q6…
4	GO:0120161	regulation of cold-induced thermogenesis	Biological Process	3	A0A0A0MQS9,O00327,Q16363
4	GO:0009404	toxin metabolic process	Biological Process	2	P0DN79,P35520
4	GO:0043414	macromolecule methylation	Biological Process	5	P14678,P62318,Q9UIC8,Q13129,Q9H4Z3
4	GO:0046148	pigment biosynthetic process	Biological Process	3	P11586,P22234,Q6UB35
4	GO:0016486	peptide hormone processing	Biological Process	1	P12821
4	GO:0034754	cellular hormone metabolic process	Biological Process	6	A0A087WT59,A0A087WV45,A6XGL1,A6XMH1,E9KL36,P02766
4	GO:0042403	thyroid hormone metabolic process	Biological Process	1	Q9NRD9
4	GO:0006790	sulfur compound metabolic process	Biological Process	20	A0A384MDR8,C9J634,F8WF02,P11177,Q59G68,E5KS60,P53597,Q9P2R7,P36969,B7Z2D6,B7Z6W5,P0DN79,P35520,Q9NTF0,A0A384N5Y3,P11586,P11498,Q96RQ3,O43175,P78417
4	GO:0006081	cellular aldehyde metabolic process	Biological Process	5	P48735,F2Z393,P37837,A0A140VK56,B4DT01
4	GO:0006082	organic acid metabolic process	Biological Process	86	P11586,P14174,Q9UJM8,A0A384MDR8,C9J634,F8WF02,P11177,Q59G68,Q5U077,A0A024R5C5,P11498,P14618,P48735,A0A0S2Z511,A0A0U1RQL1,A0A2R8Y6Y7,A0A2R8YDQ9,A8K4W7,B2R8A1,B4DJB4,B4DRV2,B4DY87,B7Z9S6,B7ZAF6,E5KS55,E5KS60,P50213,P53597,Q53GF8,Q6IAL5,Q6N0B1,Q7Z503,Q9P2R7,Q9Y4T0,Q53GL5,P52948,B4DVX2,P07814,P41252,P49588,Q7L4K8,Q9NSD9,Q9Y285,H3BTB7,Q5JPH6,A0A0A0MSX9,J3KR24,Q59G75,Q6P0M4,Q7Z355,Q7Z3U5,A8K666,K7ER00,…
4	GO:0006091	generation of precursor metabolites and energy	Biological Process	37	A0A024RAU5,P54840,P14618,A0A0S2Z511,A0A0U1RQL1,A0A2R8Y6Y7,A0A2R8YDQ9,A8K4W7,B2R8A1,B4DJB4,B4DRV2,B4DY87,B7Z9S6,B7ZAF6,E5KS55,E5KS60,P11177,P48735,P50213,P53597,Q53GF8,Q6IAL5,Q6N0B1,Q7Z503,Q9P2R7,Q9Y4T0,P52948,P13804,P38117,P99999,P25705,P06213,Q9BX66,P27540,P51570,V9HWE7,P55072
4	GO:0006413	translational initiation	Biological Process	44	A0A024R6Q1,P23588,P55010,A0A024R821,A4D210,B4DV79,P55884,Q13347,Q5U0F4,Q6ZNE1,P04792,Q92499,Q06787,Q6PKG0,Q7Z739,Q9BYJ9,P05386,P06730,P08708,P11940,P18077,P25398,P27635,P30050,P35268,P39019,P46778,P46779,P46782,P46783,P60866,P62249,P62263,P62266,P62269,P62277,P62280,P62829,P62861,P62899,P62906,P62910,P62913,P63173
4	GO:0006575	cellular modified amino acid metabolic process	Biological Process	8	P36969,Q9NRD9,P12277,Q6UB35,A0A384N5Y3,P11586,Q9GZT9,Q9H6Z9
4	GO:0006725	cellular aromatic compound metabolic process	Biological Process	295	A0A1B0GTQ6,A8K3S0,A8K5G6,E5KNU5,E5KNV8,E5KNW2,E5KNX5,P25205,P33991,P33993,P40937,P49736,P52948,Q14566,Q2V8X9,Q2V8Y0,Q59GW7,Q6LES9,Q96PK6,P24864,Q9BQA5,P11586,A0A024RBL6,O14980,O15119,P16383,P27635,P62263,P62829,Q07021,Q5T0F9,P05386,P08708,P11940,P18077,P25398,P30050,P30153,P35268,P39019,P46778,P46779,P46782,P46783,P60866,P62249,P62266,P62269,P62277,P62280,P62861,P62899,P62906,P62910,P62913,P63173…
4	GO:0006730	one-carbon metabolic process	Biological Process	3	A0A384N5Y3,P11586,Q6UB35
4	GO:0006793	phosphorus metabolic process	Biological Process	109	P24864,P15056,P21359,P25786,P25789,P06213,P32119,Q9Y239,V9HW12,P30153,P67775,P04792,O75116,P63244,Q06787,A0A140VK56,P37837,A0A384MDR8,C9J634,F8WF02,P11177,Q59G68,P14618,F2Z393,E5KS60,P53597,Q9P2R7,P52948,P99999,A0A384N5Y3,B4DGX3,H0Y4R1,P11586,A0A384N6C2,P12268,P20594,A0A384MTW7,P15531,A0A024RD93,D6RF62,E9PBS1,P22234,P06881,P23528,Q13523,Q6ZWH5,V9HWI5,A0A0A0MR60,O00743,P23468,P62714,Q13332,Q15678,…
4	GO:0072593	reactive oxygen species metabolic process	Biological Process	12	P32119,V9HW12,Q9NRD9,P30041,V9HWC7,O75116,Q92945,P06213,A0A024R5R2,A8K2V7,Q14C85,P18085
4	GO:0006805	xenobiotic metabolic process	Biological Process	4	O43175,P78417,P27540,Q9HBZ2
4	GO:0017144	drug metabolic process	Biological Process	64	A0A024R0D9,A5D6V7,A8K3T7,Q1M0P3,Q1M0P4,Q2VT96,Q5VUV5,Q9BZP6,P14618,A0A0S2Z511,A0A0U1RQL1,A0A2R8Y6Y7,A0A2R8YDQ9,A8K4W7,B2R8A1,B4DJB4,B4DRV2,B4DY87,B7Z9S6,B7ZAF6,E5KS55,E5KS60,P11177,P48735,P50213,P53597,Q53GF8,Q6IAL5,Q6N0B1,Q7Z503,Q9P2R7,Q9Y4T0,P52948,P99999,O43175,P12277,A0A024R5Z9,P25705,P11498,Q96RQ3,P32119,V9HW12,P09668,Q6UB35,V9HW26,P30041,Q9NRD9,V9HWC7,O75116,Q92945,P06213,P27540,O76031,P550…
4	GO:0042133	neurotransmitter metabolic process	Biological Process	4	O43175,O75116,Q92945,P06213
4	GO:0042180	cellular ketone metabolic process	Biological Process	5	P25786,P25789,A0A0D9SFJ1,Q9Y2Z9,B4DT01
4	GO:0044255	cellular lipid metabolic process	Biological Process	40	P14174,P02766,P78333,Q9UJM8,P55084,P36969,Q7Z2D5,A6NDG6,Q8NF37,P61204,P84077,Q9UBF8,P30153,P67775,B4DMF0,B7Z3J6,Q9HCG7,A5D6W6,Q9NYQ3,P13804,P38117,A0A087WT59,A0A087WV45,A6XGL1,A6XMH1,E9KL36,P30041,Q86XM6,A0A0B4J1S8,B3KSH8,B5BU62,B8ZZF6,E7ENF2,E7ET59,E7EUX4,P49441,Q6IBG4,X5DRF6,A0A024R3Q3,P63244
4	GO:0044260	cellular macromolecule metabolic process	Biological Process	412	A0A1B0GTQ6,A8K3S0,A8K5G6,E5KNU5,E5KNV8,E5KNW2,E5KNX5,P25205,P33991,P33993,P40937,P49736,P52948,Q14566,Q2V8X9,Q2V8Y0,Q59GW7,Q6LES9,Q96PK6,P24864,Q9BQA5,A0A024RBL6,O14980,O15119,P16383,P27635,P62263,P62829,Q07021,Q5T0F9,P15056,P21359,P25786,P25789,P05386,P08708,P11940,P18077,P25398,P30050,P30153,P35268,P39019,P46778,P46779,P46782,P46783,P60866,P62249,P62266,P62269,P62277,P62280,P62861,P62899,P62906…
4	GO:0044262	cellular carbohydrate metabolic process	Biological Process	12	A0A024RAU5,P54840,P48735,A6NDG6,Q9UIC8,Q16531,P51570,V9HWE7,P06213,Q9BX66,P49441,P15056
4	GO:0046483	heterocycle metabolic process	Biological Process	296	A0A1B0GTQ6,A8K3S0,A8K5G6,E5KNU5,E5KNV8,E5KNW2,E5KNX5,P25205,P33991,P33993,P40937,P49736,P52948,Q14566,Q2V8X9,Q2V8Y0,Q59GW7,Q6LES9,Q96PK6,P24864,Q9BQA5,P11586,A0A024RBL6,O14980,O15119,P16383,P27635,P62263,P62829,Q07021,Q5T0F9,P05386,P08708,P11940,P18077,P25398,P30050,P30153,P35268,P39019,P46778,P46779,P46782,P46783,P60866,P62249,P62266,P62269,P62277,P62280,P62861,P62899,P62906,P62910,P62913,P63173…
4	GO:0051186	cofactor metabolic process	Biological Process	37	A0A384MDR8,C9J634,F8WF02,P11177,Q59G68,P14618,F2Z393,P37837,P48735,E5KS60,P53597,Q9P2R7,P52948,P36969,P55072,A0A0D9SFJ1,Q9Y2Z9,Q6UB35,P11498,Q96RQ3,A0A140VK56,A0A384N5Y3,P11586,P32119,V9HW12,Q5U077,P78417,P30041,Q9NRD9,V9HWC7,P06213,P27540,A0A024R5R2,A8K2V7,Q14C85,P51570,V9HWE7
4	GO:0005975	carbohydrate metabolic process	Biological Process	36	Q9BZP6,A0A024RAU5,P54840,P37837,A0A024R5Z9,P11177,P51570,Q6ZP37,A0A024R5C5,P11498,P14618,P48735,P52948,A6NDG6,Q9UIC8,Q16531,V9HWE7,P78417,P06213,Q9BX66,P27540,P49441,P15056,A0A024R0D9,A0A140VK56,A5D6V7,A8K3T7,E9PLJ2,F2Z393,P50213,Q14165,Q1M0P3,Q1M0P4,Q2VT96,Q5U077,Q5VUV5
4	GO:0006099	tricarboxylic acid cycle	Biological Process	23	A0A0S2Z511,A0A0U1RQL1,A0A2R8Y6Y7,A0A2R8YDQ9,A8K4W7,B2R8A1,B4DJB4,B4DRV2,B4DY87,B7Z9S6,B7ZAF6,E5KS55,E5KS60,P11177,P48735,P50213,P53597,Q53GF8,Q6IAL5,Q6N0B1,Q7Z503,Q9P2R7,Q9Y4T0
4	GO:0006139	nucleobase-containing compound metabolic process	Biological Process	294	A0A1B0GTQ6,A8K3S0,A8K5G6,E5KNU5,E5KNV8,E5KNW2,E5KNX5,P25205,P33991,P33993,P40937,P49736,P52948,Q14566,Q2V8X9,Q2V8Y0,Q59GW7,Q6LES9,Q96PK6,P24864,Q9BQA5,A0A024RBL6,O14980,O15119,P16383,P27635,P62263,P62829,Q07021,Q5T0F9,P05386,P08708,P11940,P18077,P25398,P30050,P30153,P35268,P39019,P46778,P46779,P46782,P46783,P60866,P62249,P62266,P62269,P62277,P62280,P62861,P62899,P62906,P62910,P62913,P63173,P67775…
4	GO:0006520	cellular amino acid metabolic process	Biological Process	37	P11586,B4DVX2,P07814,P41252,P49588,Q7L4K8,Q9NSD9,Q9Y285,H3BTB7,Q5JPH6,A0A0A0MSX9,J3KR24,Q59G75,Q6P0M4,Q7Z355,Q7Z3U5,A8K666,K7ER00,Q6IBR2,Q9BR63,P25786,P25789,Q93070,B7Z2D6,B7Z6W5,P0DN79,P35520,Q9NTF0,O43175,Q96RQ3,A0A384N5Y3,A0A286YF22,A0A2C9F2M7,V9HW79,P12277,Q9GZT9,Q9H6Z9
4	GO:0006629	lipid metabolic process	Biological Process	46	P14174,P02766,P78333,Q9UJM8,P55084,P36969,Q7Z2D5,A6NDG6,Q8NF37,P61204,P84077,Q9UBF8,P30153,P67775,B4DMF0,B7Z3J6,Q9HCG7,A5D6W6,Q9NYQ3,Q9BX66,P13804,P38117,A0A087WT59,A0A087WV45,A6XGL1,A6XMH1,E9KL36,P62826,Q14974,P30041,Q86XM6,A0A0B4J1S8,B3KSH8,B5BU62,B8ZZF6,E7ENF2,E7ET59,E7EUX4,P49441,Q6IBG4,X5DRF6,A0A024R3Q3,P63244,P11498,P25705,V9HW26
4	GO:0019538	protein metabolic process	Biological Process	298	P24864,P15056,P21359,P25786,P25789,P06213,P32119,Q9Y239,V9HW12,P30153,P67775,P52888,P23284,P62937,A0A024R6Q1,P23588,P55010,A0A024R821,A4D210,B4DV79,P55884,Q13347,Q5U0F4,Q6ZNE1,O00602,Q15485,P04792,O75116,P63244,Q06787,P12821,P05386,P18077,P62266,P62899,P62906,P62910,P62913,P63173,Q8NHW5,P22314,P55072,Q16531,Q86UK7,Q86VP6,Q96NS5,A0A024R1Q8,A0A024R2G7,A0A024R4Q8,A0A024R8P8,A0A075B716,A0A075B7A0,A0A…
4	GO:0005996	monosaccharide metabolic process	Biological Process	15	P37837,A0A024R5Z9,P11177,P51570,Q6ZP37,A0A024R5C5,P11498,Q9UIC8,Q16531,P78417,A6NDG6,P06213,Q9BX66,P14618,V9HWE7
4	GO:0006066	alcohol metabolic process	Biological Process	14	A6NDG6,Q9HCG7,P51570,V9HWE7,A0A087WT59,A0A087WV45,A6XGL1,A6XMH1,E9KL36,P02766,P49441,P62826,Q14974,Q9UJM8
4	GO:0006766	vitamin metabolic process	Biological Process	5	P11498,Q96RQ3,P78417,P11586,Q6UB35
4	GO:0055086	nucleobase-containing small molecule metabolic process	Biological Process	48	A0A384MDR8,C9J634,F8WF02,P11177,Q59G68,P14618,F2Z393,P37837,E5KS60,P53597,Q9P2R7,P52948,P99999,P02766,A0A384N5Y3,B4DGX3,H0Y4R1,P11586,A0A384N6C2,P12268,P20594,A0A384MTW7,P15531,A0A024RD93,D6RF62,E9PBS1,P22234,P55072,P48735,A0A024R5Z9,P25705,A0A140VK56,Q6UB35,A6NJF2,H7C1A1,Q8N4P3,V9HW26,B2R9X3,O60547,Q5U077,P06213,P27540,O76031,V9HW80,P62826,Q8NHV1,P51570,V9HWE7
4	GO:0002679	respiratory burst involved in defense response	Biological Process	3	P32119,V9HW12,P39019
4	GO:0030259	lipid glycosylation	Biological Process	1	Q9HCG7
4	GO:0036065	fucosylation	Biological Process	1	Q9Y644
4	GO:0043413	macromolecule glycosylation	Biological Process	5	Q08379,Q15643,Q8WXI7,P55072,Q9Y644
4	GO:0019637	organophosphate metabolic process	Biological Process	66	A0A140VK56,P37837,A0A384MDR8,C9J634,F8WF02,P11177,Q59G68,P14618,F2Z393,E5KS60,P53597,Q9P2R7,P52948,P99999,A0A384N5Y3,B4DGX3,H0Y4R1,P11586,A0A384N6C2,P12268,P20594,A0A384MTW7,P15531,A0A024RD93,D6RF62,E9PBS1,P22234,P36969,Q7Z2D5,A6NDG6,Q8NF37,P61204,P84077,Q9UBF8,P55072,P48735,A0A024R5Z9,P25705,A5D6W6,A6NJF2,H7C1A1,Q8N4P3,V9HW26,Q5U077,P55084,P49441,P06213,P27540,O76031,V9HW80,P62826,Q8NHV1,P12277,…
4	GO:0035383	thioester metabolic process	Biological Process	8	A0A384MDR8,C9J634,F8WF02,P11177,Q59G68,E5KS60,P53597,Q9P2R7
4	GO:0043170	macromolecule metabolic process	Biological Process	482	A0A1B0GTQ6,A8K3S0,A8K5G6,E5KNU5,E5KNV8,E5KNW2,E5KNX5,P25205,P33991,P33993,P40937,P49736,P52948,Q14566,Q2V8X9,Q2V8Y0,Q59GW7,Q6LES9,Q96PK6,P24864,Q9BQA5,A0A024RBL6,O14980,O15119,P16383,P27635,P62263,P62829,Q07021,Q5T0F9,P15056,P21359,P25786,P25789,P05386,P08708,P11940,P18077,P25398,P30050,P30153,P35268,P39019,P46778,P46779,P46782,P46783,P60866,P62249,P62266,P62269,P62277,P62280,P62861,P62899,P62906…
4	GO:1901135	carbohydrate derivative metabolic process	Biological Process	55	A0A140VK56,P37837,P78333,Q9Y278,A0A024R0D9,A5D6V7,A8K3T7,Q1M0P3,Q1M0P4,Q2VT96,Q5VUV5,Q9BZP6,A0A384MDR8,C9J634,F8WF02,P11177,Q59G68,P14618,F2Z393,E5KS60,P53597,Q9P2R7,P52948,P99999,A0A384N6C2,P12268,P20594,A0A384MTW7,P15531,A0A024RD93,D6RF62,E9PBS1,P22234,Q08379,Q15643,B4DMF0,B7Z3J6,Q9HCG7,A0A024R5Z9,P25705,Q8N4P3,V9HW26,Q8WXI7,P55072,B2R9X3,O60547,Q9Y644,P06213,P27540,O76031,V9HW80,P62826,Q8NHV1,…
4	GO:1901360	organic cyclic compound metabolic process	Biological Process	298	A0A1B0GTQ6,A8K3S0,A8K5G6,E5KNU5,E5KNV8,E5KNW2,E5KNX5,P25205,P33991,P33993,P40937,P49736,P52948,Q14566,Q2V8X9,Q2V8Y0,Q59GW7,Q6LES9,Q96PK6,P24864,Q9BQA5,P11586,A0A024RBL6,O14980,O15119,P16383,P27635,P62263,P62829,Q07021,Q5T0F9,P05386,P08708,P11940,P18077,P25398,P30050,P30153,P35268,P39019,P46778,P46779,P46782,P46783,P60866,P62249,P62266,P62269,P62277,P62280,P62861,P62899,P62906,P62910,P62913,P63173…
4	GO:1901568	fatty acid derivative metabolic process	Biological Process	2	P14174,P36969
4	GO:1901615	organic hydroxy compound metabolic process	Biological Process	17	Q5U077,A6NDG6,Q9NRD9,Q9HCG7,B4DT01,P51570,V9HWE7,A0A087WT59,A0A087WV45,A6XGL1,A6XMH1,E9KL36,P02766,P49441,P62826,Q14974,Q9UJM8
4	GO:0106106	cold-induced thermogenesis	Biological Process	3	A0A0A0MQS9,O00327,Q16363
4	GO:0001913	T cell mediated cytotoxicity	Biological Process	1	P09668
4	GO:0001780	neutrophil homeostasis	Biological Process	1	A0A384N5Y3
4	GO:0002260	lymphocyte homeostasis	Biological Process	2	I4AY87,P14174
4	GO:0002263	cell activation involved in immune response	Biological Process	20	O00602,O15078,P02766,P04080,P09668,P12268,P14174,P14618,P15924,P30041,P51148,P55072,P62937,Q14165,Q14974,Q5T9A4,Q86VP6,Q8N1F8,Q8NF37,Q9NX76
4	GO:0002443	leukocyte mediated immunity	Biological Process	24	P09668,P12821,A3RJH1,Q92499,Q07021,O00602,O15078,P02766,P04080,P12268,P14174,P14618,P15924,P30041,P51148,P55072,P62937,Q14165,Q14974,Q5T9A4,Q86VP6,Q8N1F8,Q8NF37,Q9NX76
4	GO:0002697	regulation of immune effector process	Biological Process	9	A3RJH1,Q92499,Q07021,Q15366,P39019,I4AY87,P14174,O75179,Q14671
4	GO:0002698	negative regulation of immune effector process	Biological Process	3	Q07021,Q15366,P39019
4	GO:0002699	positive regulation of immune effector process	Biological Process	7	A3RJH1,Q92499,P39019,I4AY87,P14174,O75179,Q14671
4	GO:0006956	complement activation	Biological Process	3	O00602,Q15485,Q07021
4	GO:0008228	opsonization	Biological Process	1	Q15485
4	GO:0043299	leukocyte degranulation	Biological Process	20	O00602,O15078,P02766,P04080,P09668,P12268,P14174,P14618,P15924,P30041,P51148,P55072,P62937,Q14165,Q14974,Q5T9A4,Q86VP6,Q8N1F8,Q8NF37,Q9NX76
4	GO:0051607	defense response to virus	Biological Process	6	Q07021,Q15366,O75179,Q14671,Q13283,Q92499
4	GO:0002218	activation of innate immune response	Biological Process	12	P25786,P25789,Q8WXI7,O00602,Q8NFZ5,Q13332,Q07021,Q9Y239,O75179,Q14671,Q96PK6,Q9NPP4
4	GO:0002757	immune response-activating signal transduction	Biological Process	12	P25786,P25789,Q8WXI7,O00602,H7C560,Q6PIZ9,Q8NFZ5,Q13332,Q07021,Q9Y239,O75179,Q14671
4	GO:0034101	erythrocyte homeostasis	Biological Process	4	P39019,P62263,P27540,P08708
4	GO:0002367	cytokine production involved in immune response	Biological Process	4	A3RJH1,Q92499,I4AY87,P14174
4	GO:0002700	regulation of production of molecular mediator of immune response	Biological Process	4	A3RJH1,Q92499,I4AY87,P14174
4	GO:0002702	positive regulation of production of molecular mediator of immune response	Biological Process	4	A3RJH1,Q92499,I4AY87,P14174
4	GO:0090323	prostaglandin secretion involved in immune response	Biological Process	2	I4AY87,P14174
4	GO:0048534	hematopoietic or lymphoid organ development	Biological Process	16	Q969Q4,Q9Y520,H7C560,P15531,P39019,P62263,P32119,V9HW12,P27540,P06881,Q9UPQ9,P21359,P35268,P12821,P25786,P25789
4	GO:0002577	regulation of antigen processing and presentation	Biological Process	3	A0A024RA73,Q9Y239,Q9BYJ9
4	GO:0002685	regulation of leukocyte migration	Biological Process	2	P14174,Q07021
4	GO:0002694	regulation of leukocyte activation	Biological Process	5	P14174,Q8NFZ5,H7C560,P32119,V9HW12
4	GO:0002905	regulation of mature B cell apoptotic process	Biological Process	2	I4AY87,P14174
4	GO:0050776	regulation of immune response	Biological Process	23	O00602,Q15485,Q96PK6,Q9NPP4,P25786,P25789,Q8WXI7,A3RJH1,Q92499,P09668,Q07021,H7C560,Q6PIZ9,Q8NFZ5,Q13332,P39019,A0A087WY31,Q7Z739,I4AY87,P14174,Q9Y239,O75179,Q14671
4	GO:1903706	regulation of hemopoiesis	Biological Process	11	P15531,H7C560,P32119,V9HW12,P27540,P06881,Q9UPQ9,P21359,P12821,P25786,P25789
4	GO:0002686	negative regulation of leukocyte migration	Biological Process	1	P14174
4	GO:0002695	negative regulation of leukocyte activation	Biological Process	2	P32119,V9HW12
4	GO:0002906	negative regulation of mature B cell apoptotic process	Biological Process	2	I4AY87,P14174
4	GO:0034122	negative regulation of toll-like receptor signaling pathway	Biological Process	1	Q13332
4	GO:0050777	negative regulation of immune response	Biological Process	4	P25786,P39019,A0A087WY31,Q7Z739
4	GO:1903707	negative regulation of hemopoiesis	Biological Process	5	P15531,P32119,V9HW12,P06881,P21359
4	GO:0002579	positive regulation of antigen processing and presentation	Biological Process	2	A0A024RA73,Q9Y239
4	GO:0002687	positive regulation of leukocyte migration	Biological Process	1	Q07021
4	GO:0002696	positive regulation of leukocyte activation	Biological Process	2	P14174,Q8NFZ5
4	GO:0050778	positive regulation of immune response	Biological Process	20	O00602,Q15485,Q96PK6,Q9NPP4,P25786,P25789,Q8WXI7,A3RJH1,Q92499,Q07021,H7C560,Q6PIZ9,Q8NFZ5,Q13332,P39019,I4AY87,P14174,Q9Y239,O75179,Q14671
4	GO:1903708	positive regulation of hemopoiesis	Biological Process	2	P27540,P06881
4	GO:0002250	adaptive immune response	Biological Process	3	P09668,Q07021,Q6PIZ9
4	GO:0002251	organ or tissue specific immune response	Biological Process	1	P62861
4	GO:0002437	inflammatory response to antigenic stimulus	Biological Process	1	P25786
4	GO:0006959	humoral immune response	Biological Process	6	O00602,Q15485,Q07021,P06881,P62861,P39019
4	GO:0045087	innate immune response	Biological Process	28	O00602,Q15485,Q96PK6,Q9NPP4,P25786,P25789,Q8WXI7,P62861,Q8NFZ5,Q13332,Q07021,P39019,A0A087WY31,Q7Z739,Q9Y239,P07814,O75179,Q14671,O00743,O43586,P06881,P14174,P54578,Q13283,Q15366,Q8IWZ3,Q92499,Q9UN86
4	GO:0002468	dendritic cell antigen processing and presentation	Biological Process	2	A0A024RA73,Q9Y239
4	GO:0002504	antigen processing and presentation of peptide or polysaccharide antigen via MHC class II	Biological Process	1	P84077
4	GO:0019884	antigen processing and presentation of exogenous antigen	Biological Process	3	P25786,P25789,P84077
4	GO:0048002	antigen processing and presentation of peptide antigen	Biological Process	4	P12821,P25786,P25789,P84077
4	GO:0043368	positive T cell selection	Biological Process	1	H7C560
4	GO:0002274	myeloid leukocyte activation	Biological Process	21	P14174,Q8NFZ5,O00602,O15078,P02766,P04080,P09668,P12268,P14618,P15924,P30041,P51148,P55072,P62937,Q14165,Q14974,Q5T9A4,Q86VP6,Q8N1F8,Q8NF37,Q9NX76
4	GO:0002366	leukocyte activation involved in immune response	Biological Process	20	O00602,O15078,P02766,P04080,P09668,P12268,P14174,P14618,P15924,P30041,P51148,P55072,P62937,Q14165,Q14974,Q5T9A4,Q86VP6,Q8N1F8,Q8NF37,Q9NX76
4	GO:0046649	lymphocyte activation	Biological Process	8	P14174,P32119,V9HW12,H7C560,P35268,A0A384N6C2,P12268,Q8NFZ5
4	GO:0030595	leukocyte chemotaxis	Biological Process	3	P39019,P14174,Q07021
4	GO:0036336	dendritic cell migration	Biological Process	1	Q07021
4	GO:0071674	mononuclear cell migration	Biological Process	1	P39019
4	GO:0097529	myeloid leukocyte migration	Biological Process	3	P39019,P14174,Q07021
4	GO:0001558	regulation of cell growth	Biological Process	11	O75094,P30153,P63244,P67775,Q13332,Q6UXK2,A0A024RDV9,Q8N0X7,Q13275,A0A024RCM3,Q13838
4	GO:0030307	positive regulation of cell growth	Biological Process	3	Q6UXK2,A0A024RCM3,Q13838
4	GO:0030308	negative regulation of cell growth	Biological Process	8	Q13332,A0A024RDV9,Q8N0X7,Q13275,O75094,P30153,P63244,P67775
4	GO:0048588	developmental cell growth	Biological Process	8	Q13332,Q6UXK2,A0A024RDV9,Q8N0X7,Q13275,O75094,A0A024RCM3,Q13838
4	GO:0048638	regulation of developmental growth	Biological Process	10	Q13332,Q9Y4W6,P23284,Q6UXK2,P06213,A0A024RDV9,Q8N0X7,Q13275,A0A024RCM3,Q13838
4	GO:0048640	negative regulation of developmental growth	Biological Process	4	Q13332,A0A024RDV9,Q8N0X7,Q13275
4	GO:0048639	positive regulation of developmental growth	Biological Process	5	P23284,Q6UXK2,A0A024RCM3,Q13838,P06213
4	GO:0042246	tissue regeneration	Biological Process	2	A0A024R5Z9,P14618
4	GO:0055017	cardiac muscle tissue growth	Biological Process	2	A0A024RCM3,Q13838
4	GO:0060560	developmental growth involved in morphogenesis	Biological Process	6	Q13332,Q6UXK2,A0A024RDV9,Q8N0X7,Q13275,O75094
4	GO:0001662	behavioral fear response	Biological Process	3	P06730,Q96Q42,Q9Y277
4	GO:0007612	learning	Biological Process	6	H7C560,P21359,P06213,P18085,Q9BYJ9,Q9Y277
4	GO:0007613	memory	Biological Process	2	P06213,Q9BYJ9
4	GO:0008344	adult locomotory behavior	Biological Process	4	P04080,Q14671,Q6Y7W6,Q76LA1
4	GO:0035641	locomotory exploration behavior	Biological Process	1	Q9HB07
4	GO:0008542	visual learning	Biological Process	2	H7C560,P21359
4	GO:0048146	positive regulation of fibroblast proliferation	Biological Process	2	I4AY87,P14174
4	GO:0048661	positive regulation of smooth muscle cell proliferation	Biological Process	2	A0A024RCM3,Q13838
4	GO:0050679	positive regulation of epithelial cell proliferation	Biological Process	4	P21359,P27540,P07942,P15531
4	GO:0070665	positive regulation of leukocyte proliferation	Biological Process	1	P14174
4	GO:2000648	positive regulation of stem cell proliferation	Biological Process	2	A0A024RBL6,O15119
4	GO:0048147	negative regulation of fibroblast proliferation	Biological Process	2	P21359,P50402
4	GO:0050680	negative regulation of epithelial cell proliferation	Biological Process	3	P21359,P25705,Q9Y5V3
4	GO:0060253	negative regulation of glial cell proliferation	Biological Process	1	P48735
4	GO:2000178	negative regulation of neural precursor cell proliferation	Biological Process	1	P21359
4	GO:2000647	negative regulation of stem cell proliferation	Biological Process	1	P21359
4	GO:0060251	regulation of glial cell proliferation	Biological Process	1	P48735
4	GO:0048659	smooth muscle cell proliferation	Biological Process	2	A0A024RCM3,Q13838
4	GO:0048145	regulation of fibroblast proliferation	Biological Process	4	I4AY87,P14174,P21359,P50402
4	GO:0048660	regulation of smooth muscle cell proliferation	Biological Process	2	A0A024RCM3,Q13838
4	GO:0050678	regulation of epithelial cell proliferation	Biological Process	6	P21359,P25705,P27540,P07942,P15531,Q9Y5V3
4	GO:0070663	regulation of leukocyte proliferation	Biological Process	1	P14174
4	GO:0072091	regulation of stem cell proliferation	Biological Process	4	P21359,P12821,A0A024RBL6,O15119
4	GO:2000177	regulation of neural precursor cell proliferation	Biological Process	1	P21359
4	GO:0001935	endothelial cell proliferation	Biological Process	4	P21359,P25705,P27540,P06881
4	GO:0007405	neuroblast proliferation	Biological Process	1	P21359
4	GO:0032943	mononuclear cell proliferation	Biological Process	6	P14174,P32119,V9HW12,A0A384N6C2,P12268,P12821
4	GO:0071425	hematopoietic stem cell proliferation	Biological Process	1	P12821
4	GO:0051304	chromosome separation	Biological Process	6	O43684,Q13123,A8K7B7,P30153,Q15003,Q9UIC8
4	GO:0051983	regulation of chromosome segregation	Biological Process	6	O43684,Q13123,E9PMD0,Q9UIC8,P41227,Q14671
4	GO:0051985	negative regulation of chromosome segregation	Biological Process	4	O43684,Q13123,Q9UIC8,P41227
4	GO:0098813	nuclear chromosome segregation	Biological Process	15	O43684,P62826,A8K4T8,C9J470,E9PHA2,Q15003,Q14974,Q9UN37,Q13123,P24864,A8K7B7,P30153,E9PMD0,Q9UIC8,P41227
4	GO:0000226	microtubule cytoskeleton organization	Biological Process	28	B3KRS1,Q08379,P27816,P62826,O14980,A0A2P9DU05,O75116,Q14974,B4DM33,Q15691,Q9HCG7,Q03001,A0A024R914,Q5VT06,Q9P2K1,Q8WXX0,Q96PK6,Q5SU16,P55072,A8K7B7,P30153,Q86SQ0,A0A0S2Z4Z0,Q8IW35,Q13509,Q13885,Q9BUF5,Q9BVA1
4	GO:0007018	microtubule-based movement	Biological Process	16	Q8WXX0,Q86VH2,Q96DT5,Q14974,Q06787,Q03001,Q15643,P27816,Q5T5U3,P04792,A0A087WYC6,A0A0C4DFR0,B0I1S4,C0JYZ1,E0ZS58,Q96M86
4	GO:0031023	microtubule organizing center organization	Biological Process	6	Q08379,O14980,A0A2P9DU05,O75116,Q96PK6,A0A0S2Z4Z0
4	GO:0032886	regulation of microtubule-based process	Biological Process	10	Q96DT5,O14980,A0A2P9DU05,O75116,B4DM33,Q15691,Q9HCG7,Q96PK6,Q86SQ0,Q8IW35
4	GO:0051231	spindle elongation	Biological Process	2	A8K7B7,P30153
4	GO:0007093	mitotic cell cycle checkpoint	Biological Process	5	Q9UN37,O43684,Q13123,Q6Y7W6,Q9UIC8
4	GO:0031570	DNA integrity checkpoint	Biological Process	3	Q9BQA5,Q6Y7W6,Q13838
4	GO:0031577	spindle checkpoint	Biological Process	3	O43684,Q13123,Q9UIC8
4	GO:1901976	regulation of cell cycle checkpoint	Biological Process	2	Q9UIC8,Q13838
4	GO:1901977	negative regulation of cell cycle checkpoint	Biological Process	1	Q13838
4	GO:0030168	platelet activation	Biological Process	1	P04792
4	GO:0050865	regulation of cell activation	Biological Process	5	P14174,Q8NFZ5,H7C560,P32119,V9HW12
4	GO:0050866	negative regulation of cell activation	Biological Process	2	P32119,V9HW12
4	GO:0050867	positive regulation of cell activation	Biological Process	2	P14174,Q8NFZ5
4	GO:0042026	protein refolding	Biological Process	3	B7Z4F6,P23284,P62937
4	GO:0061077	chaperone-mediated protein folding	Biological Process	2	P04792,P23284
4	GO:0002764	immune response-regulating signaling pathway	Biological Process	13	P25786,P25789,Q8WXI7,O00602,H7C560,Q6PIZ9,Q8NFZ5,Q13332,Q07021,Q9Y239,O75179,Q14671,P09668
4	GO:0035556	intracellular signal transduction	Biological Process	83	P15056,P21359,P25786,P25789,P06213,P32119,Q9Y239,V9HW12,P30153,P67775,P06881,P10092,Q9HBX9,O75116,Q8NFZ5,A0A1B0GVA7,A8K5Z4,B4DII6,B4E121,O14559,Q0VAM2,Q8TAI7,Q13283,Q9UN86,A0A2P9DU05,P23528,P52179,P14174,P20594,P78417,Q07021,Q99972,Q96Q42,I4AY87,Q14974,Q6PKG0,O43156,O00327,P51148,P62330,A0A2X0SFA0,A8K4R4,B3KPJ0,H0Y696,Q6IQ41,P04792,V9HW43,A0A024RA73,A3RJH1,O75179,Q8IUH5,Q92499,Q6ZWH5,Q9Y5V3,A0A14…
4	GO:0006984	ER-nucleus signaling pathway	Biological Process	1	Q96A33
4	GO:0007166	cell surface receptor signaling pathway	Biological Process	68	P25786,P25789,Q8WXI7,O00602,P24864,Q16531,Q5JTC6,Q9UPQ9,P06213,P20594,P18085,P23468,O43424,P39086,Q06787,B0ZBD0,O60547,P39019,Q9P2K1,Q03001,Q9BX66,P31943,Q9Y644,P21359,P63244,Q9NRD9,H7C560,Q6PIZ9,Q8NFZ5,P30153,P67775,A0A024RDV9,Q8N0X7,P27540,P32119,V9HW12,I4AY87,P14174,O75094,O14979,P23528,P37837,P62937,P78417,P84077,Q99972,P04792,A0A0S2Z421,Q6Y7W6,O75116,A0A087WY31,Q7Z739,A0A0S2Z4Z0,Q96PK6,P5040…
4	GO:0007186	G protein-coupled receptor signaling pathway	Biological Process	11	B4DGP2,Q9HBX9,P06881,P10092,Q9UNE2,D7RF68,O75116,O00602,P06213,Q8IWK6,Q9NQ84
4	GO:0009755	hormone-mediated signaling pathway	Biological Process	5	Q96PK6,P24864,P62826,O00327,Q9HBX9
4	GO:0009966	regulation of signal transduction	Biological Process	75	P06213,P32119,Q9Y239,V9HW12,P30153,P67775,P06881,Q9Y644,P14174,P20594,P63244,Q99972,Q9UNE2,Q6PIZ9,A0A024RDV9,Q8N0X7,P27540,I4AY87,O43156,O00327,Q13332,P62330,P21359,Q96Q42,A0A2X0SFA0,A8K4R4,B3KPJ0,H0Y696,Q6IQ41,Q07021,P04792,V9HW43,A0A024RA73,A3RJH1,O75179,Q8IUH5,Q8NFZ5,Q92499,Q6ZWH5,Q9Y5V3,O75116,A0A140VJS0,P62714,Q9BX66,O14559,Q5T5U3,P78417,A0A087WY31,Q7Z739,P50402,Q5JTC6,O75094,H7C560,P15056,P…
4	GO:0009967	positive regulation of signal transduction	Biological Process	42	P06213,P32119,Q9Y239,V9HW12,P14174,P20594,Q99972,Q6PIZ9,P27540,I4AY87,Q96Q42,A0A024RA73,A3RJH1,O75179,Q8IUH5,Q8NFZ5,Q92499,Q6ZWH5,Q9Y5V3,O75116,Q9Y644,Q9BX66,Q07021,P78417,H7C560,P15056,O00327,P25786,P25789,P55072,P78333,Q5JTC6,Q9Y265,Q14671,P62829,P62913,Q5VVD0,P09668,A8K7B7,P21359,P30153,P63244
4	GO:0009968	negative regulation of signal transduction	Biological Process	30	P30153,P67775,P06881,Q9UNE2,P63244,A0A024RDV9,Q8N0X7,P32119,V9HW12,O00327,Q13332,P21359,Q99972,Q07021,I4AY87,P14174,A0A140VJS0,P62714,P78417,A0A087WY31,Q7Z739,O75094,P25786,P25789,P50402,Q13283,Q5JTC6,Q5U0Q1,P04792,V9HW43
4	GO:0023014	signal transduction by protein phosphorylation	Biological Process	20	P15056,P21359,P25786,P25789,P06213,P32119,Q9Y239,V9HW12,P30153,P67775,I4AY87,P14174,Q6ZWH5,Q9Y5V3,Q99972,O75116,A0A024RA73,Q8NFZ5,P09668,H7C560
4	GO:0030522	intracellular receptor signaling pathway	Biological Process	8	Q96PK6,P24864,P62826,Q07021,Q9Y239,O75179,Q14671,O00327
4	GO:0030968	endoplasmic reticulum unfolded protein response	Biological Process	3	Q9Y5M8,P63244,P55072
4	GO:0038034	signal transduction in absence of ligand	Biological Process	5	P32119,V9HW12,A8K7B7,P21359,P30153
4	GO:0060395	SMAD protein signal transduction	Biological Process	2	A0A0S2Z4Z0,Q96PK6
4	GO:0097190	apoptotic signaling pathway	Biological Process	19	P21359,O95831,P14174,P04792,V9HW43,P62913,Q5VVD0,P09668,Q9Y5V3,P32119,V9HW12,A8K7B7,P30153,P63244,B7ZKM6,B7ZKM7,F5H2B9,H0YNH8,Q9BZF9
4	GO:0048199	vesicle targeting, to, from or within Golgi	Biological Process	10	A0A0C4DH09,A0A3F2YNX0,A0A3F2YNZ0,A4QN18,A4QN19,F1T0I1,O00743,O15027,Q08379,X6RGP5
4	GO:0030048	actin filament-based movement	Biological Process	1	P15924
4	GO:0051270	regulation of cellular component movement	Biological Process	37	Q96DT5,O75116,P09668,P14174,H7C560,P12821,A0A0A0MQS9,A0A0A0MTC7,H0UI49,Q16363,Q5D044,A0A0S2Z421,B4DV44,B4DVZ2,B6ECI7,B6V6K6,B6V6K7,P06213,P07942,P63244,Q13275,Q15691,Q8N854,Q99972,P21359,P04792,P25705,P39019,P62330,Q07021,P15924,Q9BYJ9,Q9HCJ5,Q9BVA1,Q86SQ0,P48735,Q9NRD9
4	GO:0051271	negative regulation of cellular component movement	Biological Process	6	P14174,H7C560,P21359,Q13275,Q86SQ0,P48735
4	GO:0051272	positive regulation of cellular component movement	Biological Process	22	O75116,P09668,A0A0S2Z421,B4DV44,B4DVZ2,B6ECI7,B6V6K6,B6V6K7,P06213,P07942,P63244,Q13275,Q15691,Q8N854,Q99972,P04792,P25705,P62330,Q07021,Q9BVA1,Q9NRD9,P39019
4	GO:0097485	neuron projection guidance	Biological Process	6	O75094,Q13275,Q13509,Q9BYJ9,Q9HCJ5,Q9BVA1
4	GO:0000278	mitotic cell cycle	Biological Process	49	O43684,P62826,Q9UN37,A0A0G3DHS8,C9J2U0,I3L413,O00743,P06730,P24864,P25205,P33991,P33993,P49736,Q14566,Q9BQA5,V5W5X2,O15078,P30153,Q15691,Q9UIC8,O75116,P23528,V9HWI5,P27816,A8K4T8,C9J470,E9PHA2,Q15003,Q14974,P50402,P67775,Q13123,P25786,P25789,Q6Y7W6,P06213,P55072,A8K7B7,Q08379,O75179,Q8IW35,Q16531,A0A024R3Q3,P84077,P41227,Q13509,Q13885,Q9BUF5,Q9BVA1
4	GO:0051726	regulation of cell cycle	Biological Process	40	Q9BQA5,Q9UN37,P24864,O43684,Q13123,O15078,P30153,Q15691,O14980,A0A2P9DU05,O75116,P25786,P25789,Q6Y7W6,K7ERY0,O00410,O15119,O75179,P06213,P06730,Q96PK6,P20594,E9PMD0,P14174,P62829,Q9UIC8,Q8IW35,Q16531,Q6ZWH5,A8K7B7,Q13838,P41227,A0A0G3DHS8,C9J2U0,I3L413,O00327,O00541,P63244,Q14671,V5W5X2
4	GO:0045786	negative regulation of cell cycle	Biological Process	15	Q9BQA5,Q9UN37,O43684,Q13123,P25786,P25789,Q6Y7W6,O00410,Q96PK6,P20594,P14174,P62829,Q9UIC8,Q13838,P41227
4	GO:0045787	positive regulation of cell cycle	Biological Process	10	A0A2P9DU05,O75116,P06213,P06730,P14174,P62829,O75179,P24864,Q13838,O15119
4	GO:0010646	regulation of cell communication	Biological Process	87	P06213,P32119,Q9Y239,V9HW12,P30153,P67775,P06881,B2RCA8,O00327,Q86SS6,Q9Y644,P14174,P20594,P63244,Q99972,Q9UNE2,P21359,Q6PIZ9,A0A024RDV9,Q8N0X7,P27540,I4AY87,O43156,Q13332,P62330,Q96Q42,A0A2X0SFA0,A8K4R4,B3KPJ0,H0Y696,Q6IQ41,Q07021,P04792,V9HW43,A0A024RA73,A3RJH1,O75179,Q8IUH5,Q8NFZ5,Q92499,Q6ZWH5,Q9Y5V3,O75116,A0A140VJS0,P62714,Q9BX66,Q06787,B8ZZ34,A0A384MEE3,O43424,P39086,Q9BVA1,O14559,Q5T5U3,H…
4	GO:0010647	positive regulation of cell communication	Biological Process	46	P06213,P32119,Q9Y239,V9HW12,P14174,P20594,Q99972,Q6PIZ9,P27540,I4AY87,Q9UNE2,Q96Q42,A0A024RA73,A3RJH1,O75179,Q8IUH5,Q8NFZ5,Q92499,Q6ZWH5,Q9Y5V3,O75116,Q9Y644,Q9BX66,Q07021,H7C560,P78417,P15056,O00327,P25786,P25789,P55072,P78333,Q5JTC6,Q9Y265,Q86SS6,Q14671,P21359,Q9BYJ9,Q06787,P62829,P62913,Q5VVD0,P09668,A8K7B7,P30153,P63244
4	GO:0010648	negative regulation of cell communication	Biological Process	35	P30153,P67775,P06881,Q9UNE2,P21359,P63244,A0A024RDV9,Q8N0X7,P32119,V9HW12,O00327,Q13332,Q99972,Q07021,I4AY87,P14174,A0A140VJS0,P62714,A0A024R3Q3,P84077,P78417,A0A087WY31,Q7Z739,O75094,P25786,P25789,P50402,Q13283,Q5JTC6,Q5U0Q1,Q06787,O43424,P04792,V9HW43,H7C560
4	GO:0019226	transmission of nerve impulse	Biological Process	1	Q06787
4	GO:0031668	cellular response to extracellular stimulus	Biological Process	2	P35520,O95831
4	GO:0086065	cell communication involved in cardiac conduction	Biological Process	1	P15924
4	GO:0030010	establishment of cell polarity	Biological Process	6	P27816,P62330,O75116,P63244,P23528,V9HWI5
4	GO:0030011	maintenance of cell polarity	Biological Process	1	Q03001
4	GO:0032878	regulation of establishment or maintenance of cell polarity	Biological Process	2	O75116,P63244
4	GO:0061245	establishment or maintenance of bipolar cell polarity	Biological Process	1	P18085
4	GO:0008366	axon ensheathment	Biological Process	4	A0A0S2Z421,P21359,Q99972,Q9Y4W6
4	GO:0012501	programmed cell death	Biological Process	61	I4AY87,P14174,O95831,P30153,P49736,P63241,P67775,P99999,Q07021,Q8NFZ5,Q9BUP3,Q9BZP6,Q9H6Z9,Q9NPP4,Q9Y239,Q14974,P55072,P63244,V9HW80,A0A024RBL6,O15119,P04792,P09668,P15056,P18085,P23528,P27635,P32119,Q16531,Q9HBZ2,X5DQN9,P21359,A0A140VJS0,P62714,A0A024R254,A0A024RA73,B3KN80,G3XAL1,P15531,Q8TEN0,Q9UIC8,Q9Y5V3,P62330,O43424,H7C560,P49588,O75094,O43548,P15924,B7ZKM6,B7ZKM7,F5H2B9,H0YNH8,Q9BZF9,P3696…
4	GO:0010941	regulation of cell death	Biological Process	47	I4AY87,P14174,O95831,P55072,P63244,Q9H6Z9,Q9NPP4,Q9Y239,V9HW80,A0A024RBL6,O15119,P04792,P09668,P15056,P18085,P23528,P27635,P32119,Q16531,Q9BUP3,Q9HBZ2,X5DQN9,P99999,A0A024RA73,A0A024R254,B3KN80,G3XAL1,P15531,Q8TEN0,Q9UIC8,Q9Y5V3,P21359,Q07021,O43424,H7C560,P49588,A0A024R904,Q9HB71,P36969,V9HW43,P62913,Q5VVD0,E9KL35,Q8NFZ5,V9HW12,A8K7B7,P30153
4	GO:0010942	positive regulation of cell death	Biological Process	17	O95831,P55072,P63244,Q9H6Z9,Q9NPP4,Q9Y239,V9HW80,P99999,P21359,Q07021,P62913,Q5VVD0,P09668,Q9Y5V3,A8K7B7,P30153,A0A024RA73
4	GO:0036473	cell death in response to oxidative stress	Biological Process	4	P04792,V9HW43,E9KL35,P63244
4	GO:0060548	negative regulation of cell death	Biological Process	25	I4AY87,P14174,A0A024RBL6,O15119,P04792,P09668,P15056,P18085,P23528,P27635,P32119,Q16531,Q9BUP3,Q9HBZ2,X5DQN9,H7C560,P49588,P36969,V9HW43,E9KL35,P63244,Q8NFZ5,V9HW12,A0A024R904,Q9HB71
4	GO:0070997	neuron death	Biological Process	8	O43424,Q9H6Z9,H7C560,P49588,O95831,P21359,E9KL35,P63244
4	GO:0006910	phagocytosis, recognition	Biological Process	2	O00602,Q15485
4	GO:0009988	cell-cell recognition	Biological Process	3	Q14157,V9HW37,V9HW96
4	GO:0006325	chromatin organization	Biological Process	9	P0C1H6,P49736,Q9NRG0,Q9Y265,Q96PK6,Q06787,Q16531,Q13129,P36969
4	GO:0006996	organelle organization	Biological Process	173	P27635,P30050,P62913,Q8NHW5,Q96L21,P39019,P46782,P46783,P62263,Q13129,O43684,P62826,P27816,Q03001,Q13509,Q13885,Q86SQ0,Q9BUF5,Q9BVA1,Q16531,Q99973,P24864,Q9UN37,P52948,P52594,P0C1H6,P49736,B4E112,E9PK25,E9PLJ3,E9PP50,E9PQB7,G3V1A4,P23528,Q7RTP6,A0A2P9DU05,P21359,E9PHM6,F6QMI7,F8W9J4,O95789,I3L4J1,Q9NYQ3,Q9UJM8,P54098,A0A0S2Z4A5,P33991,P33993,Q14566,P41227,P36969,Q9NRG0,Q9Y265,Q8TC36,B2RDF2,O00541…
4	GO:0010256	endomembrane system organization	Biological Process	13	P52594,Q8TC36,Q9UN37,O15027,Q96A33,Q08379,Q14789,Q15643,Q5T5U3,Q96Q42,P30153,P50402,P67775
4	GO:0022607	cellular component assembly	Biological Process	149	P27635,P30050,P62913,Q8NHW5,Q96L21,P39019,P46782,P46783,P62263,O43395,P16383,P62316,Q13838,Q92499,P14678,P62318,Q12874,Q15459,Q9Y265,P52594,A0A024R6Q1,P23588,P55010,A0A024R821,A4D210,B4DV79,P55884,Q13347,Q5U0F4,Q6ZNE1,P0C1H6,P49736,P25205,P33991,P33993,Q14566,Q16531,P61011,B3KRS1,Q08379,A0A0A6YYG9,F8WDD7,H7C0A3,O43586,Q9H7Z5,J3KNF5,O15078,Q86VH2,Q96ST8,Q9P2K1,A8K8U1,Q86VP6,Q8WWM7,E5RFP6,E5RHZ6,E5…
4	GO:0022411	cellular component disassembly	Biological Process	20	B4E112,E9PK25,E9PLJ3,E9PP50,E9PQB7,G3V1A4,P23528,Q7RTP6,Q14974,V9HWI5,P62829,P55072,P06213,I3L397,I3L504,P63241,Q9UN37,Q08379,O95831,Q5JTC6
4	GO:0030030	cell projection organization	Biological Process	48	Q7Z2D5,Q86XM6,Q96Q42,Q9Y4W6,O75094,Q13275,Q13509,J3KNF5,O15078,Q86VH2,Q96ST8,Q9P2K1,O43424,P15531,Q13332,E5RFP6,E5RHZ6,E5RJN6,E5RK27,Q9Y277,A0A1B0GTL7,O43175,P07942,P27816,Q99972,Q15643,Q8WXX0,Q8IW35,Q6UXK2,H7C560,A0A024RDV9,Q8N0X7,Q06787,P23468,Q14444,P62330,Q495M9,P18085,A0A024R3Q3,P84077,O14559,P23528,P06213,P30153,Q15691,Q9BYJ9,Q9HCJ5,Q9BVA1
4	GO:0032535	regulation of cellular component size	Biological Process	17	P20073,Q13332,Q9HCG7,P23528,V9HWI5,P62330,A0A0A6YYG9,F8WDD7,H7C0A3,Q9H7Z5,A0A024R3Q3,P84077,Q6UXK2,A0A024RDV9,Q8N0X7,Q13275,Q96Q42
4	GO:0032989	cellular component morphogenesis	Biological Process	29	P52594,Q86Y22,Q7Z2D5,Q86XM6,Q96Q42,Q9Y4W6,O75094,Q13275,Q13509,P20073,O95789,P23528,P52179,Q13332,P07942,Q6UXK2,A0A024RDV9,Q8N0X7,Q06787,H7C560,P23468,Q14444,O14559,Q07021,Q99972,Q9BYJ9,Q9HCJ5,Q9BVA1,Q86SQ0
4	GO:0034330	cell junction organization	Biological Process	9	P15924,Q03001,Q9BX66,O75116,Q99972,Q86SQ0,Q8NI35,P62330,P12821
4	GO:0043062	extracellular structure organization	Biological Process	9	B4DGP2,P02766,P07942,P21359,Q16363,Q86Y22,A0A024R3Q3,P84077,Q86SQ0
4	GO:0043933	protein-containing complex subunit organization	Biological Process	123	P27635,P30050,P62913,Q8NHW5,Q96L21,P39019,P46782,P46783,P62263,O43395,P16383,P62316,Q13838,Q92499,P14678,P62318,Q12874,Q15459,Q9Y265,A0A024R6Q1,P23588,P55010,A0A024R821,A4D210,B4DV79,P55884,Q13347,Q5U0F4,Q6ZNE1,P0C1H6,P49736,B4E112,E9PK25,E9PLJ3,E9PP50,E9PQB7,G3V1A4,P23528,Q7RTP6,P25205,P33991,P33993,Q14566,Q16531,P61011,P52948,B3KRS1,Q08379,A0A0A6YYG9,F8WDD7,H7C0A3,O43586,Q9H7Z5,A8K8U1,Q86VP6,Q8…
4	GO:0043954	cellular component maintenance	Biological Process	2	P06213,P62330
4	GO:0050808	synapse organization	Biological Process	21	Q96Q42,Q9Y4W6,P55072,Q5SU16,V9HW80,O43424,P23468,O14559,P23528,Q14444,A0A024R3Q3,P84077,P06213,Q13332,P18085,Q13275,O95206,A0A0A0MR60,P62330,Q06787,Q9NP60
4	GO:0051128	regulation of cellular component organization	Biological Process	85	A0A024R3Q3,P84077,Q06787,Q16531,O43684,Q13123,P20073,Q8WWM7,O14980,A0A2P9DU05,O75116,O43424,P15531,Q13332,O95789,P23528,E5RFP6,E5RHZ6,E5RJN6,E5RK27,Q9Y277,P51148,O75094,P30153,P63244,P67775,Q9HCG7,V9HWI5,P62330,B4DM33,Q15691,Q9UIC8,P55072,Q86US8,A0A0A6YYG9,F8WDD7,H7C0A3,Q9H7Z5,P06213,Q8IW35,Q6UXK2,Q86VP6,I3L397,I3L504,P63241,Q96PK6,H7C560,A0A024RDV9,Q8N0X7,Q13275,P23468,Q14444,Q5SU16,V9HW80,A0A0S…
4	GO:0051129	negative regulation of cellular component organization	Biological Process	24	O43684,Q13123,Q13332,Q15691,Q9UIC8,Q8IW35,Q96PK6,P62330,A0A024RDV9,Q8N0X7,Q13275,P63244,Q86SQ0,Q99972,P27816,O75116,P12821,Q86US8,B3KXZ4,B7Z8Z6,H0Y8E6,P49736,Q9BWF4,P41227
4	GO:0051130	positive regulation of cellular component organization	Biological Process	34	Q06787,Q16531,A0A2P9DU05,O75116,P15531,P23528,V9HWI5,P62330,Q15691,P55072,P63244,A0A0A6YYG9,F8WDD7,H7C0A3,Q9H7Z5,A0A024R3Q3,P84077,P06213,Q6UXK2,Q86VP6,I3L397,I3L504,P63241,H7C560,P23468,Q14444,Q99972,O43424,Q13283,Q9UN86,Q86SS6,Q07021,Q9BVA1,Q86SQ0
4	GO:0061024	membrane organization	Biological Process	27	Q9UN37,Q8TC36,P30153,P50402,P67775,P20073,P62937,P25705,Q9Y4W6,A0A0S2Z421,Q99972,A0A0C4DH09,A0A3F2YNX0,A0A3F2YNZ0,A4QN18,A4QN19,F1T0I1,O00743,O15027,Q08379,X6RGP5,A0A024R3Q3,P84077,Q9HCG7,P23468,Q86SS6,P52594
4	GO:0097435	supramolecular fiber organization	Biological Process	41	B4E112,E9PK25,E9PLJ3,E9PP50,E9PQB7,G3V1A4,P23528,Q7RTP6,A0A024R3Q3,P84077,B3KRS1,Q08379,A0A0A6YYG9,F8WDD7,H7C0A3,O43586,Q9H7Z5,V9HWI5,P21359,P52179,Q9HCG7,P62330,Q14974,Q15691,Q03001,E7ESP9,P07197,Q9BX66,P15924,P52594,A0A0S2Z421,B4DV44,B4DVZ2,B6ECI7,B6V6K6,B6V6K7,O75116,Q8N854,H7C560,Q99972,Q86SQ0
4	GO:0099172	presynapse organization	Biological Process	3	P23468,P62330,Q9NP60
4	GO:0099173	postsynapse organization	Biological Process	12	O14559,P23528,Q14444,A0A024R3Q3,P84077,P06213,O43424,P23468,Q13332,P18085,Q13275,P62330
4	GO:0006342	chromatin silencing	Biological Process	1	Q9NRG0
4	GO:0016441	posttranscriptional gene silencing	Biological Process	9	Q14671,Q9UPQ9,A0A024R1T4,H0Y720,P62826,O15397,P52948,Q06787,Q6Y7W6
4	GO:0031047	gene silencing by RNA	Biological Process	9	Q14671,Q9UPQ9,A0A024R1T4,H0Y720,P62826,O15397,P52948,Q06787,P11940
4	GO:0060968	regulation of gene silencing	Biological Process	4	O15397,P52948,Q06787,Q14671
4	GO:0045454	cell redox homeostasis	Biological Process	11	A0A096LPK7,A0A182DWF3,B3KUQ5,B4DF70,D3YTF8,O43819,P30041,P32119,Q9NNW7,V9HW12,V9HWC7
4	GO:0006884	cell volume homeostasis	Biological Process	1	P20073
4	GO:0032201	telomere maintenance via semi-conservative replication	Biological Process	1	P40937
4	GO:0055082	cellular chemical homeostasis	Biological Process	15	P10092,P20073,O43819,P84077,Q86VP6,P06881,P78417,P12277,V9HWH2,Q96A33,Q9Y4W6,E5KNU5,P15531,P54098,P63244
4	GO:0000910	cytokinesis	Biological Process	7	O75116,P23528,V9HWI5,Q9UN37,K7ERY0,A0A024R3Q3,P84077
4	GO:0007050	cell cycle arrest	Biological Process	2	P14174,P62829
4	GO:0007051	spindle organization	Biological Process	10	P27816,P62826,Q14974,Q08379,Q15691,Q5SU16,P55072,A8K7B7,P30153,Q8IW35
4	GO:0007062	sister chromatid cohesion	Biological Process	3	A8K7B7,P30153,P41227
4	GO:0007098	centrosome cycle	Biological Process	5	O14980,A0A2P9DU05,O75116,Q96PK6,Q08379
4	GO:0007099	centriole replication	Biological Process	1	Q96PK6
4	GO:0008608	attachment of spindle microtubules to kinetochore	Biological Process	2	E9PMD0,O43684
4	GO:0010564	regulation of cell cycle process	Biological Process	26	Q9UN37,O43684,Q13123,O15078,P30153,Q15691,O14980,A0A2P9DU05,O75116,P25786,P25789,Q6Y7W6,K7ERY0,P06213,Q96PK6,E9PMD0,P14174,P62829,Q9UIC8,O75179,P24864,Q8IW35,Q16531,Q6ZWH5,A8K7B7,P41227
4	GO:0010948	negative regulation of cell cycle process	Biological Process	11	Q9UN37,O43684,Q13123,P25786,P25789,Q6Y7W6,Q96PK6,P14174,P62829,Q9UIC8,P41227
4	GO:0032506	cytokinetic process	Biological Process	3	Q9UN37,A0A024R3Q3,P84077
4	GO:0044770	cell cycle phase transition	Biological Process	26	Q9UN37,A0A0G3DHS8,C9J2U0,I3L413,O00743,P06730,P24864,P25205,P33991,P33993,P49736,Q14566,Q9BQA5,V5W5X2,O15078,P30153,Q15691,Q9UIC8,O43684,Q13123,P25786,P25789,Q6Y7W6,O75179,Q16531,Q6ZWH5
4	GO:0034086	maintenance of sister chromatid cohesion	Biological Process	1	P41227
4	GO:0044786	cell cycle DNA replication	Biological Process	6	P25205,P33991,P33993,P49736,Q14566,P40937
4	GO:0044837	actomyosin contractile ring organization	Biological Process	1	Q9UN37
4	GO:0051298	centrosome duplication	Biological Process	4	O14980,A0A2P9DU05,O75116,Q96PK6
4	GO:0051305	chromosome movement towards spindle pole	Biological Process	1	Q14974
4	GO:0051653	spindle localization	Biological Process	2	Q14974,P27816
4	GO:0070314	G1 to G0 transition	Biological Process	1	O43175
4	GO:0090068	positive regulation of cell cycle process	Biological Process	6	A0A2P9DU05,O75116,P06213,P62829,O75179,P24864
4	GO:1902292	cell cycle DNA replication initiation	Biological Process	3	P25205,P33991,P49736
4	GO:1902299	pre-replicative complex assembly involved in cell cycle DNA replication	Biological Process	5	P25205,P33991,P33993,P49736,Q14566
4	GO:1903047	mitotic cell cycle process	Biological Process	45	O43684,P62826,Q9UN37,A0A0G3DHS8,C9J2U0,I3L413,O00743,P06730,P24864,P25205,P33991,P33993,P49736,Q14566,Q9BQA5,V5W5X2,O15078,P30153,Q15691,Q9UIC8,O75116,P23528,V9HWI5,P27816,A8K4T8,C9J470,E9PHA2,Q15003,Q14974,P50402,P67775,Q13123,P25786,P25789,Q6Y7W6,P06213,P55072,A8K7B7,Q08379,O75179,Q8IW35,Q16531,A0A024R3Q3,P84077,P41227
4	GO:0140056	organelle localization by membrane tethering	Biological Process	6	O15078,P30153,Q15691,Q8IW35,Q96ST8,Q9P2K1
4	GO:0001556	oocyte maturation	Biological Process	3	P20594,A8K7B7,P30153
4	GO:0001675	acrosome assembly	Biological Process	1	P52594
4	GO:0007143	female meiotic nuclear division	Biological Process	3	Q15003,A8K7B7,P30153
4	GO:0007281	germ cell development	Biological Process	5	P52594,Q8TC36,P20594,A8K7B7,P30153
4	GO:0007289	spermatid nucleus differentiation	Biological Process	1	P52594
4	GO:0009994	oocyte differentiation	Biological Process	3	P20594,A8K7B7,P30153
4	GO:0016321	female meiosis chromosome segregation	Biological Process	1	Q15003
4	GO:0048515	spermatid differentiation	Biological Process	2	P52594,Q8TC36
4	GO:0061364	apoptotic process involved in luteolysis	Biological Process	1	O75094
4	GO:1903537	meiotic cell cycle process involved in oocyte maturation	Biological Process	2	A8K7B7,P30153
4	GO:0030036	actin cytoskeleton organization	Biological Process	35	Q9UN37,B4E112,E9PK25,E9PLJ3,E9PP50,E9PQB7,G3V1A4,P23528,Q7RTP6,A0A024R3Q3,P84077,A0A0A6YYG9,F8WDD7,H7C0A3,O43586,Q9H7Z5,V9HWI5,P52179,Q9HCG7,P62330,O75116,Q9UPZ6,A0A2P9DU05,Q9BX66,A0A0S2Z421,B4DV44,B4DVZ2,B6ECI7,B6V6K6,B6V6K7,Q8N854,H7C560,Q99972,Q86SQ0,P21359
4	GO:0032970	regulation of actin filament-based process	Biological Process	23	Q9HCG7,P23528,V9HWI5,P62330,A0A2P9DU05,O75116,A0A0A6YYG9,F8WDD7,H7C0A3,Q9H7Z5,A0A024R3Q3,P84077,A0A0S2Z421,B4DV44,B4DVZ2,B6ECI7,B6V6K6,B6V6K7,Q8N854,H7C560,Q99972,Q86SQ0,P15924
4	GO:0023061	signal release	Biological Process	9	B2RCA8,O00327,Q86SS6,P21359,Q9UNE2,O15119,Q06787,H0Y763,H7C560
4	GO:0006887	exocytosis	Biological Process	44	P37802,Q86SS6,A0A0J9YWA6,A0A0J9YX72,A8K7D5,I3L1Q0,I3L2G8,I3L2I9,I3L2N0,I3L2X0,I3L308,I3L349,I3L3M9,I3NI49,B2RCA8,Q9UNE2,O00602,O15078,P02766,P04080,P09668,P12268,P14174,P14618,P15924,P30041,P51148,P55072,P62937,Q14165,Q14974,Q5T9A4,Q86VP6,Q8N1F8,Q8NF37,Q9NX76,A0A024R3Q3,P84077,Q9UN37,H7C560,Q06787,A8K0E1,J3QQT0,Q7RTP6
4	GO:0009306	protein secretion	Biological Process	15	B2RCA8,O00327,Q86SS6,Q9UNE2,Q9NPP4,A0A024R3Q3,P52179,P62330,P62937,P84077,P14174,H0Y763,Q9BZP6,P48735,O00602
4	GO:0014047	glutamate secretion	Biological Process	1	P21359
4	GO:0050432	catecholamine secretion	Biological Process	1	Q86SS6
4	GO:1903530	regulation of secretion by cell	Biological Process	29	B2RCA8,O00327,Q86SS6,A0A0J9YWA6,A0A0J9YX72,A8K7D5,I3L1Q0,I3L2G8,I3L2I9,I3L2N0,I3L2X0,I3L308,I3L349,I3L3M9,I3NI49,Q9UNE2,P21359,A0A024R3Q3,P84077,Q06787,P52179,P62330,P62937,P14174,Q9BZP6,Q9UN37,P48735,H7C560,O00602
4	GO:1903531	negative regulation of secretion by cell	Biological Process	4	P21359,P48735,H7C560,Q06787
4	GO:1903532	positive regulation of secretion by cell	Biological Process	11	Q9UNE2,A0A024R3Q3,P84077,Q86SS6,P52179,P62330,P62937,P14174,Q9BZP6,Q9UN37,O00602
4	GO:0039528	cytoplasmic pattern recognition receptor signaling pathway in response to virus	Biological Process	3	Q07021,O75179,Q14671
4	GO:0044803	multi-organism membrane organization	Biological Process	1	P62937
4	GO:0045104	intermediate filament cytoskeleton organization	Biological Process	5	E7ESP9,P07197,P15924,P52594,Q03001
4	GO:0010524	positive regulation of calcium ion transport into cytosol	Biological Process	1	P78417
4	GO:0042998	positive regulation of Golgi to plasma membrane protein transport	Biological Process	1	P63244
4	GO:0045597	positive regulation of cell differentiation	Biological Process	16	P15531,P27540,P06881,Q6UXK2,H7C560,P23468,Q14444,A0A024R3Q3,P84077,Q06787,A0A024RCM3,Q13838,Q07021,Q99972,Q9BVA1,O00327
4	GO:0051284	positive regulation of sequestering of calcium ion	Biological Process	1	P78417
4	GO:0060148	positive regulation of posttranscriptional gene silencing	Biological Process	2	Q06787,Q14671
4	GO:1900078	positive regulation of cellular response to insulin stimulus	Biological Process	1	Q9BX66
4	GO:2001022	positive regulation of response to DNA damage stimulus	Biological Process	2	P35637,Q06787
4	GO:0007162	negative regulation of cell adhesion	Biological Process	5	P21359,Q99972,P32119,V9HW12,Q86SQ0
4	GO:0010523	negative regulation of calcium ion transport into cytosol	Biological Process	2	P78417,P06881
4	GO:0045596	negative regulation of cell differentiation	Biological Process	18	P15531,P21359,P67775,Q13332,A0A024RBL6,O15119,P32119,V9HW12,O00327,P06730,P06881,A0A024RDV9,Q8N0X7,Q13275,O75179,P48735,P20594,P62330
4	GO:0051283	negative regulation of sequestering of calcium ion	Biological Process	1	P78417
4	GO:0051782	negative regulation of cell division	Biological Process	1	Q9UN37
4	GO:0090288	negative regulation of cellular response to growth factor stimulus	Biological Process	2	A0A024RDV9,Q8N0X7
4	GO:0090344	negative regulation of cell aging	Biological Process	1	P14174
4	GO:1900408	negative regulation of cellular response to oxidative stress	Biological Process	4	P04792,V9HW43,E9KL35,P63244
4	GO:1903573	negative regulation of response to endoplasmic reticulum stress	Biological Process	2	P63244,P54578
4	GO:2001021	negative regulation of response to DNA damage stimulus	Biological Process	3	I4AY87,P14174,Q13838
4	GO:2001039	negative regulation of cellular response to drug	Biological Process	2	E9KL35,P63244
4	GO:0001708	cell fate specification	Biological Process	1	O15119
4	GO:0007569	cell aging	Biological Process	5	P14174,O15119,O00327,A0A024RBL6,I4AY87
4	GO:0030154	cell differentiation	Biological Process	98	A0A0S2Z421,P21359,P41252,Q96A33,Q99972,P52594,O15119,P23528,Q13275,V9HWI5,A0A384MEE3,Q9BVA1,Q86Y22,Q969Q4,Q9Y520,H7C560,P15531,A0A024RBL6,Q15643,Q8TC36,Q7Z2D5,Q86XM6,Q96Q42,Q9Y4W6,O75094,Q13509,Q86SQ0,P67775,O43424,Q13332,Q6Y7W6,Q9HCJ5,O43175,P07942,Q9HCG7,O95831,P23468,P15924,P39019,P62263,P52179,P20073,P37802,A0A1B0GTL7,P27816,P50402,O15078,Q9BQA5,Q9NR56,P32119,V9HW12,P30153,O00327,O75116,P2754…
4	GO:0045165	cell fate commitment	Biological Process	3	O15119,H7C560,A0A024RBL6
4	GO:0048468	cell development	Biological Process	56	P52594,P23528,Q13275,V9HWI5,Q86Y22,Q8TC36,P21359,Q7Z2D5,Q86XM6,Q96Q42,Q9Y4W6,O75094,Q13509,O43424,P15531,Q13332,O43175,Q9HCG7,A0A0S2Z421,Q99972,P52179,A0A1B0GTL7,P07942,P27816,O15078,P06730,Q6UXK2,Q12934,H7C560,A0A024RDV9,Q8N0X7,Q06787,O00327,P23468,Q14444,Q15643,Q495M9,P48735,P39019,A0A024RBL6,O15119,P18085,P62330,A0A024R3Q3,P84077,O14559,A0A024RCM3,Q13838,Q07021,P20594,Q9BYJ9,Q9HCJ5,Q9BVA1,O751…
4	GO:0048469	cell maturation	Biological Process	6	A0A0S2Z421,Q99972,P20594,A8K7B7,P30153,Q12934
4	GO:0003254	regulation of membrane depolarization	Biological Process	2	P63244,Q99972
4	GO:0010522	regulation of calcium ion transport into cytosol	Biological Process	2	P06881,P78417
4	GO:0045595	regulation of cell differentiation	Biological Process	44	P15531,P21359,Q86SQ0,P67775,O43424,Q13332,A0A024RBL6,O15119,H7C560,P32119,V9HW12,O00327,O75116,P27540,P06881,Q9UPQ9,P06730,Q6UXK2,A0A024RDV9,Q8N0X7,Q06787,Q13275,P23468,Q14444,O75179,P48735,P39019,P62330,A0A024R3Q3,P84077,O14559,P23528,A0A024RCM3,Q13838,Q07021,Q99972,P20594,P25786,P25789,Q9BYJ9,Q9HCJ5,Q9BVA1,A8K7B7,P30153
4	GO:0051282	regulation of sequestering of calcium ion	Biological Process	1	P78417
4	GO:0051302	regulation of cell division	Biological Process	3	K7ERY0,Q9UN37,P63244
4	GO:0060627	regulation of vesicle-mediated transport	Biological Process	23	A0A024R3Q3,P84077,Q06787,A0A0J9YWA6,A0A0J9YX72,A8K7D5,I3L1Q0,I3L2G8,I3L2I9,I3L2N0,I3L2X0,I3L308,I3L349,I3L3M9,I3NI49,B2RCA8,Q86SS6,Q9UNE2,P51148,P63244,P62330,Q9UN37,H7C560
4	GO:0080135	regulation of cellular response to stress	Biological Process	18	P60510,I4AY87,P14174,A0A024RA73,Q9Y239,H7C560,Q13332,P52948,O75116,P63244,P04792,V9HW43,P54578,E9KL35,P35637,Q13838,O00327,Q06787
4	GO:0090287	regulation of cellular response to growth factor stimulus	Biological Process	3	A0A024RDV9,Q8N0X7,P27540
4	GO:0090342	regulation of cell aging	Biological Process	2	P14174,O00327
4	GO:1900076	regulation of cellular response to insulin stimulus	Biological Process	1	Q9BX66
4	GO:2001038	regulation of cellular response to drug	Biological Process	2	E9KL35,P63244
4	GO:0008356	asymmetric cell division	Biological Process	1	Q08379
4	GO:0032507	maintenance of protein location in cell	Biological Process	1	Q8TC36
4	GO:0051657	maintenance of organelle location	Biological Process	1	Q5T5U3
4	GO:0033554	cellular response to stress	Biological Process	63	Q9BQA5,Q16531,A0A087WTZ8,P25205,P33991,P33993,P49736,Q14566,A0A384MTR5,B4DSA8,B4DZP5,B5BUB1,B7Z2A1,F5GY55,P40937,P55072,Q96PK6,Q9Y265,P54098,Q92499,P22314,Q06787,Q9H5J0,Q9H6Z9,Q96A33,Q9Y5M8,Q9Y239,P60510,P32119,V9HW12,I4AY87,P14174,V9HW80,Q6Y7W6,P30041,P99999,Q9NNW7,P21359,A0A140VJS0,O15027,P62714,P35520,P27540,A0A024RA73,H7C560,Q13332,Q8NFZ5,P25786,P25789,Q9GZT9,O95831,P15056,O15119,O00327,P5294…
4	GO:0070887	cellular response to chemical stimulus	Biological Process	77	P39019,P27540,Q9HBZ2,Q9Y5M8,P06213,Q9BX66,P31943,Q9HBX9,P14174,P63244,Q9NRD9,P32119,V9HW12,O43175,O00410,A0A024RDV9,Q8N0X7,Q96PK6,P24864,P62826,P55072,I4AY87,P07814,P14618,O75094,P25786,P25789,P30041,P99999,Q9NNW7,H7C560,P15531,O14979,P23528,P37837,P62937,P78417,P84077,P04792,D7RF68,A0A087WY31,Q7Z739,Q9GZT9,Q9H6Z9,O95831,Q8NFZ5,Q9Y239,A0A024R904,P15056,P35637,Q6IBQ5,Q86SS6,Q9HB71,E5KNU5,P54098,Q1…
4	GO:0071216	cellular response to biotic stimulus	Biological Process	6	Q96A33,P32119,V9HW12,I4AY87,P14174,Q8NFZ5
4	GO:0104004	cellular response to environmental stimulus	Biological Process	2	Q06787,Q16531
4	GO:0006914	autophagy	Biological Process	9	P04792,Q08379,P55072,Q9UN37,Q6PKG0,A0A024RA73,Q9Y239,K7ERY0,P20073
4	GO:0006921	cellular component disassembly involved in execution phase of apoptosis	Biological Process	2	Q14974,O95831
4	GO:1900117	regulation of execution phase of apoptosis	Biological Process	1	O95831
4	GO:0099500	vesicle fusion to plasma membrane	Biological Process	1	Q86SS6
4	GO:0098869	cellular oxidant detoxification	Biological Process	3	P32119,V9HW12,P30041
4	GO:0001892	embryonic placenta development	Biological Process	1	P27540
4	GO:0007530	sex determination	Biological Process	2	D9J2M1,P06213
4	GO:0007548	sex differentiation	Biological Process	4	P06213,O15119,O75094,D9J2M1
4	GO:0045137	development of primary sexual characteristics	Biological Process	2	P06213,O75094
4	GO:0048608	reproductive structure development	Biological Process	5	Q9Y3I0,P27540,P06213,O15119,O75094
4	GO:0007338	single fertilization	Biological Process	3	Q14157,V9HW37,V9HW96
4	GO:0001554	luteolysis	Biological Process	1	O75094
4	GO:0007339	binding of sperm to zona pellucida	Biological Process	3	Q14157,V9HW37,V9HW96
4	GO:0007565	female pregnancy	Biological Process	1	Q07021
4	GO:0007567	parturition	Biological Process	2	O00327,B4DGP2
4	GO:0060137	maternal process involved in parturition	Biological Process	1	O00327
4	GO:0051445	regulation of meiotic cell cycle	Biological Process	4	P06213,P20594,A8K7B7,P30153
4	GO:0051446	positive regulation of meiotic cell cycle	Biological Process	1	P06213
4	GO:0051447	negative regulation of meiotic cell cycle	Biological Process	1	P20594
4	GO:1901163	regulation of trophoblast cell migration	Biological Process	1	Q07021
4	GO:1901165	positive regulation of trophoblast cell migration	Biological Process	1	Q07021
4	GO:0000212	meiotic spindle organization	Biological Process	3	A8K7B7,P30153,Q08379
4	GO:0045132	meiotic chromosome segregation	Biological Process	4	P24864,A8K7B7,P30153,Q15003
4	GO:0051232	meiotic spindle elongation	Biological Process	2	A8K7B7,P30153
4	GO:0051307	meiotic chromosome separation	Biological Process	1	Q15003
4	GO:0061982	meiosis I cell cycle process	Biological Process	1	P24864
4	GO:0061983	meiosis II cell cycle process	Biological Process	2	A8K7B7,P30153
4	GO:0070192	chromosome organization involved in meiotic cell cycle	Biological Process	4	P24864,Q15003,A8K7B7,P30153
4	GO:0140013	meiotic nuclear division	Biological Process	5	P24864,A8K7B7,P30153,Q15003,Q08379
4	GO:1905879	regulation of oogenesis	Biological Process	3	P20594,A8K7B7,P30153
4	GO:1905939	regulation of gonad development	Biological Process	1	P06213
4	GO:1905880	negative regulation of oogenesis	Biological Process	1	P20594
4	GO:0031589	cell-substrate adhesion	Biological Process	16	A0A0S2Z421,B4DV44,B4DVZ2,B6ECI7,B6V6K6,B6V6K7,P21359,Q8N854,Q99972,Q5H8C1,Q9BX66,P07942,O75116,Q86SQ0,H7C560,Q07021
4	GO:0098609	cell-cell adhesion	Biological Process	13	O43424,P23468,B4DEQ8,O95206,P06881,P07942,P32119,V9HW12,P04792,P15924,A0A0A0MR60,Q13332,Q4LE79
4	GO:0099536	synaptic signaling	Biological Process	21	O95206,P39086,P54578,Q96ST8,Q9Y277,P21359,O43424,Q96Q42,Q06787,B8ZZ34,A0A384MEE3,Q13332,Q9BVA1,H7C560,A0A024R3Q3,P84077,Q86SS6,P23468,P35268,P06730,Q9BYJ9
4	GO:0198738	cell-cell signaling by wnt	Biological Process	17	P24864,Q16531,Q5JTC6,Q9UPQ9,P30153,P67775,P63244,Q99972,P25786,P25789,P50402,Q13283,Q5U0Q1,O00327,P55072,P78333,Q9Y265
4	GO:1905114	cell surface receptor signaling pathway involved in cell-cell signaling	Biological Process	18	P24864,Q16531,Q5JTC6,Q9UPQ9,P30153,P67775,P63244,Q99972,P25786,P25789,O43424,P50402,Q13283,Q5U0Q1,O00327,P55072,P78333,Q9Y265
4	GO:0001881	receptor recycling	Biological Process	2	Q6PIZ9,Q96Q42
4	GO:0001919	regulation of receptor recycling	Biological Process	1	Q6PIZ9
4	GO:0046883	regulation of hormone secretion	Biological Process	4	B2RCA8,O00327,Q86SS6,Q9UNE2
4	GO:0051969	regulation of transmission of nerve impulse	Biological Process	1	Q06787
4	GO:0099177	regulation of trans-synaptic signaling	Biological Process	15	P21359,Q06787,B8ZZ34,A0A384MEE3,O43424,P39086,Q13332,Q9BVA1,H7C560,A0A024R3Q3,P84077,Q86SS6,P35268,P06730,Q9BYJ9
4	GO:1903779	regulation of cardiac conduction	Biological Process	1	P20594
4	GO:0046887	positive regulation of hormone secretion	Biological Process	1	Q9UNE2
4	GO:0050806	positive regulation of synaptic transmission	Biological Process	5	H7C560,Q86SS6,P21359,Q9BYJ9,Q06787
4	GO:0001920	negative regulation of receptor recycling	Biological Process	1	Q6PIZ9
4	GO:0050805	negative regulation of synaptic transmission	Biological Process	6	P21359,A0A024R3Q3,P84077,Q06787,O43424,H7C560
4	GO:0061337	cardiac conduction	Biological Process	2	P15924,P20594
4	GO:0001649	osteoblast differentiation	Biological Process	5	A0A0S2Z421,P21359,P41252,Q96A33,Q99972
4	GO:0060688	regulation of morphogenesis of a branching structure	Biological Process	1	Q9Y5V3
4	GO:0061138	morphogenesis of a branching epithelium	Biological Process	4	A0A024RBL6,O15119,P09668,Q9Y5V3
4	GO:0001817	regulation of cytokine production	Biological Process	19	A3RJH1,Q92499,P27540,Q15366,Q13332,Q07021,O75116,P06881,A0A024RA73,P04792,Q9Y239,V9HW43,P14174,O00425,I4AY87,Q9BZP6,O75179,Q14671,O00602
4	GO:0001818	negative regulation of cytokine production	Biological Process	3	Q15366,Q13332,Q07021
4	GO:0001819	positive regulation of cytokine production	Biological Process	16	A3RJH1,Q92499,P27540,O75116,P06881,A0A024RA73,P04792,Q9Y239,V9HW43,P14174,Q07021,I4AY87,Q9BZP6,O75179,Q14671,O00602
4	GO:0010573	vascular endothelial growth factor production	Biological Process	1	P27540
4	GO:0032601	connective tissue growth factor production	Biological Process	1	O75116
4	GO:0032602	chemokine production	Biological Process	3	Q9BZP6,I4AY87,P14174
4	GO:0032606	type I interferon production	Biological Process	3	Q15366,Q13332,Q13283
4	GO:0032609	interferon-gamma production	Biological Process	1	Q07021
4	GO:0032612	interleukin-1 production	Biological Process	6	P06881,A0A024RA73,P04792,Q9Y239,V9HW43,Q9NPP4
4	GO:0032615	interleukin-12 production	Biological Process	1	Q07021
4	GO:0032635	interleukin-6 production	Biological Process	2	A0A024RA73,Q9Y239
4	GO:0032637	interleukin-8 production	Biological Process	3	P06881,Q9Y239,O00602
4	GO:0042089	cytokine biosynthetic process	Biological Process	4	O00425,Q9Y239,P04792,V9HW43
4	GO:0050663	cytokine secretion	Biological Process	4	Q9NPP4,P14174,Q9BZP6,O00602
4	GO:0071706	tumor necrosis factor superfamily cytokine production	Biological Process	5	A0A024RA73,P14174,Q9Y239,P04792,V9HW43
4	GO:0090269	fibroblast growth factor production	Biological Process	1	O75116
4	GO:0090270	regulation of fibroblast growth factor production	Biological Process	1	O75116
4	GO:0002536	respiratory burst involved in inflammatory response	Biological Process	3	P39019,P32119,V9HW12
4	GO:0003012	muscle system process	Biological Process	11	P50402,P52179,Q9BX66,A0A2P9DU05,O75116,P78417,A0A0S2Z421,Q99972,A0A024RCM3,Q13838,P15924
4	GO:0003013	circulatory system process	Biological Process	6	P06881,P12821,P20594,P78417,P15924,O75116
4	GO:0050877	nervous system process	Biological Process	21	P06881,A0A024R8P8,A0A0J9YW50,A8K189,B4DL95,P63173,Q495M9,Q96DT5,P06213,P18085,Q9BYJ9,Q9Y277,H7C560,P21359,O75116,P49588,Q6Y7W6,A0A024RDV9,Q8N0X7,O43424,Q06787
4	GO:0044057	regulation of system process	Biological Process	8	O75116,P78417,P12821,A0A024RCM3,Q13838,P15924,Q06787,P20594
4	GO:0050886	endocrine process	Biological Process	2	P12821,O15119
4	GO:0009790	embryo development	Biological Process	40	A0A024R3F5,A0A024RBL6,O15119,O60573,Q53RG0,Q96Q42,Q9BQA5,Q9HBZ2,Q9NR56,Q9Y3I0,X5DQN9,O95206,P23528,V9HWI5,A0A384N5Y3,B7ZM99,P11586,Q6UB35,Q9P2K1,P27540,P63244,Q86SQ0,O43175,P21359,O15078,P07942,Q13275,Q495M9,A0A024R8P8,P63173,A0A0A0MQS9,A0A0A0MTC7,H0UI49,P06213,Q16363,Q5D044,O75116,A0A384MEE3,P27635,Q9BVA1
4	GO:0030238	male sex determination	Biological Process	2	D9J2M1,P06213
4	GO:0035295	tube development	Biological Process	24	Q86Y22,Q9BUP3,Q9UPZ6,P81133,P23528,V9HWI5,A0A384N5Y3,B7ZM99,P11586,Q6UB35,Q9P2K1,A0A024RBL6,O15119,O75116,P21359,O43175,P06730,O15078,Q9GZT9,P04792,P09668,B4DGP2,Q9Y5V3,P14618
4	GO:0042335	cuticle development	Biological Process	1	Q9NRD9
4	GO:0046660	female sex differentiation	Biological Process	3	O15119,O75094,P06213
4	GO:0046661	male sex differentiation	Biological Process	2	P06213,O15119
4	GO:0048731	system development	Biological Process	122	A0A024R8P8,O15119,P11117,P63173,Q86Y22,Q9BUP3,Q9UPZ6,A0A024RBL6,A0A0A0MQS9,O43819,P09668,P21359,P81133,P23528,Q13275,V9HWI5,A0A384MEE3,Q9BVA1,P12821,A0A384N5Y3,B7ZM99,P11586,Q6UB35,Q9P2K1,A0A024R5Z9,A0A024RCM3,P14618,P62330,Q13838,Q9Y3I0,P27540,P06881,Q15678,O75179,P52179,Q969Q4,Q9Y520,H7C560,P15531,P06213,O75094,O75116,P15924,Q15643,P07942,P15056,Q9Y644,P39086,Q96DF8,Q99426,Q9NR56,Q7Z2D5,Q86XM6,…
4	GO:0048736	appendage development	Biological Process	3	Q9NR56,O15119,A0A024RBL6
4	GO:2000026	regulation of multicellular organismal development	Biological Process	53	P15531,P21359,Q86SQ0,P67775,O43424,Q13332,O75116,A0A024RBL6,O15119,H7C560,P32119,V9HW12,P27540,P06881,Q9UPQ9,P06730,Q9BUP3,Q9GZT9,P04792,P09668,Q6UXK2,A0A0A0MQS9,A0A0A0MTC7,H0UI49,P06213,Q16363,Q5D044,A0A024RDV9,Q8N0X7,Q06787,Q13275,O00327,P23468,Q14444,P25786,P25789,P48735,P62330,A0A024R3Q3,P84077,O14559,P23528,A0A024RCM3,Q13838,Q9Y5V3,Q07021,P12821,Q9BYJ9,Q9HCJ5,Q9BVA1,P14618,Q9NP60,P63244
4	GO:0003002	regionalization	Biological Process	4	O95206,O15119,A0A024RBL6,Q13275
4	GO:0009880	embryonic pattern specification	Biological Process	2	O15119,Q13275
4	GO:0009798	axis specification	Biological Process	1	O15119
4	GO:0009799	specification of symmetry	Biological Process	4	A0A024RBL6,O15119,Q96DT5,Q9P2K1
4	GO:0044245	polysaccharide digestion	Biological Process	1	Q9BZP6
4	GO:0035019	somatic stem cell population maintenance	Biological Process	1	H7C560
4	GO:0022405	hair cycle process	Biological Process	1	P21359
4	GO:0070268	cornification	Biological Process	2	O43548,P15924
4	GO:0042596	fear response	Biological Process	3	P06730,Q96Q42,Q9Y277
4	GO:0010984	regulation of lipoprotein particle clearance	Biological Process	1	Q92945
4	GO:0010985	negative regulation of lipoprotein particle clearance	Biological Process	1	Q92945
4	GO:0034383	low-density lipoprotein particle clearance	Biological Process	1	Q92945
4	GO:0040014	regulation of multicellular organism growth	Biological Process	2	P23284,Q9Y4W6
4	GO:0040018	positive regulation of multicellular organism growth	Biological Process	1	P23284
4	GO:0046620	regulation of organ growth	Biological Process	2	A0A024RCM3,Q13838
4	GO:0046622	positive regulation of organ growth	Biological Process	2	A0A024RCM3,Q13838
4	GO:0060419	heart growth	Biological Process	2	A0A024RCM3,Q13838
4	GO:0042633	hair cycle	Biological Process	2	O00327,P21359
4	GO:0001974	blood vessel remodeling	Biological Process	1	P12821
4	GO:0034103	regulation of tissue remodeling	Biological Process	3	P21359,P06881,O75116
4	GO:0034104	negative regulation of tissue remodeling	Biological Process	1	P06881
4	GO:0034105	positive regulation of tissue remodeling	Biological Process	1	O75116
4	GO:0046849	bone remodeling	Biological Process	2	P21359,P06881
4	GO:0097709	connective tissue replacement	Biological Process	1	O75116
4	GO:0001659	temperature homeostasis	Biological Process	3	A0A0A0MQS9,O00327,Q16363
4	GO:0001894	tissue homeostasis	Biological Process	7	P04792,P09668,Q8NF37,P21359,Q495M9,P06881,Q6Y7W6
4	GO:0007596	blood coagulation	Biological Process	5	Q07021,P32119,V9HW12,P19075,P04792
4	GO:0050819	negative regulation of coagulation	Biological Process	1	P19075
4	GO:0050818	regulation of coagulation	Biological Process	3	P32119,V9HW12,P19075
4	GO:0050820	positive regulation of coagulation	Biological Process	2	P32119,V9HW12
4	GO:0050881	musculoskeletal movement	Biological Process	2	P78417,Q6Y7W6
4	GO:0010632	regulation of epithelial cell migration	Biological Process	6	O75116,P09668,P04792,P21359,P25705,P62330
4	GO:0042634	regulation of hair cycle	Biological Process	1	O00327
4	GO:0060264	regulation of respiratory burst involved in inflammatory response	Biological Process	1	P39019
4	GO:0010634	positive regulation of epithelial cell migration	Biological Process	5	O75116,P04792,P25705,P62330,P09668
4	GO:0014742	positive regulation of muscle hypertrophy	Biological Process	3	O75116,A0A024RCM3,Q13838
4	GO:0040019	positive regulation of embryonic development	Biological Process	2	Q86SQ0,P63244
4	GO:0045933	positive regulation of muscle contraction	Biological Process	1	P78417
4	GO:0048636	positive regulation of muscle organ development	Biological Process	3	A0A024RCM3,Q13838,O00327
4	GO:0051962	positive regulation of nervous system development	Biological Process	10	P15531,Q6UXK2,H7C560,P23468,Q14444,O43424,A0A024R3Q3,P84077,Q06787,Q9BVA1
4	GO:0060265	positive regulation of respiratory burst involved in inflammatory response	Biological Process	1	P39019
4	GO:0090184	positive regulation of kidney development	Biological Process	1	Q9Y5V3
4	GO:0110110	positive regulation of animal organ morphogenesis	Biological Process	1	Q9Y5V3
4	GO:1904018	positive regulation of vasculature development	Biological Process	3	P04792,P09668,P14618
4	GO:1905209	positive regulation of cardiocyte differentiation	Biological Process	2	A0A024RCM3,Q13838
4	GO:0010719	negative regulation of epithelial to mesenchymal transition	Biological Process	1	P67775
4	GO:0051961	negative regulation of nervous system development	Biological Process	8	P21359,Q13332,P06730,A0A024RDV9,Q8N0X7,Q13275,P48735,P62330
4	GO:0060266	negative regulation of respiratory burst involved in inflammatory response	Biological Process	1	P39019
4	GO:0070168	negative regulation of biomineral tissue development	Biological Process	1	O75116
4	GO:1901343	negative regulation of vasculature development	Biological Process	2	O75116,P21359
4	GO:0034377	plasma lipoprotein particle assembly	Biological Process	2	A0A024R3Q3,P84077
4	GO:0090132	epithelium migration	Biological Process	7	O75116,P09668,P04792,P21359,P25705,P06881,P62330
4	GO:0001946	lymphangiogenesis	Biological Process	1	Q15678
4	GO:0003151	outflow tract morphogenesis	Biological Process	2	A0A024RBL6,O15119
4	GO:0003179	heart valve morphogenesis	Biological Process	2	O75094,O75116
4	GO:0003206	cardiac chamber morphogenesis	Biological Process	5	P15924,Q96DT5,A0A024RBL6,O15119,O75094
4	GO:0007164	establishment of tissue polarity	Biological Process	2	P25786,P25789
4	GO:0009887	animal organ morphogenesis	Biological Process	24	A0A024RBL6,O15119,P06213,P15924,Q15643,O15078,Q495M9,A0A024R8P8,P63173,P07942,P21359,B7ZM99,P11586,Q6UB35,P52179,P25786,P25789,Q96DT5,O75094,P09668,Q9Y5V3,Q5H8C1,P15056,Q9Y644
4	GO:0010171	body morphogenesis	Biological Process	2	H7C560,Q86SQ0
4	GO:0021575	hindbrain morphogenesis	Biological Process	1	O43424
4	GO:0021587	cerebellum morphogenesis	Biological Process	1	O43424
4	GO:0021602	cranial nerve morphogenesis	Biological Process	1	Q13275
4	GO:0021683	cerebellar granular layer morphogenesis	Biological Process	1	O43424
4	GO:0021696	cerebellar cortex morphogenesis	Biological Process	1	O43424
4	GO:0022603	regulation of anatomical structure morphogenesis	Biological Process	30	P20073,Q86SQ0,O75116,P21359,O95789,P23528,Q13332,Q9BUP3,Q9GZT9,P04792,P09668,Q6UXK2,A0A024RDV9,Q8N0X7,Q06787,Q13275,H7C560,P23468,Q14444,P25786,P25789,O14559,Q9Y5V3,Q07021,Q99972,Q9BYJ9,Q9HCJ5,Q9BVA1,P14618,P63244
4	GO:0035107	appendage morphogenesis	Biological Process	3	Q9NR56,O15119,A0A024RBL6
4	GO:0035239	tube morphogenesis	Biological Process	20	Q86Y22,Q9BUP3,Q9UPZ6,P23528,V9HWI5,A0A384N5Y3,B7ZM99,P11586,Q6UB35,Q9P2K1,A0A024RBL6,O15119,O75116,P21359,O15078,Q9GZT9,P04792,P09668,Q9Y5V3,P14618
4	GO:0036303	lymph vessel morphogenesis	Biological Process	1	Q15678
4	GO:0048598	embryonic morphogenesis	Biological Process	19	P23528,V9HWI5,A0A384N5Y3,B7ZM99,P11586,Q6UB35,Q9P2K1,A0A024RBL6,O15119,P63244,Q86SQ0,O95206,Q9NR56,O15078,P07942,Q495M9,A0A024R8P8,P63173,O75116
4	GO:0048729	tissue morphogenesis	Biological Process	18	P23528,V9HWI5,A0A384N5Y3,B7ZM99,P11586,Q6UB35,Q9P2K1,A0A024RBL6,O15119,P15924,O95206,O15078,P52179,P25786,P25789,P09668,Q9Y5V3,Q86SQ0
4	GO:0048853	forebrain morphogenesis	Biological Process	1	P21359
4	GO:0060323	head morphogenesis	Biological Process	1	H7C560
4	GO:0060411	cardiac septum morphogenesis	Biological Process	4	A0A024RBL6,O15119,O75094,Q96DT5
4	GO:0060658	nipple morphogenesis	Biological Process	1	B4DGP2
4	GO:0071697	ectodermal placode morphogenesis	Biological Process	2	A0A024RBL6,O15119
4	GO:0072028	nephron morphogenesis	Biological Process	1	Q9Y5V3
4	GO:0097094	craniofacial suture morphogenesis	Biological Process	1	Q5H8C1
4	GO:0001525	angiogenesis	Biological Process	9	O75116,P21359,Q9BUP3,Q9GZT9,P04792,P09668,P14618,Q86Y22,Q9UPZ6
4	GO:0001704	formation of primary germ layer	Biological Process	1	P07942
4	GO:0001756	somitogenesis	Biological Process	1	O95206
4	GO:0001842	neural fold formation	Biological Process	2	P23528,V9HWI5
4	GO:0010927	cellular component assembly involved in morphogenesis	Biological Process	3	P52594,P52179,Q86SQ0
4	GO:0021684	cerebellar granular layer formation	Biological Process	1	O43424
4	GO:0021697	cerebellar cortex formation	Biological Process	1	O43424
4	GO:0035148	tube formation	Biological Process	8	P23528,V9HWI5,A0A384N5Y3,B7ZM99,P11586,Q6UB35,Q9P2K1,O15078
4	GO:0060592	mammary gland formation	Biological Process	2	A0A024RBL6,O15119
4	GO:0060788	ectodermal placode formation	Biological Process	2	A0A024RBL6,O15119
4	GO:0071695	anatomical structure maturation	Biological Process	7	O75179,A0A0S2Z421,Q99972,P21359,P20594,A8K7B7,P30153
4	GO:0021604	cranial nerve structural organization	Biological Process	1	Q13275
4	GO:0001568	blood vessel development	Biological Process	13	Q86Y22,Q9BUP3,Q9UPZ6,O75179,O75116,P21359,Q9GZT9,P04792,P09668,P14618,A0A024RBL6,A0A0A0MQS9,O15119
4	GO:0001942	hair follicle development	Biological Process	1	P21359
4	GO:0001945	lymph vessel development	Biological Process	1	Q15678
4	GO:0002088	lens development in camera-type eye	Biological Process	1	Q12934
4	GO:0003170	heart valve development	Biological Process	2	O75094,O75116
4	GO:0003205	cardiac chamber development	Biological Process	6	P15924,Q15643,Q96DT5,A0A024RBL6,O15119,O75094
4	GO:0003279	cardiac septum development	Biological Process	5	Q15643,Q96DT5,A0A024RBL6,O15119,O75094
4	GO:0009888	tissue development	Biological Process	49	P81133,P23528,Q13275,V9HWI5,O95206,A0A384N5Y3,B7ZM99,P11586,Q6UB35,Q9P2K1,Q86Y22,A0A024RBL6,O15119,P52179,P15924,Q15643,B3KUN1,P67775,P21359,O43548,P06213,Q86SQ0,O43175,P20073,P37802,O15078,P50402,P07942,A0A024R5Z9,P14618,O75116,A0A024R8P8,P63173,A0A024R904,Q9HB71,P25786,P25789,B4DGP2,P09668,A0A024RDV9,Q5JTC6,Q8N0X7,A0A024RCM3,Q13838,Q12934,Q9Y5V3,Q13332,Q13509,O00327
4	GO:0016358	dendrite development	Biological Process	10	Q06787,P23468,Q14444,P18085,P62330,A0A024R3Q3,P84077,Q13332,O14559,P23528
4	GO:0021517	ventral spinal cord development	Biological Process	1	Q6Y7W6
4	GO:0021537	telencephalon development	Biological Process	5	P15531,Q13332,Q9HCJ5,P07942,P21359
4	GO:0021543	pallium development	Biological Process	4	P15531,Q13332,P07942,P21359
4	GO:0021544	subpallium development	Biological Process	1	Q9HCJ5
4	GO:0021549	cerebellum development	Biological Process	5	P49588,O43424,P12277,Q13332,V9HWH2
4	GO:0021675	nerve development	Biological Process	2	Q13275,Q9Y4W6
4	GO:0021680	cerebellar Purkinje cell layer development	Biological Process	1	P49588
4	GO:0021681	cerebellar granular layer development	Biological Process	1	O43424
4	GO:0021695	cerebellar cortex development	Biological Process	2	P49588,O43424
4	GO:0021756	striatum development	Biological Process	1	Q9HCJ5
4	GO:0021764	amygdala development	Biological Process	1	P21359
4	GO:0021766	hippocampus development	Biological Process	2	P15531,Q13332
4	GO:0021987	cerebral cortex development	Biological Process	3	P07942,P21359,Q13332
4	GO:0022037	metencephalon development	Biological Process	5	P12277,Q13332,V9HWH2,P49588,O43424
4	GO:0022038	corpus callosum development	Biological Process	1	Q13332
4	GO:0030900	forebrain development	Biological Process	7	A0A024RBL6,O15119,P21359,P15531,Q13332,Q9HCJ5,P07942
4	GO:0030901	midbrain development	Biological Process	2	O15027,P12277
4	GO:0030902	hindbrain development	Biological Process	6	P12277,Q13332,V9HWH2,P49588,O43424,O15078
4	GO:0031018	endocrine pancreas development	Biological Process	1	O00327
4	GO:0031099	regeneration	Biological Process	4	A0A024R5Z9,P14618,H7C560,Q13332
4	GO:0048513	animal organ development	Biological Process	90	O43819,P09668,P21359,P81133,P23528,Q13275,V9HWI5,P12821,A0A024R5Z9,A0A024RCM3,P14618,P62330,Q13838,Q9Y3I0,P27540,A0A024RBL6,O15119,P52179,Q969Q4,Q9Y520,H7C560,P15531,P06213,O75094,O75116,P15924,Q15643,P07942,P15056,Q9Y644,O43175,P14678,P18085,Q9HBZ2,A0A384N5Y3,P11586,Q9HB71,Q9P2K1,P50402,Q86SQ0,P67775,Q13332,Q6Y7W6,P12277,V9HWH2,Q86VH2,P49588,O43424,O15027,Q9HCJ5,P39019,P62263,P06730,O15078,Q495M…
4	GO:0048839	inner ear development	Biological Process	5	O15078,Q495M9,Q15643,P49736,Q7Z2D5
4	GO:0048857	neural nucleus development	Biological Process	2	O15027,P12277
4	GO:0060021	roof of mouth development	Biological Process	2	A0A024RBL6,O15119
4	GO:0060041	retina development in camera-type eye	Biological Process	3	A0A384N6C2,P12268,Q8NF37
4	GO:0060322	head development	Biological Process	19	O43175,P14678,P18085,P21359,Q9HBZ2,P12277,Q13332,V9HWH2,Q86VH2,P49588,O43424,A0A024RBL6,O15119,O15027,P15531,Q9HCJ5,P07942,O15078,H7C560
4	GO:0060324	face development	Biological Process	1	H7C560
4	GO:0060618	nipple development	Biological Process	1	B4DGP2
4	GO:0060996	dendritic spine development	Biological Process	9	P62330,Q06787,A0A024R3Q3,P84077,Q13332,O14559,P23528,Q14444,P18085
4	GO:0061061	muscle structure development	Biological Process	15	P52179,A0A024RBL6,O15119,P15924,P50402,P21359,Q9BQA5,Q9NR56,Q9Y4W6,O75179,A0A024R904,Q9HB71,A0A024RCM3,Q13838,O00327
4	GO:0071696	ectodermal placode development	Biological Process	2	A0A024RBL6,O15119
4	GO:0072006	nephron development	Biological Process	1	Q9Y5V3
4	GO:0090102	cochlea development	Biological Process	1	P49736
4	GO:1902742	apoptotic process involved in development	Biological Process	1	O75094
4	GO:1904888	cranial skeletal system development	Biological Process	4	B7ZM99,P11586,Q6UB35,Q5H8C1
4	GO:0045682	regulation of epidermis development	Biological Process	1	O75116
4	GO:1901861	regulation of muscle tissue development	Biological Process	3	A0A024RCM3,Q13838,O00327
4	GO:1905331	negative regulation of morphogenesis of an epithelium	Biological Process	1	Q86SQ0
4	GO:1901863	positive regulation of muscle tissue development	Biological Process	3	A0A024RCM3,Q13838,O00327
4	GO:1905332	positive regulation of morphogenesis of an epithelium	Biological Process	1	Q9Y5V3
4	GO:0050920	regulation of chemotaxis	Biological Process	8	P14174,P04792,Q13275,Q07021,Q9BYJ9,Q9HCJ5,Q9BVA1,P54578
4	GO:1902186	regulation of viral release from host cell	Biological Process	3	P11498,Q16531,Q9UN37
4	GO:2000145	regulation of cell motility	Biological Process	31	O75116,P09668,P14174,H7C560,P12821,A0A0A0MQS9,A0A0A0MTC7,H0UI49,Q16363,Q5D044,A0A0S2Z421,B4DV44,B4DVZ2,B6ECI7,B6V6K6,B6V6K7,P06213,P07942,P63244,Q13275,Q15691,Q8N854,Q99972,P21359,P04792,P25705,P62330,Q07021,Q86SQ0,P48735,Q9NRD9
4	GO:0050922	negative regulation of chemotaxis	Biological Process	2	P14174,Q13275
4	GO:2000146	negative regulation of cell motility	Biological Process	5	P14174,H7C560,P21359,Q86SQ0,P48735
4	GO:0050921	positive regulation of chemotaxis	Biological Process	3	P04792,Q07021,Q9BVA1
4	GO:1902188	positive regulation of viral release from host cell	Biological Process	3	P11498,Q16531,Q9UN37
4	GO:2000147	positive regulation of cell motility	Biological Process	20	O75116,P09668,A0A0S2Z421,B4DV44,B4DVZ2,B6ECI7,B6V6K6,B6V6K7,P06213,P07942,P63244,Q13275,Q15691,Q8N854,Q99972,P04792,P25705,P62330,Q07021,Q9NRD9
4	GO:0006935	chemotaxis	Biological Process	11	P39019,O75094,Q13275,Q13509,P14174,P04792,P54578,Q07021,Q9BYJ9,Q9HCJ5,Q9BVA1
4	GO:0001539	cilium or flagellum-dependent cell motility	Biological Process	3	Q8WXX0,Q96MR6,Q96DT5
4	GO:0016477	cell migration	Biological Process	39	P23528,Q13275,V9HWI5,A0A384MEE3,Q9BVA1,P39019,O75116,P09668,P14174,H7C560,P12821,P07942,A0A0A0MQS9,A0A0A0MTC7,H0UI49,Q16363,Q5D044,A0A0S2Z421,B4DV44,B4DVZ2,B6ECI7,B6V6K6,B6V6K7,P06213,P63244,Q15691,Q8N854,Q99972,P21359,P04792,P25705,P06881,P62937,P62330,Q07021,Q86SQ0,P48735,P18085,P78333
4	GO:0097722	sperm motility	Biological Process	1	Q96DT5
4	GO:0052126	movement in host environment	Biological Process	4	P62937,Q9UN37,P11498,Q16531
4	GO:0031666	positive regulation of lipopolysaccharide-mediated signaling pathway	Biological Process	2	I4AY87,P14174
4	GO:0048524	positive regulation of viral process	Biological Process	9	P11498,P23284,P23528,P11940,P62937,Q16531,Q6PKG0,Q06787,Q9UN37
4	GO:1900245	positive regulation of MDA-5 signaling pathway	Biological Process	1	O75179
4	GO:1900246	positive regulation of RIG-I signaling pathway	Biological Process	2	O75179,Q14671
4	GO:1904417	positive regulation of xenophagy	Biological Process	2	A0A024RA73,Q9Y239
4	GO:0031334	positive regulation of protein complex assembly	Biological Process	14	Q16531,P62330,Q15691,P63244,A0A0A6YYG9,F8WDD7,H7C0A3,Q9H7Z5,A0A024R3Q3,P84077,Q86VP6,Q13283,Q9UN86,P55072
4	GO:0032233	positive regulation of actin filament bundle assembly	Biological Process	3	H7C560,O75116,Q99972
4	GO:0051965	positive regulation of synapse assembly	Biological Process	2	O43424,P23468
4	GO:0120034	positive regulation of plasma membrane bounded cell projection assembly	Biological Process	1	Q06787
4	GO:1901890	positive regulation of cell junction assembly	Biological Process	1	Q99972
4	GO:1902117	positive regulation of organelle assembly	Biological Process	2	Q13283,Q9UN86
4	GO:1903543	positive regulation of exosomal secretion	Biological Process	1	Q9UN37
4	GO:1904261	positive regulation of basement membrane assembly involved in embryonic body morphogenesis	Biological Process	1	Q86SQ0
4	GO:0010811	positive regulation of cell-substrate adhesion	Biological Process	3	Q99972,H7C560,Q07021
4	GO:0002833	positive regulation of response to biotic stimulus	Biological Process	6	I4AY87,P14174,O75179,Q14671,A0A024RA73,Q9Y239
4	GO:0031349	positive regulation of defense response	Biological Process	14	Q96PK6,Q9NPP4,P25786,P25789,Q8WXI7,O00602,Q8NFZ5,Q13332,Q07021,P39019,Q9Y239,O75179,Q14671,A0A024RA73
4	GO:0032103	positive regulation of response to external stimulus	Biological Process	11	I4AY87,P14174,P04792,H7C560,P39019,Q07021,O75179,Q14671,Q9BVA1,A0A024RA73,Q9Y239
4	GO:0070572	positive regulation of neuron projection regeneration	Biological Process	1	H7C560
4	GO:1903036	positive regulation of response to wounding	Biological Process	4	P32119,V9HW12,H7C560,Q9NRD9
4	GO:0031340	positive regulation of vesicle fusion	Biological Process	1	Q86SS6
4	GO:0032370	positive regulation of lipid transport	Biological Process	2	I4AY87,P14174
4	GO:0032388	positive regulation of intracellular transport	Biological Process	8	O00410,P62826,P50402,O15027,O15078,Q86SS6,A0A024R3Q3,P84077
4	GO:0032411	positive regulation of transporter activity	Biological Process	1	P78417
4	GO:0032892	positive regulation of organic acid transport	Biological Process	2	I4AY87,P14174
4	GO:0034764	positive regulation of transmembrane transport	Biological Process	6	P15056,P06213,Q9BX66,P78417,A0A024R3Q3,P84077
4	GO:0043270	positive regulation of ion transport	Biological Process	5	P78417,I4AY87,P14174,A0A024R3Q3,P84077
4	GO:0045807	positive regulation of endocytosis	Biological Process	3	Q06787,A0A024R3Q3,P84077
4	GO:0051047	positive regulation of secretion	Biological Process	12	Q9UNE2,A0A024R3Q3,P84077,Q86SS6,P52179,P62330,P62937,P14174,I4AY87,Q9BZP6,Q9UN37,O00602
4	GO:0051222	positive regulation of protein transport	Biological Process	15	Q9UNE2,O00410,P62826,P63244,P50402,A0A024R3Q3,P52179,P62330,P62937,P84077,P14174,O15027,Q9BZP6,O15078,O00602
4	GO:0051590	positive regulation of neurotransmitter transport	Biological Process	1	Q86SS6
4	GO:1901254	positive regulation of intracellular transport of viral material	Biological Process	1	Q06787
4	GO:1903337	positive regulation of vacuolar transport	Biological Process	2	A0A024R3Q3,P84077
4	GO:0051092	positive regulation of NF-kappaB transcription factor activity	Biological Process	3	Q8TAI7,Q9NPP4,Q9Y239
4	GO:0030194	positive regulation of blood coagulation	Biological Process	2	P32119,V9HW12
4	GO:0090316	positive regulation of intracellular protein transport	Biological Process	5	O00410,P62826,P50402,O15027,O15078
4	GO:1900182	positive regulation of protein localization to nucleus	Biological Process	2	O00410,P62826
4	GO:1904377	positive regulation of protein localization to cell periphery	Biological Process	3	P63244,P62330,Q9BX66
4	GO:1905477	positive regulation of protein localization to membrane	Biological Process	3	P63244,P62330,Q9BX66
4	GO:1905668	positive regulation of protein localization to endosome	Biological Process	1	O75116
4	GO:0051901	positive regulation of mitochondrial depolarization	Biological Process	2	P63244,Q99972
4	GO:0010884	positive regulation of lipid storage	Biological Process	1	A5D6W6
4	GO:0042994	cytoplasmic sequestering of transcription factor	Biological Process	1	Q9UN86
4	GO:0032088	negative regulation of NF-kappaB transcription factor activity	Biological Process	3	Q9UN86,P32119,V9HW12
4	GO:0031665	negative regulation of lipopolysaccharide-mediated signaling pathway	Biological Process	2	P32119,V9HW12
4	GO:0048525	negative regulation of viral process	Biological Process	1	O00602
4	GO:0050687	negative regulation of defense response to virus	Biological Process	2	Q07021,Q15366
4	GO:0002832	negative regulation of response to biotic stimulus	Biological Process	4	P32119,V9HW12,Q07021,Q15366
4	GO:0031348	negative regulation of defense response	Biological Process	6	P25786,Q07021,Q15366,P39019,A0A087WY31,Q7Z739
4	GO:0032102	negative regulation of response to external stimulus	Biological Process	12	P25786,P14174,P19075,P32119,V9HW12,Q07021,Q13332,Q13275,Q15366,O43424,P39019,Q86SQ0
4	GO:0060761	negative regulation of response to cytokine stimulus	Biological Process	3	A0A087WY31,Q7Z739,O75094
4	GO:0070571	negative regulation of neuron projection regeneration	Biological Process	1	Q13332
4	GO:1902883	negative regulation of response to oxidative stress	Biological Process	4	P04792,V9HW43,E9KL35,P63244
4	GO:1903035	negative regulation of response to wounding	Biological Process	3	P19075,Q13332,Q86SQ0
4	GO:2001024	negative regulation of response to drug	Biological Process	2	E9KL35,P63244
4	GO:0032387	negative regulation of intracellular transport	Biological Process	3	P21359,H7C560,Q06787
4	GO:0032410	negative regulation of transporter activity	Biological Process	2	P78417,Q06787
4	GO:0034763	negative regulation of transmembrane transport	Biological Process	2	P78417,Q06787
4	GO:0043271	negative regulation of ion transport	Biological Process	3	P06881,P78417,Q06787
4	GO:0045806	negative regulation of endocytosis	Biological Process	2	P62330,P63244
4	GO:0051048	negative regulation of secretion	Biological Process	4	P21359,P48735,H7C560,Q06787
4	GO:0051224	negative regulation of protein transport	Biological Process	2	P21359,P48735
4	GO:0051589	negative regulation of neurotransmitter transport	Biological Process	3	P21359,H7C560,Q06787
4	GO:0030195	negative regulation of blood coagulation	Biological Process	1	P19075
4	GO:0090317	negative regulation of intracellular protein transport	Biological Process	1	P21359
4	GO:0150033	negative regulation of protein localization to lysosome	Biological Process	1	O75116
4	GO:1900181	negative regulation of protein localization to nucleus	Biological Process	1	P21359
4	GO:2000009	negative regulation of protein localization to cell surface	Biological Process	1	P62330
4	GO:0010810	regulation of cell-substrate adhesion	Biological Process	13	A0A0S2Z421,B4DV44,B4DVZ2,B6ECI7,B6V6K6,B6V6K7,P21359,Q8N854,Q99972,O75116,Q86SQ0,H7C560,Q07021
4	GO:0022407	regulation of cell-cell adhesion	Biological Process	3	P32119,V9HW12,O95206
4	GO:0032880	regulation of protein localization	Biological Process	28	B2RCA8,O00327,Q86SS6,Q9UNE2,O00410,P62826,P21359,P63244,O14980,Q15678,P50402,A0A024R3Q3,P52179,P62330,P62937,P84077,P14174,O15078,O15027,Q9BZP6,O75116,Q9UN37,Q9BX66,P24864,Q58FF6,P48735,P78333,O00602
4	GO:0051049	regulation of transport	Biological Process	47	A0A024R3Q3,P84077,Q06787,B2RCA8,O00327,Q86SS6,P06881,P15056,P78417,P06213,Q9BX66,A0A0J9YWA6,A0A0J9YX72,A8K7D5,I3L1Q0,I3L2G8,I3L2I9,I3L2N0,I3L2X0,I3L308,I3L349,I3L3M9,I3NI49,Q9UNE2,P21359,P51148,O00410,P62826,P63244,O14980,Q15678,P50402,P62330,P52179,P62937,P14174,Q6PIZ9,I4AY87,O15027,Q9BZP6,O15078,P07814,Q9UN37,P48735,H7C560,B8ZZ34,O00602
4	GO:0060341	regulation of cellular localization	Biological Process	23	P06881,P78417,P21359,O00410,P62826,P63244,O14980,Q15678,P50402,Q06787,O15027,O15078,Q86SS6,O75116,A0A024R3Q3,P84077,Q9UN37,P62330,Q9BX66,P24864,Q58FF6,P78333,H7C560
4	GO:1904872	regulation of telomerase RNA localization to Cajal body	Biological Process	1	Q9Y265
4	GO:1905952	regulation of lipid localization	Biological Process	4	A5D6W6,I4AY87,P14174,P07814
4	GO:0009649	entrainment of circadian clock	Biological Process	1	Q8WYA1
4	GO:0031664	regulation of lipopolysaccharide-mediated signaling pathway	Biological Process	4	P32119,V9HW12,I4AY87,P14174
4	GO:0043903	regulation of symbiosis, encompassing mutualism through parasitism	Biological Process	10	P11498,P23284,P23528,Q06787,P62937,P11940,Q16531,Q6PKG0,O00602,Q9UN37
4	GO:0050688	regulation of defense response to virus	Biological Process	4	Q07021,Q15366,O75179,Q14671
4	GO:1904415	regulation of xenophagy	Biological Process	2	A0A024RA73,Q9Y239
4	GO:0032231	regulation of actin filament bundle assembly	Biological Process	11	A0A0S2Z421,B4DV44,B4DVZ2,B6ECI7,B6V6K6,B6V6K7,O75116,Q8N854,H7C560,Q99972,Q86SQ0
4	GO:0043254	regulation of protein complex assembly	Biological Process	17	Q16531,Q8WWM7,Q9HCG7,P62330,Q15691,Q9UIC8,P55072,P63244,A0A0A6YYG9,F8WDD7,H7C0A3,Q9H7Z5,A0A024R3Q3,P84077,Q86VP6,Q13283,Q9UN86
4	GO:0051963	regulation of synapse assembly	Biological Process	5	O43424,P23468,Q13332,P62330,Q9NP60
4	GO:0060491	regulation of cell projection assembly	Biological Process	9	E5RFP6,E5RHZ6,E5RJN6,E5RK27,Q9Y277,Q8IW35,P62330,Q06787,P27816
4	GO:0090153	regulation of sphingolipid biosynthetic process	Biological Process	1	P63244
4	GO:1901888	regulation of cell junction assembly	Biological Process	4	O75116,Q99972,Q86SQ0,P12821
4	GO:1902115	regulation of organelle assembly	Biological Process	14	Q8WWM7,E5RFP6,E5RHZ6,E5RJN6,E5RK27,Q9Y277,Q8IW35,Q96PK6,Q13283,Q9UN86,O43424,P23468,Q13332,P27816
4	GO:1903541	regulation of exosomal secretion	Biological Process	1	Q9UN37
4	GO:1904259	regulation of basement membrane assembly involved in embryonic body morphogenesis	Biological Process	1	Q86SQ0
4	GO:0002831	regulation of response to biotic stimulus	Biological Process	10	P32119,V9HW12,I4AY87,P14174,Q07021,Q15366,O75179,Q14671,A0A024RA73,Q9Y239
4	GO:0032101	regulation of response to external stimulus	Biological Process	24	P25786,P14174,P32119,V9HW12,P19075,Q07021,I4AY87,P04792,H7C560,Q13332,Q13275,Q15366,P36969,P54578,O43424,P39019,O75179,Q14671,Q9BYJ9,Q9HCJ5,Q9BVA1,Q86SQ0,A0A024RA73,Q9Y239
4	GO:0043502	regulation of muscle adaptation	Biological Process	3	O75116,A0A024RCM3,Q13838
4	GO:0060759	regulation of response to cytokine stimulus	Biological Process	4	P63244,A0A087WY31,Q7Z739,O75094
4	GO:0080134	regulation of response to stress	Biological Process	38	Q96PK6,Q9NPP4,P25786,P25789,Q8WXI7,O00602,P60510,P32119,V9HW12,P19075,Q07021,Q8NFZ5,Q13332,I4AY87,P14174,A0A024RA73,Q9Y239,H7C560,Q15366,P36969,P39019,A0A087WY31,Q7Z739,Q9NRD9,P52948,O75116,P63244,O75179,Q14671,P04792,V9HW43,P54578,E9KL35,Q86SQ0,P35637,Q13838,O00327,Q06787
4	GO:2000257	regulation of protein activation cascade	Biological Process	1	Q07021
4	GO:2001023	regulation of response to drug	Biological Process	3	Q86SS6,E9KL35,P63244
4	GO:0098901	regulation of cardiac muscle cell action potential	Biological Process	1	P15924
4	GO:0098908	regulation of neuronal action potential	Biological Process	1	Q06787
4	GO:0030193	regulation of blood coagulation	Biological Process	3	P32119,V9HW12,P19075
4	GO:0001666	response to hypoxia	Biological Process	11	P25786,P25789,P27540,Q9GZT9,Q9H6Z9,O75116,A0A024R5Z9,P14618,P21359,Q9HBZ2,X5DQN9
4	GO:0002931	response to ischemia	Biological Process	2	O75116,O95831
4	GO:0006952	defense response	Biological Process	38	P06730,Q96Q42,Q9Y277,O00602,Q15485,Q96PK6,Q9NPP4,P25786,P25789,Q8WXI7,P62861,Q9BZP6,P32119,V9HW12,O75179,Q9Y239,O43586,P14174,Q8NFZ5,Q6PIZ9,A0A024RA73,P06881,P39019,Q07021,Q13332,O00743,P54578,Q13283,Q15366,Q8IWZ3,Q92499,Q9UN86,P36969,A0A087WY31,Q7Z739,P07814,Q14671,Q9NRD9
4	GO:0006970	response to osmotic stress	Biological Process	1	P20073
4	GO:0006979	response to oxidative stress	Biological Process	33	Q9NNW7,P32119,V9HW12,P30041,P99999,A0A140VJS0,P62714,P27540,O95831,Q9GZT9,O00327,P04792,V9HW43,E9KL35,P63244,A0A024R5R2,A0A087WT12,A0A087X247,A0A087X2I2,A0A384MTT0,A8K058,A8K2V7,K7EJ20,K7EKX7,K7ENB4,K7ERP4,P36969,Q14C85,Q6PI42,Q96Q42,Q9NRD9,Q9UJM8,R4GNE4
4	GO:0009408	response to heat	Biological Process	3	P21359,P55072,P52948
4	GO:0009611	response to wounding	Biological Process	15	Q07021,P32119,V9HW12,P19075,P15924,P21359,Q03001,A0A024R5Z9,P14618,P18085,H7C560,Q13332,P04792,Q9NRD9,Q86SQ0
4	GO:0035966	response to topologically incorrect protein	Biological Process	4	P04792,Q9Y5M8,P55072,P63244
4	GO:0042594	response to starvation	Biological Process	1	Q6PKG0
4	GO:0055093	response to hyperoxia	Biological Process	2	E5KNU5,P54098
4	GO:0001964	startle response	Biological Process	1	O43424
4	GO:0009991	response to extracellular stimulus	Biological Process	6	A0A024R5Z9,P14618,P35520,O95831,Q6PKG0,P39019
4	GO:0043207	response to external biotic stimulus	Biological Process	23	P06881,O75179,Q9NPP4,Q9Y239,A3RJH1,P04792,P23528,A0A024RA73,P62861,Q15485,P39019,P32119,V9HW12,I4AY87,P14174,Q07021,Q15366,Q13283,Q92499,Q8NFZ5,P84077,Q06787,Q14671
4	GO:0060004	reflex	Biological Process	1	Q9Y4W6
4	GO:0071496	cellular response to external stimulus	Biological Process	2	P35520,O95831
4	GO:0009595	detection of biotic stimulus	Biological Process	2	Q9NPP4,Q9Y239
4	GO:0009266	response to temperature stimulus	Biological Process	3	P21359,P55072,P52948
4	GO:0009314	response to radiation	Biological Process	6	H7C560,P21359,E5KNU5,P54098,Q06787,Q16531
4	GO:0009629	response to gravity	Biological Process	2	A0A024R5Z9,P14618
4	GO:0070482	response to oxygen levels	Biological Process	14	A0A024R5Z9,P14618,P21359,P27540,Q9GZT9,Q9H6Z9,Q9HBZ2,X5DQN9,E5KNU5,P54098,P25786,P25789,O95831,O75116
4	GO:0071214	cellular response to abiotic stimulus	Biological Process	2	Q06787,Q16531
4	GO:0009725	response to hormone	Biological Process	25	P06213,Q9BX66,Q9HBX9,Q96PK6,P24864,P62826,P36969,Q9HBZ2,X5DQN9,A0A024R5Z9,P07814,P14618,O75094,P15531,D7RF68,H7C560,A0A024R904,Q9HB71,O95831,O75116,P06730,P09668,O00327,P63162,X5DP00
4	GO:0070849	response to epidermal growth factor	Biological Process	2	A0A0S2Z4A5,P33993
4	GO:0071495	cellular response to endogenous stimulus	Biological Process	26	P06213,Q9BX66,P31943,Q9HBX9,O00410,A0A024RDV9,Q8N0X7,Q96PK6,P24864,P62826,P07814,P14618,O75094,D7RF68,Q9Y239,A0A0S2Z4A5,P33993,O95831,O75116,P06730,P62829,Q6PKG0,P09668,H7C560,P62330,O00327
4	GO:0071559	response to transforming growth factor beta	Biological Process	1	O75116
4	GO:0071772	response to BMP	Biological Process	2	A0A024RDV9,Q8N0X7
4	GO:0071774	response to fibroblast growth factor	Biological Process	1	P31943
4	GO:1990089	response to nerve growth factor	Biological Process	2	H7C560,P62330
4	GO:0014870	response to muscle inactivity	Biological Process	2	A0A024R5Z9,P14618
4	GO:0001101	response to acid chemical	Biological Process	6	O00410,P09668,P23528,V9HWI5,P15531,O95831
4	GO:0007584	response to nutrient	Biological Process	3	O95831,A0A024R5Z9,P14618
4	GO:0042493	response to drug	Biological Process	23	Q86SS6,H7C560,P15531,A0A140VJS0,P62714,A0A384ME17,P62906,O75094,O95831,Q9Y239,P06730,Q9GZT9,Q06787,Q6PKG0,E9KL35,P63244,O75116,A0A0S2Z4A5,O14980,O76094,P33993,P61011,Q9UNE2
4	GO:0009636	response to toxic substance	Biological Process	12	P32119,V9HW12,A0A140VJS0,P62714,A0A384ME17,P62906,O95831,Q8N961,P30041,E9KL35,P63244,O14559
4	GO:0009410	response to xenobiotic stimulus	Biological Process	7	P27540,Q9HBZ2,O43175,P78417,A0A0S2Z4A5,P33993,P06730
4	GO:0010033	response to organic substance	Biological Process	79	P04792,Q9Y5M8,P06213,Q9BX66,P31943,P63162,Q96PK6,X5DP00,P54840,Q9HBX9,P63244,P20073,P15531,Q9NRD9,O00410,P55072,Q96A33,A0A024RDV9,Q8N0X7,P24864,P62826,P27540,V9HW80,P32119,V9HW12,I4AY87,P14174,P36969,Q9HBZ2,X5DQN9,P09668,A0A024R5Z9,P07814,P14618,O75094,P25786,P25789,O14979,P23528,P37837,P62937,P78417,P84077,D7RF68,V9HWI5,A3RJH1,Q92499,H7C560,A0A384ME17,P62906,A0A087WY31,Q7Z739,A0A024R904,Q9HB71,Q…
4	GO:0010035	response to inorganic substance	Biological Process	19	Q9NNW7,A0A140VJS0,P62714,P67775,P32119,V9HW12,P20073,O95831,A0A024R904,P15056,P35637,Q6IBQ5,Q86SS6,Q9HB71,Q9GZT9,Q06787,E9KL35,P63244,P55072
4	GO:0046685	response to arsenic-containing substance	Biological Process	2	P78417,P55072
4	GO:0046677	response to antibiotic	Biological Process	9	A0A140VJS0,P62714,A0A384ME17,P62906,O95831,P62829,Q6PKG0,E9KL35,P63244
4	GO:0097329	response to antimetabolite	Biological Process	1	Q06787
4	GO:1901698	response to nitrogen compound	Biological Process	27	P06213,Q9BX66,P15531,O00410,P55072,Q96A33,V9HW80,A0A024R5Z9,P07814,P14618,D7RF68,P23528,V9HWI5,A3RJH1,Q92499,H7C560,Q9NRD9,A0A024R904,Q9HB71,Q9Y239,Q9GZT9,O95831,Q06787,P62829,Q6PKG0,O75116,P54578
4	GO:1901700	response to oxygen-containing compound	Biological Process	42	Q9NNW7,P06213,Q9BX66,P54840,P32119,V9HW12,O00410,I4AY87,P14174,P36969,Q9HBZ2,X5DQN9,P09668,A0A024R5Z9,P07814,P14618,P15531,D7RF68,A0A140VJS0,P62714,P23528,V9HWI5,H7C560,A0A384ME17,P62906,O75094,Q9NRD9,A0A024R904,Q9HB71,O95831,Q8NFZ5,Q9Y239,E5KNU5,P54098,P63244,O75116,P06730,Q9GZT9,P62829,Q6PKG0,E9KL35,P55072
4	GO:0014888	striated muscle adaptation	Biological Process	2	A0A0S2Z421,Q99972
4	GO:0042769	DNA damage response, detection of DNA damage	Biological Process	2	P40937,Q16531
4	GO:0007597	blood coagulation, intrinsic pathway	Biological Process	1	Q07021
4	GO:0072378	blood coagulation, fibrin clot formation	Biological Process	1	Q07021
4	GO:0033750	ribosome localization	Biological Process	2	O14980,P62826
4	GO:0042073	intraciliary transport	Biological Process	1	Q15643
4	GO:0071426	ribonucleoprotein complex export from nucleus	Biological Process	10	O14980,P62826,O00148,P06730,P52594,P52948,P63241,Q13838,Q86US8,P05455
4	GO:0008104	protein localization	Biological Process	141	O14980,P62826,A0A024RDY0,B2RBR9,B3KWG6,B4E0R6,H0Y8C6,J3QR48,O00327,O00410,O15397,P52948,P55060,Q14974,Q96P70,Q9NYQ3,Q9UJM8,O00148,P06730,P52594,P63241,Q13838,Q86US8,P05455,P62913,P62829,B4DDS7,C9J365,C9JA28,G3V4F7,O76094,P05386,P08708,P18077,P25398,P27635,P30050,P35268,P39019,P46778,P46779,P46782,P46783,P60866,P61011,P62249,P62263,P62266,P62269,P62277,P62280,P62861,P62899,P62906,P62910,P63173,Q71…
4	GO:0006403	RNA localization	Biological Process	15	O14980,P62826,O00148,P06730,P52948,Q13838,P52594,P63241,Q86US8,P05455,O00425,Q06787,Q92945,Q9UN86,Q9Y265
4	GO:0010876	lipid localization	Biological Process	7	A5D6W6,B4DII6,Q9UN37,P07814,P12821,I4AY87,P14174
4	GO:0070727	cellular macromolecule localization	Biological Process	110	O14980,P62826,A0A024RDY0,B2RBR9,B3KWG6,B4E0R6,H0Y8C6,J3QR48,O00327,O00410,O15397,P52948,P55060,Q14974,Q96P70,Q9NYQ3,Q9UJM8,O00148,P06730,P52594,P63241,Q13838,Q86US8,P05455,P62913,P62829,B4DDS7,C9J365,C9JA28,G3V4F7,O76094,P05386,P08708,P18077,P25398,P27635,P30050,P35268,P39019,P46778,P46779,P46782,P46783,P60866,P61011,P62249,P62263,P62266,P62269,P62277,P62280,P62861,P62899,P62906,P62910,P63173,Q71…
4	GO:0006810	transport	Biological Process	183	O14980,P62826,A0A024RDY0,B2RBR9,B3KWG6,B4E0R6,H0Y8C6,J3QR48,O00327,O00410,O15397,P52948,P55060,Q14974,Q96P70,P06881,A0A024R3Q3,P84077,Q06787,P37802,F5H423,F8WF69,P18085,P61204,P62330,P84085,Q86SS6,Q8IVW1,Q969Q4,Q9UN37,Q9NYQ3,Q9UJM8,O00148,P06730,Q13838,P52594,P63241,Q86US8,P05455,P62913,P62829,B4DDS7,C9J365,C9JA28,G3V4F7,O76094,P05386,P08708,P18077,P25398,P27635,P30050,P35268,P39019,P46778,P46779…
4	GO:0045184	establishment of protein localization	Biological Process	121	O14980,P62826,A0A024RDY0,B2RBR9,B3KWG6,B4E0R6,H0Y8C6,J3QR48,O00327,O00410,O15397,P52948,P55060,Q14974,Q96P70,Q9NYQ3,Q9UJM8,O00148,P06730,P52594,P63241,Q13838,Q86US8,P05455,P62913,P62829,B4DDS7,C9J365,C9JA28,G3V4F7,O76094,P05386,P08708,P18077,P25398,P27635,P30050,P35268,P39019,P46778,P46779,P46782,P46783,P60866,P61011,P62249,P62263,P62266,P62269,P62277,P62280,P62861,P62899,P62906,P62910,P63173,Q71…
4	GO:0051236	establishment of RNA localization	Biological Process	14	O14980,P62826,O00148,P06730,P52948,Q13838,P52594,P63241,Q86US8,P05455,O00425,Q06787,Q92945,Q9UN86
4	GO:0051649	establishment of localization in cell	Biological Process	123	O14980,P62826,A0A024RDY0,B2RBR9,B3KWG6,B4E0R6,H0Y8C6,J3QR48,O00327,O00410,O15397,P52948,P55060,Q14974,Q96P70,Q9NYQ3,Q9UJM8,O00148,P06730,Q13838,P52594,P63241,Q86US8,P05455,P62913,P62829,B4DDS7,C9J365,C9JA28,G3V4F7,O76094,P05386,P08708,P18077,P25398,P27635,P30050,P35268,P39019,P46778,P46779,P46782,P46783,P60866,P61011,P62249,P62263,P62266,P62269,P62277,P62280,P62861,P62899,P62906,P62910,P63173,Q71…
4	GO:0051656	establishment of organelle localization	Biological Process	21	O14980,P62826,Q14974,Q9UN37,A0A0C4DH09,A0A3F2YNX0,A0A3F2YNZ0,A4QN18,A4QN19,F1T0I1,O00743,O15027,Q08379,X6RGP5,P27816,Q5T5U3,A0A024R3Q3,P84077,Q86SS6,H7C560,Q06787
4	GO:0051208	sequestering of calcium ion	Biological Process	1	P78417
4	GO:0019915	lipid storage	Biological Process	1	A5D6W6
4	GO:0045185	maintenance of protein location	Biological Process	2	Q9UN86,Q8TC36
4	GO:0046907	intracellular transport	Biological Process	119	O14980,P62826,A0A024RDY0,B2RBR9,B3KWG6,B4E0R6,H0Y8C6,J3QR48,O00327,O00410,O15397,P52948,P55060,Q14974,Q96P70,Q9NYQ3,Q9UJM8,O00148,P06730,Q13838,P52594,P63241,Q86US8,P05455,P62913,P62829,B4DDS7,C9J365,C9JA28,G3V4F7,O76094,P05386,P08708,P18077,P25398,P27635,P30050,P35268,P39019,P46778,P46779,P46782,P46783,P60866,P61011,P62249,P62263,P62266,P62269,P62277,P62280,P62861,P62899,P62906,P62910,P63173,Q71…
4	GO:0051640	organelle localization	Biological Process	31	O14980,P62826,Q14974,Q9UN37,P52948,A0A0C4DH09,A0A3F2YNX0,A0A3F2YNZ0,A4QN18,A4QN19,F1T0I1,O00743,O15027,Q08379,X6RGP5,I3L2B0,K7EIG1,O75153,P27816,Q5T5U3,A0A024R3Q3,P84077,O15078,P30153,Q15691,Q8IW35,Q96ST8,Q9P2K1,Q86SS6,H7C560,Q06787
4	GO:0071166	ribonucleoprotein complex localization	Biological Process	10	O14980,P62826,O00148,P06730,P52594,P52948,P63241,Q13838,Q86US8,P05455
4	GO:0044766	multi-organism transport	Biological Process	6	Q13838,O14980,P52948,P62826,Q14974,Q06787
4	GO:0019730	antimicrobial humoral response	Biological Process	3	P06881,P62861,P39019
4	GO:0009615	response to virus	Biological Process	11	Q07021,Q15366,Q13283,Q92499,P84077,Q06787,O75179,Q14671,A3RJH1,P04792,P23528
4	GO:0009617	response to bacterium	Biological Process	13	O75179,Q9NPP4,Q9Y239,A0A024RA73,P06881,P62861,Q15485,P39019,P32119,V9HW12,I4AY87,P14174,Q8NFZ5
4	GO:0009620	response to fungus	Biological Process	1	P06881
4	GO:0098542	defense response to other organism	Biological Process	13	O75179,Q9NPP4,Q9Y239,A0A024RA73,P06881,P62861,Q15485,P39019,Q07021,Q15366,Q13283,Q92499,Q14671
4	GO:0098543	detection of other organism	Biological Process	2	Q9NPP4,Q9Y239
4	GO:0044403	symbiont process	Biological Process	60	P55072,O00410,O14980,O75179,P06730,P25789,P52948,P62826,P63244,Q06787,Q07021,Q13123,Q13283,Q13435,Q16531,Q9BUP3,Q9UN86,P62937,Q14974,Q9UN37,P11498,P05386,P08708,P18077,P25398,P27635,P30050,P35268,P39019,P46778,P46779,P46782,P46783,P60866,P62249,P62263,P62266,P62269,P62277,P62280,P62829,P62861,P62899,P62906,P62910,P62913,P63173,P06213,O75116,Q15365,Q15366,P23284,P23528,P11940,Q6PKG0,O00602,Q13838,…
4	GO:0035821	modification of morphology or physiology of other organism	Biological Process	7	Q14974,P06213,P39019,P11498,P23284,P23528,Q06787
4	GO:0051701	interaction with host	Biological Process	8	P62937,Q14974,Q9UN37,P06213,P11498,O00602,Q13838,Q16531
4	GO:0051702	interaction with symbiont	Biological Process	5	P11498,P23284,P23528,Q06787,Q16531
4	GO:0001505	regulation of neurotransmitter levels	Biological Process	8	O43175,P21359,O75116,Q92945,P06213,Q06787,Q86SS6,H7C560
4	GO:0002027	regulation of heart rate	Biological Process	1	P15924
4	GO:0006450	regulation of translational fidelity	Biological Process	2	P49588,P46782
4	GO:0008217	regulation of blood pressure	Biological Process	3	P06881,P12821,P20594
4	GO:0008360	regulation of cell shape	Biological Process	1	P20073
4	GO:0010817	regulation of hormone levels	Biological Process	15	P12821,Q9NRD9,B2RCA8,O00327,Q86SS6,P27540,Q9UNE2,O15119,A0A087WT59,A0A087WV45,A6XGL1,A6XMH1,E9KL36,P02766,H0Y763
4	GO:0010883	regulation of lipid storage	Biological Process	1	A5D6W6
4	GO:0031647	regulation of protein stability	Biological Process	7	O15027,P23284,P62829,P62913,Q8NFZ5,P09668,Q9NX76
4	GO:0032204	regulation of telomere maintenance	Biological Process	1	Q86US8
4	GO:0042391	regulation of membrane potential	Biological Process	8	P55072,V9HW80,Q8N0X7,P63244,Q99972,O43424,Q06787,P15924
4	GO:0042592	homeostatic process	Biological Process	51	Q99973,P24864,A0A384N5Y3,P04792,I4AY87,P14174,A0A096LPK7,A0A182DWF3,B3KUQ5,B4DF70,D3YTF8,O43819,P30041,P32119,Q9NNW7,V9HW12,V9HWC7,P10092,P20073,P84077,Q86VP6,Q86US8,P06881,P78417,P39019,P62263,P12277,V9HWH2,P40937,Q9GZT9,Q96A33,P08708,P06213,Q9UNE2,P09668,Q8NF37,P21359,Q495M9,P27540,Q16531,Q6Y7W6,Q9Y4W6,P63244,Q99972,Q14157,E5KNU5,P15531,P54098,A0A0A0MQS9,O00327,Q16363
4	GO:0043487	regulation of RNA stability	Biological Process	17	O00425,O14980,P04792,P11940,P25786,P25789,P51116,Q06787,Q14671,Q92945,H0Y763,Q6PKG0,O43390,O75116,Q6Y7W6,Q7Z739,Q86US8
4	GO:0045124	regulation of bone resorption	Biological Process	2	P06881,P21359
4	GO:0045646	regulation of erythrocyte differentiation	Biological Process	1	P27540
4	GO:0048167	regulation of synaptic plasticity	Biological Process	8	P21359,B8ZZ34,H7C560,A0A024R3Q3,P84077,Q9BYJ9,Q06787,O43424
4	GO:0050803	regulation of synapse structure or activity	Biological Process	15	P55072,Q5SU16,V9HW80,O43424,P23468,O14559,P23528,Q14444,Q13332,P18085,Q13275,O95206,Q06787,P62330,Q9NP60
4	GO:0050878	regulation of body fluid levels	Biological Process	7	P15531,Q07021,P20073,P32119,V9HW12,P19075,P04792
4	GO:0090066	regulation of anatomical structure size	Biological Process	20	P06881,P20073,P12821,Q13332,Q9HCG7,P23528,V9HWI5,P62330,A0A0A6YYG9,F8WDD7,H7C0A3,Q9H7Z5,A0A024R3Q3,P84077,Q6UXK2,A0A024RDV9,Q8N0X7,Q13275,Q96Q42,O75116
4	GO:0097035	regulation of membrane lipid distribution	Biological Process	1	Q9HCG7
4	GO:0010469	regulation of signaling receptor activity	Biological Process	1	B8ZZ34
4	GO:0032409	regulation of transporter activity	Biological Process	3	P78417,Q06787,B8ZZ34
4	GO:0044092	negative regulation of molecular function	Biological Process	27	P30153,P67775,P04792,P21359,Q9UN86,P04080,Q9H4Z3,P32119,V9HW12,P12821,Q08379,Q1KLZ0,O75116,O43390,Q86VP6,P55854,Q9GZT9,O00410,P78417,Q06787,P62829,P62913,B3KXZ4,B7Z8Z6,H0Y8E6,P49736,Q9BWF4
4	GO:0044093	positive regulation of molecular function	Biological Process	38	P06213,P32119,Q9Y239,V9HW12,O95831,P55072,P63244,Q9H6Z9,Q9NPP4,V9HW80,P99999,P09668,P18085,P12821,P62826,P62913,Q9Y644,P21359,Q96Q42,P15531,I4AY87,P14174,Q6ZWH5,Q9Y5V3,A0A024RA73,Q8TAI7,P78417,P67775,P62330,A0A024R6Q1,P55010,P40937,Q06787,O75116,Q15691,A0A140VJS0,P62714,Q08379
4	GO:0050790	regulation of catalytic activity	Biological Process	48	P24864,P06213,P32119,Q9Y239,V9HW12,P30153,P67775,P04792,P21359,O95831,P55072,P63244,Q9H6Z9,Q9NPP4,V9HW80,P06881,Q9HBX9,P99999,P04080,Q9H4Z3,P09668,P18085,H0UIC3,J3KSB5,Q96Q42,O75116,O43390,Q86VP6,I4AY87,P14174,Q6ZWH5,Q9Y5V3,O00410,A0A024RA73,Q9GZT9,Q86US8,P12821,A0A024R6Q1,P55010,P40937,P62829,P62913,Q08379,B3KXZ4,B7Z8Z6,H0Y8E6,P49736,Q9BWF4
4	GO:0051090	regulation of DNA-binding transcription factor activity	Biological Process	7	Q9UN86,P32119,V9HW12,Q9GZT9,Q8TAI7,Q9NPP4,Q9Y239
4	GO:0051098	regulation of binding	Biological Process	14	P12821,Q08379,Q1KLZ0,P62826,P62913,Q9Y644,P15531,P55854,P62330,Q06787,Q15691,P67775,A0A140VJS0,P62714
4	GO:0022613	ribonucleoprotein complex biogenesis	Biological Process	52	O14980,Q5T8U2,Q9BY74,P27635,P30050,P62913,Q8NHW5,Q96L21,P39019,P46782,P46783,P62263,P62826,O43395,P16383,P62316,Q13838,Q92499,P14678,P62318,Q12874,Q15459,P62249,A8MUD9,B2RDF2,B5MCF9,O00541,O95036,P62906,Q9Y265,A0A024R6Q1,P23588,P55010,A0A024R821,A4D210,B4DV79,P55884,Q13347,Q5U0F4,Q6ZNE1,P08708,P18077,Q8WWM7,A0A024RDB2,A0A024RDE5,A8K6V7,P62266,Q13283,Q9UN86,A0A024R8P8,P63173,Q07021
4	GO:0044091	membrane biogenesis	Biological Process	1	P23468
4	GO:0140112	extracellular vesicle biogenesis	Biological Process	1	Q9UN37
5	GO:0007292	female gamete generation	Biological Process	4	A8K7B7,P30153,Q15003,P20594
5	GO:0048232	male gamete generation	Biological Process	13	P52594,A0A384MDU5,A9Z1W8,O00327,P0DKV0,P12821,P19075,P36969,Q14671,Q6ZQQ2,Q8TC36,Q96L21,Q9Y265
5	GO:0022904	respiratory electron transport chain	Biological Process	3	P99999,P13804,P38117
5	GO:0061621	canonical glycolysis	Biological Process	1	P14618
5	GO:0006112	energy reserve metabolic process	Biological Process	4	A0A024RAU5,P54840,P06213,Q9BX66
5	GO:0045333	cellular respiration	Biological Process	27	A0A0S2Z511,A0A0U1RQL1,A0A2R8Y6Y7,A0A2R8YDQ9,A8K4W7,B2R8A1,B4DJB4,B4DRV2,B4DY87,B7Z9S6,B7ZAF6,E5KS55,E5KS60,P11177,P48735,P50213,P53597,Q53GF8,Q6IAL5,Q6N0B1,Q7Z503,Q9P2R7,Q9Y4T0,P13804,P38117,P99999,P55072
5	GO:0019395	fatty acid oxidation	Biological Process	5	Q9UJM8,P55084,P13804,P38117,Q9NYQ3
5	GO:0042726	flavin-containing compound metabolic process	Biological Process	1	P55072
5	GO:0043603	cellular amide metabolic process	Biological Process	189	A0A024R6Q1,P23588,P55010,A0A024R821,A4D210,B4DV79,P55884,Q13347,Q5U0F4,Q6ZNE1,P12821,P05386,P18077,P62266,P62899,P62906,P62910,P62913,P63173,Q8NHW5,A0A384MDR8,C9J634,F8WF02,P11177,Q59G68,E5KS60,P53597,Q9P2R7,P36969,A0A024R1Q8,A0A024R2G7,A0A024R4Q8,A0A024R8P8,A0A075B716,A0A075B7A0,A0A087WY81,A0A248RGE3,A0A2R8Y811,A6QRI9,A8K517,B0ZBD0,B2R4C1,B2R4K7,B2RDW1,B4DDY5,B4DMJ6,B4DRX3,B4DVG7,B7Z4C8,B7Z4E3,B…
5	GO:0044106	cellular amine metabolic process	Biological Process	2	P25786,P25789
5	GO:0044270	cellular nitrogen compound catabolic process	Biological Process	57	P05386,P08708,P11940,P18077,P25398,P27635,P30050,P30153,P35268,P39019,P46778,P46779,P46782,P46783,P60866,P62249,P62263,P62266,P62269,P62277,P62280,P62829,P62861,P62899,P62906,P62910,P62913,P63173,P67775,Q86US8,P14618,P52948,Q14974,Q92945,Q8N4P3,O00425,O14980,P04792,P25786,P25789,P51116,Q06787,Q14671,P06213,P27540,H0Y763,Q6PKG0,Q9UPQ9,O43390,O75116,Q6Y7W6,Q7Z739,P51570,V9HWE7,P05455,P55072,O95831
5	GO:0044271	cellular nitrogen compound biosynthetic process	Biological Process	286	P24864,Q9BQA5,A0A024RBL6,O14980,O15119,P16383,P27635,P62263,P62829,Q07021,Q5T0F9,A0A024R6Q1,P23588,P55010,A0A024R821,A4D210,B4DV79,P55884,Q13347,Q5U0F4,Q6ZNE1,P05386,P18077,P62266,P62899,P62906,P62910,P62913,P63173,Q8NHW5,A8K2F9,H3BPM3,H3BPY8,H3BRE8,Q15643,Q92804,Q96AE4,Q9BWH6,P14678,P62318,A0A384MDR8,C9J634,F8WF02,P11177,Q59G68,P14618,P52948,A0A384N5Y3,B4DGX3,H0Y4R1,P11586,A0A384N6C2,P12268,P205…
5	GO:0052803	imidazole-containing compound metabolic process	Biological Process	1	P11586
5	GO:0072521	purine-containing compound metabolic process	Biological Process	39	A0A384MDR8,C9J634,F8WF02,P11177,Q59G68,P14618,E5KS60,P53597,Q9P2R7,P52948,P99999,P02766,A0A384N5Y3,B4DGX3,H0Y4R1,P11586,A0A384N6C2,P12268,P20594,A0A384MTW7,P15531,A0A024RD93,D6RF62,E9PBS1,P22234,A0A024R5Z9,P25705,Q6UB35,Q8N4P3,V9HW26,P06213,P27540,O76031,P55072,V9HW80,P62826,Q8NHV1,P51570,V9HWE7
5	GO:0072524	pyridine-containing compound metabolic process	Biological Process	13	P14618,F2Z393,P37837,P52948,P55072,P48735,A0A140VK56,Q5U077,P06213,P27540,P51570,V9HWE7,P11177
5	GO:0072527	pyrimidine-containing compound metabolic process	Biological Process	2	A0A384MTW7,P15531
5	GO:0019219	regulation of nucleobase-containing compound metabolic process	Biological Process	108	P24864,Q9BQA5,A0A024RBL6,O14980,O15119,P16383,P27635,P62263,P62829,Q07021,Q5T0F9,P14866,Q06787,Q9NR56,P52948,O75179,P30153,P67775,A0A075B7D9,A0A087WTP3,A0A087WVZ7,A0A087WZ84,A0A087X068,A0A1B0GU01,A0A1Z1G4M2,A0A384MDX9,A0A384P5V3,A8K4H1,B4DR70,B4DT31,B4E0X8,B4E312,C9JLX5,C9K0F2,E9PEB5,E9PM57,H3BPE7,O00327,P06213,P35637,Q13129,Q13344,Q2A130,Q59FU3,Q59H57,Q6IBQ5,Q70T18,Q8TBR3,Q8WYA1,Q92945,Q9HBZ2,Q9…
5	GO:0033238	regulation of cellular amine metabolic process	Biological Process	2	P25786,P25789
5	GO:0034248	regulation of cellular amide metabolic process	Biological Process	43	A0A024R608,A0A024R8P8,P05386,P06730,P27635,P63173,Q59GC1,W5ZQ92,X5DQX7,P04792,P23588,P55010,P55884,Q92499,A0A024RCM3,P51116,Q06787,Q13838,Q7Z739,Q9BYJ9,Q9H4Z3,O00425,O60573,P07814,P63244,Q14444,Q6PKG0,Q6Y7W6,A0A024R1T4,H0Y720,Q9UPQ9,I3L397,I3L504,P63241,O43390,O75116,Q14671,Q92945,Q07021,Q86UK7,P35268,P49588,H3BNC9
5	GO:0045428	regulation of nitric oxide biosynthetic process	Biological Process	3	O75116,Q92945,P06213
5	GO:0051246	regulation of protein metabolic process	Biological Process	84	P24864,P06213,P32119,Q9Y239,V9HW12,P30153,P67775,P04792,O75116,P63244,Q06787,A0A024R608,A0A024R8P8,P05386,P06730,P27635,P63173,Q59GC1,W5ZQ92,X5DQX7,P23588,P55010,P55884,Q92499,P21359,O95831,P55072,Q9H6Z9,Q9NPP4,V9HW80,P54578,P99999,P04080,P09668,A0A024RCM3,P51116,Q13838,Q7Z739,Q9BYJ9,Q9H4Z3,O00425,O60573,P07814,Q14444,Q6PKG0,Q6Y7W6,Q07021,Q5JTC6,Q6ZWH5,I4AY87,P14174,P62913,Q5VVD0,P61956,P15056,P2…
5	GO:2001245	regulation of phosphatidylcholine biosynthetic process	Biological Process	1	Q8NF37
5	GO:0034249	negative regulation of cellular amide metabolic process	Biological Process	19	O00425,O60573,P06730,P07814,P51116,P63244,Q06787,Q14444,Q6PKG0,Q6Y7W6,A0A024R1T4,H0Y720,Q9UPQ9,O43390,O75116,Q14671,Q7Z739,Q92945,H3BNC9
5	GO:0045934	negative regulation of nucleobase-containing compound metabolic process	Biological Process	20	A0A024RBL6,O14980,O15119,P16383,P24864,P27635,P62263,P62829,Q07021,Q5T0F9,O00327,Q9BQA5,Q9Y5V3,P62277,H0Y763,P11940,Q6PKG0,Q9NRG0,Q06787,Q86US8
5	GO:0051248	negative regulation of protein metabolic process	Biological Process	32	P30153,P67775,P04792,P21359,P04080,O00425,O60573,P06730,P07814,P51116,P63244,Q06787,Q14444,Q6PKG0,Q6Y7W6,I4AY87,P14174,P62913,Q5VVD0,A0A024R1T4,H0Y720,Q9UPQ9,O75116,O00410,O43390,Q14671,Q7Z739,Q92945,Q58FF6,P54578,P62829,H3BNC9
5	GO:1904406	negative regulation of nitric oxide metabolic process	Biological Process	2	O75116,Q92945
5	GO:2001246	negative regulation of phosphatidylcholine biosynthetic process	Biological Process	1	Q8NF37
5	GO:0045935	positive regulation of nucleobase-containing compound metabolic process	Biological Process	39	Q13838,A0A024R904,Q9HB71,P06213,P27540,A0A024R3F5,A0A024RBL6,O00327,O15078,O43392,P24864,P62826,Q13129,Q8WYA1,Q92804,Q9BQA5,Q9HBZ2,Q9Y5V3,Q86VP6,O15119,P18085,Q15365,Q53SS8,Q8NFZ5,Q96PK6,P30041,P52948,P11940,Q9UPQ9,Q92945,O43390,O75116,Q14671,Q6Y7W6,Q7Z739,P40937,P55072,P35637,A0A024RCM3
5	GO:0034250	positive regulation of cellular amide metabolic process	Biological Process	13	A0A024RCM3,P51116,Q06787,Q13838,Q7Z739,Q9BYJ9,Q9H4Z3,I3L397,I3L504,P63241,Q07021,O75116,P63244
5	GO:0051247	positive regulation of protein metabolic process	Biological Process	43	P06213,P32119,Q9Y239,V9HW12,O75116,P63244,Q06787,O95831,P55072,Q9H6Z9,Q9NPP4,V9HW80,P99999,P09668,A0A024RCM3,P51116,Q13838,Q7Z739,Q9BYJ9,Q9H4Z3,Q5JTC6,Q6ZWH5,P61956,I4AY87,P14174,P15056,P27540,P04792,V9HW43,Q9Y5V3,Q16531,Q8NF37,Q96Q42,I3L397,I3L504,P63241,A0A024RA73,Q08379,P12821,Q07021,H7C560,P67775,O00327
5	GO:0090154	positive regulation of sphingolipid biosynthetic process	Biological Process	1	P63244
5	GO:1904407	positive regulation of nitric oxide metabolic process	Biological Process	1	P06213
5	GO:0046470	phosphatidylcholine metabolic process	Biological Process	1	Q8NF37
5	GO:0006022	aminoglycan metabolic process	Biological Process	10	P78333,Q9Y278,A0A024R0D9,A5D6V7,A8K3T7,Q1M0P3,Q1M0P4,Q2VT96,Q5VUV5,Q9BZP6
5	GO:0006518	peptide metabolic process	Biological Process	171	A0A024R6Q1,P23588,P55010,A0A024R821,A4D210,B4DV79,P55884,Q13347,Q5U0F4,Q6ZNE1,P12821,P05386,P18077,P62266,P62899,P62906,P62910,P62913,P63173,Q8NHW5,P36969,A0A024R1Q8,A0A024R2G7,A0A024R4Q8,A0A024R8P8,A0A075B716,A0A075B7A0,A0A087WY81,A0A248RGE3,A0A2R8Y811,A6QRI9,A8K517,B0ZBD0,B2R4C1,B2R4K7,B2RDW1,B4DDY5,B4DMJ6,B4DRX3,B4DVG7,B7Z4C8,B7Z4E3,B8A6G2,B8ZZK4,C9JU56,C9K025,D3YTB1,D6R9I7,D6RD47,D6RDJ2,D6RIX…
5	GO:0006665	sphingolipid metabolic process	Biological Process	6	P30153,P67775,B4DMF0,B7Z3J6,Q9HCG7,P63244
5	GO:0006768	biotin metabolic process	Biological Process	2	P11498,Q96RQ3
5	GO:0009112	nucleobase metabolic process	Biological Process	4	P02766,P11586,P22234,Q6UB35
5	GO:0009116	nucleoside metabolic process	Biological Process	7	A0A384N6C2,P12268,A0A384MTW7,P15531,Q8N4P3,P62826,Q8NHV1
5	GO:0009308	amine metabolic process	Biological Process	2	P25786,P25789
5	GO:0019530	taurine metabolic process	Biological Process	1	O43175
5	GO:0033013	tetrapyrrole metabolic process	Biological Process	1	Q9P2R7
5	GO:0042558	pteridine-containing compound metabolic process	Biological Process	3	Q6UB35,A0A384N5Y3,P11586
5	GO:1901565	organonitrogen compound catabolic process	Biological Process	48	P78333,Q9BZP6,F5GX11,H0YKT8,H0YN18,O76031,P09668,A6NJA2,B2RD79,B3KTG4,D3DUG9,H0YL69,H0YLC2,H0YLS6,H0YMA1,H0YMI6,H0YMZ1,O43684,P54578,Q16531,V9HW55,Q96RQ3,P35520,B4DMF0,B7Z3J6,Q9HCG7,P25786,P25789,P55072,Q8N4P3,Q96A33,V9HW80,P62913,Q5VVD0,P61956,P63244,O00327,O14980,A0A140VJS0,P62714,Q15366,Q9UN37,P12821,Q8NF37,Q58FF6,Q06787,Q5JTC6,P62829
5	GO:1901566	organonitrogen compound biosynthetic process	Biological Process	218	P11586,A0A024R6Q1,P23588,P55010,A0A024R821,A4D210,B4DV79,P55884,Q13347,Q5U0F4,Q6ZNE1,P05386,P18077,P62266,P62899,P62906,P62910,P62913,P63173,Q8NHW5,P78333,Q9Y278,A0A384MDR8,C9J634,F8WF02,P11177,Q59G68,P14618,P52948,A0A384N5Y3,B4DGX3,H0Y4R1,A0A384N6C2,P12268,P20594,A0A384MTW7,P15531,A0A024RD93,D6RF62,E9PBS1,P22234,A0A024R1Q8,A0A024R2G7,A0A024R4Q8,A0A024R8P8,A0A075B716,A0A075B7A0,A0A087WY81,A0A248R…
5	GO:1901685	glutathione derivative metabolic process	Biological Process	1	P78417
5	GO:0046209	nitric oxide metabolic process	Biological Process	3	O75116,Q92945,P06213
5	GO:0031329	regulation of cellular catabolic process	Biological Process	35	P52948,P54578,P04792,Q08379,Q6PKG0,P62913,Q5VVD0,P55072,P61956,P63244,V9HW80,Q86US8,O00425,O14980,P11940,P25786,P25789,P51116,Q06787,Q14671,Q92945,P06213,P27540,H0Y763,Q9UPQ9,O43390,O75116,Q6Y7W6,Q7Z739,Q58FF6,O95831,Q5JTC6,A0A024RA73,Q9Y239,P62829
5	GO:0042176	regulation of protein catabolic process	Biological Process	15	P54578,P62913,Q5VVD0,P55072,P61956,P63244,V9HW80,Q16531,Q8NF37,Q58FF6,Q06787,Q5JTC6,P62829,O00327,O14980
5	GO:0043470	regulation of carbohydrate catabolic process	Biological Process	3	P52948,P06213,P27540
5	GO:0031330	negative regulation of cellular catabolic process	Biological Process	10	Q08379,P62913,Q5VVD0,H0Y763,P11940,Q6PKG0,Q58FF6,Q06787,P54578,P62829
5	GO:0042177	negative regulation of protein catabolic process	Biological Process	5	P62913,Q5VVD0,Q58FF6,P54578,P62829
5	GO:0031331	positive regulation of cellular catabolic process	Biological Process	19	Q6PKG0,P55072,P61956,P63244,V9HW80,P06213,P27540,P11940,Q9UPQ9,Q92945,O43390,O75116,Q14671,Q6Y7W6,Q7Z739,Q06787,Q5JTC6,A0A024RA73,Q9Y239
5	GO:0045732	positive regulation of protein catabolic process	Biological Process	8	P55072,P61956,P63244,V9HW80,Q06787,Q5JTC6,Q16531,Q8NF37
5	GO:0016054	organic acid catabolic process	Biological Process	7	Q9UJM8,Q96RQ3,P35520,P55084,Q9NYQ3,P13804,P38117
5	GO:0017001	antibiotic catabolic process	Biological Process	5	P30041,P32119,Q9NRD9,V9HW12,V9HWC7
5	GO:0019439	aromatic compound catabolic process	Biological Process	57	P05386,P08708,P11940,P18077,P25398,P27635,P30050,P30153,P35268,P39019,P46778,P46779,P46782,P46783,P60866,P62249,P62263,P62266,P62269,P62277,P62280,P62829,P62861,P62899,P62906,P62910,P62913,P63173,P67775,Q86US8,P14618,P52948,Q14974,Q92945,Q8N4P3,O00425,O14980,P04792,P25786,P25789,P51116,Q06787,Q14671,P06213,P27540,H0Y763,Q6PKG0,Q9UPQ9,O43390,O75116,Q6Y7W6,Q7Z739,P51570,V9HWE7,P05455,P55072,O95831
5	GO:0042178	xenobiotic catabolic process	Biological Process	1	P78417
5	GO:0042182	ketone catabolic process	Biological Process	1	B4DT01
5	GO:0042737	drug catabolic process	Biological Process	8	Q9BZP6,P09668,P30041,P32119,Q9NRD9,V9HW12,V9HWC7,Q9UJM8
5	GO:0043171	peptide catabolic process	Biological Process	2	P09668,P12821
5	GO:0044242	cellular lipid catabolic process	Biological Process	9	Q9UJM8,P55084,B4DMF0,B7Z3J6,Q9HCG7,Q9NYQ3,P13804,P38117,P30041
5	GO:0044265	cellular macromolecule catabolic process	Biological Process	81	P05386,P08708,P11940,P18077,P25398,P27635,P30050,P30153,P35268,P39019,P46778,P46779,P46782,P46783,P60866,P62249,P62263,P62266,P62269,P62277,P62280,P62829,P62861,P62899,P62906,P62910,P62913,P63173,P67775,Q86US8,Q14974,Q92945,F5GX11,H0YKT8,H0YN18,O76031,P09668,A6NJA2,B2RD79,B3KTG4,D3DUG9,H0YL69,H0YLC2,H0YLS6,H0YMA1,H0YMI6,H0YMZ1,O43684,P54578,Q16531,V9HW55,P25786,P25789,P55072,Q96A33,V9HW80,Q5VVD0,…
5	GO:0044273	sulfur compound catabolic process	Biological Process	1	P35520
5	GO:0046185	aldehyde catabolic process	Biological Process	1	B4DT01
5	GO:0046700	heterocycle catabolic process	Biological Process	57	P05386,P08708,P11940,P18077,P25398,P27635,P30050,P30153,P35268,P39019,P46778,P46779,P46782,P46783,P60866,P62249,P62263,P62266,P62269,P62277,P62280,P62829,P62861,P62899,P62906,P62910,P62913,P63173,P67775,Q86US8,P14618,P52948,Q14974,Q92945,Q8N4P3,O00425,O14980,P04792,P25786,P25789,P51116,Q06787,Q14671,P06213,P27540,H0Y763,Q6PKG0,Q9UPQ9,O43390,O75116,Q6Y7W6,Q7Z739,P51570,V9HWE7,P05455,P55072,O95831
5	GO:0051187	cofactor catabolic process	Biological Process	6	P30041,P32119,Q9NRD9,V9HW12,V9HWC7,P55072
5	GO:0034656	nucleobase-containing small molecule catabolic process	Biological Process	1	Q8N4P3
5	GO:0046164	alcohol catabolic process	Biological Process	2	Q9UJM8,P49441
5	GO:0046365	monosaccharide catabolic process	Biological Process	3	P51570,P14618,V9HWE7
5	GO:0009057	macromolecule catabolic process	Biological Process	84	P05386,P08708,P11940,P18077,P25398,P27635,P30050,P30153,P35268,P39019,P46778,P46779,P46782,P46783,P60866,P62249,P62263,P62266,P62269,P62277,P62280,P62829,P62861,P62899,P62906,P62910,P62913,P63173,P67775,Q86US8,Q9BZP6,P78333,Q14974,Q92945,F5GX11,H0YKT8,H0YN18,O76031,P09668,A6NJA2,B2RD79,B3KTG4,D3DUG9,H0YL69,H0YLC2,H0YLS6,H0YMA1,H0YMI6,H0YMZ1,O43684,P54578,Q16531,V9HW55,P25786,P25789,P55072,Q96A33,…
5	GO:0016042	lipid catabolic process	Biological Process	9	Q9UJM8,P55084,B4DMF0,B7Z3J6,Q9HCG7,Q9NYQ3,P13804,P38117,P30041
5	GO:0016052	carbohydrate catabolic process	Biological Process	7	Q9BZP6,P14618,P52948,P51570,P06213,P27540,V9HWE7
5	GO:0046434	organophosphate catabolic process	Biological Process	10	P14618,P52948,Q8N4P3,P06213,P27540,P30041,P49441,P51570,V9HWE7,P55072
5	GO:1901136	carbohydrate derivative catabolic process	Biological Process	6	P78333,Q9BZP6,B4DMF0,B7Z3J6,Q9HCG7,Q8N4P3
5	GO:1901361	organic cyclic compound catabolic process	Biological Process	57	P05386,P08708,P11940,P18077,P25398,P27635,P30050,P30153,P35268,P39019,P46778,P46779,P46782,P46783,P60866,P62249,P62263,P62266,P62269,P62277,P62280,P62829,P62861,P62899,P62906,P62910,P62913,P63173,P67775,Q86US8,P14618,P52948,Q14974,Q92945,Q8N4P3,O00425,O14980,P04792,P25786,P25789,P51116,Q06787,Q14671,P06213,P27540,H0Y763,Q6PKG0,Q9UPQ9,O43390,O75116,Q6Y7W6,Q7Z739,P51570,V9HWE7,P05455,P55072,O95831
5	GO:1901616	organic hydroxy compound catabolic process	Biological Process	2	Q9UJM8,P49441
5	GO:0010556	regulation of macromolecule biosynthetic process	Biological Process	126	P24864,Q9BQA5,A0A024RBL6,O14980,O15119,P16383,P27635,P62263,P62829,Q07021,Q5T0F9,O75179,P30153,P67775,A0A075B7D9,A0A087WTP3,A0A087WVZ7,A0A087WZ84,A0A087X068,A0A1B0GU01,A0A1Z1G4M2,A0A384MDX9,A0A384P5V3,A8K4H1,B4DR70,B4DT31,B4E0X8,B4E312,C9JLX5,C9K0F2,E9PEB5,E9PM57,H3BPE7,O00327,P06213,P35637,Q13129,Q13344,Q2A130,Q59FU3,Q59H57,Q6IBQ5,Q70T18,Q8TBR3,Q8WYA1,Q92945,Q9HBZ2,Q9Y5V3,P81133,Q92610,Q9BUP3,Q9…
5	GO:0031326	regulation of cellular biosynthetic process	Biological Process	131	P24864,Q9BQA5,A0A024RBL6,O14980,O15119,P16383,P27635,P62263,P62829,Q07021,Q5T0F9,P52948,O75179,P30153,P67775,A0A075B7D9,A0A087WTP3,A0A087WVZ7,A0A087WZ84,A0A087X068,A0A1B0GU01,A0A1Z1G4M2,A0A384MDX9,A0A384P5V3,A8K4H1,B4DR70,B4DT31,B4E0X8,B4E312,C9JLX5,C9K0F2,E9PEB5,E9PM57,H3BPE7,O00327,P06213,P35637,Q13129,Q13344,Q2A130,Q59FU3,Q59H57,Q6IBQ5,Q70T18,Q8TBR3,Q8WYA1,Q92945,Q9HBZ2,Q9Y5V3,P81133,Q92610,Q9…
5	GO:0043255	regulation of carbohydrate biosynthetic process	Biological Process	4	Q16531,A6NDG6,P06213,Q9BX66
5	GO:0046890	regulation of lipid biosynthetic process	Biological Process	5	Q9BX66,P62826,Q14974,P63244,Q8NF37
5	GO:1902930	regulation of alcohol biosynthetic process	Biological Process	2	P62826,Q14974
5	GO:1903426	regulation of reactive oxygen species biosynthetic process	Biological Process	3	O75116,Q92945,P06213
5	GO:0010558	negative regulation of macromolecule biosynthetic process	Biological Process	33	A0A024RBL6,O14980,O15119,P16383,P24864,P27635,P62263,P62829,Q07021,Q5T0F9,O00327,Q9BQA5,Q9Y5V3,O00425,O60573,P06730,P07814,P51116,P63244,Q06787,Q14444,Q6PKG0,Q6Y7W6,A0A024R1T4,H0Y720,Q9UPQ9,O43390,O75116,Q14671,Q7Z739,Q92945,Q9NRG0,H3BNC9
5	GO:0031327	negative regulation of cellular biosynthetic process	Biological Process	35	A0A024RBL6,O14980,O15119,P16383,P24864,P27635,P62263,P62829,Q07021,Q5T0F9,O00327,Q9BQA5,Q9Y5V3,O00425,O60573,P06730,P07814,P51116,P63244,Q06787,Q14444,Q6PKG0,Q6Y7W6,A0A024R1T4,H0Y720,Q9UPQ9,O75116,Q92945,A6NDG6,O43390,Q14671,Q7Z739,Q9NRG0,H3BNC9,Q8NF37
5	GO:0051055	negative regulation of lipid biosynthetic process	Biological Process	1	Q8NF37
5	GO:1903427	negative regulation of reactive oxygen species biosynthetic process	Biological Process	2	O75116,Q92945
5	GO:0010557	positive regulation of macromolecule biosynthetic process	Biological Process	40	Q13838,A0A024RCM3,P51116,Q06787,Q7Z739,Q9BYJ9,Q9H4Z3,P04792,V9HW43,P06213,Q9BX66,A0A024R904,Q9HB71,A0A024R3F5,A0A024RBL6,O00327,O15078,O43392,P24864,P27540,P62826,Q13129,Q8WYA1,Q92804,Q9BQA5,Q9HBZ2,Q9Y5V3,Q86VP6,I3L397,I3L504,P63241,O15119,P18085,Q15365,Q53SS8,Q8NFZ5,Q96PK6,Q08379,Q07021,P40937
5	GO:0046889	positive regulation of lipid biosynthetic process	Biological Process	2	P63244,Q9BX66
5	GO:0031328	positive regulation of cellular biosynthetic process	Biological Process	43	Q13838,Q16531,A0A024RCM3,P51116,Q06787,Q7Z739,Q9BYJ9,Q9H4Z3,P27540,P04792,V9HW43,P06213,Q9BX66,A0A024R904,Q9HB71,A0A024R3F5,A0A024RBL6,O00327,O15078,O43392,P24864,P62826,Q13129,Q8WYA1,Q92804,Q9BQA5,Q9HBZ2,Q9Y5V3,Q86VP6,I3L397,I3L504,P63241,O15119,P18085,Q15365,Q53SS8,Q8NFZ5,Q96PK6,Q08379,Q07021,P40937,P63244,P55072
5	GO:1903428	positive regulation of reactive oxygen species biosynthetic process	Biological Process	1	P06213
5	GO:0046886	positive regulation of hormone biosynthetic process	Biological Process	1	P27540
5	GO:0046885	regulation of hormone biosynthetic process	Biological Process	1	P27540
5	GO:0042136	neurotransmitter biosynthetic process	Biological Process	3	O75116,Q92945,P06213
5	GO:0008654	phospholipid biosynthetic process	Biological Process	5	Q8NF37,P61204,P84077,Q9UBF8,A5D6W6
5	GO:0009403	toxin biosynthetic process	Biological Process	2	P0DN79,P35520
5	GO:0016053	organic acid biosynthetic process	Biological Process	22	P11586,P14174,P14618,P52948,B7Z2D6,B7Z6W5,P0DN79,P35520,Q9NTF0,A0A286YF22,A0A2C9F2M7,O43175,V9HW79,Q9P2R7,A0A384N5Y3,Q6UB35,P36969,A0A024R5Z9,P06213,P27540,P51570,V9HWE7
5	GO:0017000	antibiotic biosynthetic process	Biological Process	4	A0A024R5R2,A8K2V7,Q14C85,Q9NRD9
5	GO:0018130	heterocycle biosynthetic process	Biological Process	126	P24864,Q9BQA5,P11586,A0A024RBL6,O14980,O15119,P16383,P27635,P62263,P62829,Q07021,Q5T0F9,A8K2F9,H3BPM3,H3BPY8,H3BRE8,Q15643,Q92804,Q96AE4,Q9BWH6,P14678,P62318,A0A384MDR8,C9J634,F8WF02,P11177,Q59G68,P14618,P52948,A0A384N5Y3,B4DGX3,H0Y4R1,A0A384N6C2,P12268,P20594,A0A384MTW7,P15531,A0A024RD93,D6RF62,E9PBS1,P22234,P62937,A0A024R3F5,P27540,R4GMX2,A0A075B7D9,A0A087WTP3,A0A087WVZ7,A0A087WZ84,A0A087X068,A…
5	GO:0019438	aromatic compound biosynthetic process	Biological Process	126	P24864,Q9BQA5,P11586,A0A024RBL6,O14980,O15119,P16383,P27635,P62263,P62829,Q07021,Q5T0F9,A8K2F9,H3BPM3,H3BPY8,H3BRE8,Q15643,Q92804,Q96AE4,Q9BWH6,P14678,P62318,A0A384MDR8,C9J634,F8WF02,P11177,Q59G68,P14618,P52948,A0A384N5Y3,B4DGX3,H0Y4R1,A0A384N6C2,P12268,P20594,A0A384MTW7,P15531,A0A024RD93,D6RF62,E9PBS1,P22234,P62937,A0A024R3F5,P27540,R4GMX2,A0A075B7D9,A0A087WTP3,A0A087WVZ7,A0A087WZ84,A0A087X068,A…
5	GO:0034637	cellular carbohydrate biosynthetic process	Biological Process	5	A0A024RAU5,P54840,A6NDG6,P06213,Q9BX66
5	GO:0034645	cellular macromolecule biosynthetic process	Biological Process	302	A0A1B0GTQ6,A8K3S0,A8K5G6,E5KNU5,E5KNV8,E5KNW2,E5KNX5,P25205,P33991,P33993,P40937,P49736,P52948,Q14566,Q2V8X9,Q2V8Y0,Q59GW7,Q6LES9,Q96PK6,P24864,Q9BQA5,A0A024RBL6,O14980,O15119,P16383,P27635,P62263,P62829,Q07021,Q5T0F9,A0A024R6Q1,P23588,P55010,A0A024R821,A4D210,B4DV79,P55884,Q13347,Q5U0F4,Q6ZNE1,P05386,P18077,P62266,P62899,P62906,P62910,P62913,P63173,Q8NHW5,A8K2F9,H3BPM3,H3BPY8,H3BRE8,Q15643,Q9280…
5	GO:0042181	ketone biosynthetic process	Biological Process	2	A0A0D9SFJ1,Q9Y2Z9
5	GO:0044272	sulfur compound biosynthetic process	Biological Process	12	A0A384MDR8,C9J634,F8WF02,P11177,Q59G68,B7Z2D6,B7Z6W5,P0DN79,P35520,Q9NTF0,P11586,P78417
5	GO:0045017	glycerolipid biosynthetic process	Biological Process	4	Q8NF37,P61204,P84077,Q9UBF8
5	GO:0046467	membrane lipid biosynthetic process	Biological Process	1	P63244
5	GO:0051188	cofactor biosynthetic process	Biological Process	22	A0A384MDR8,C9J634,F8WF02,P11177,Q59G68,P14618,P52948,P48735,A0A0D9SFJ1,Q9Y2Z9,Q9P2R7,A0A384N5Y3,P11586,Q6UB35,P06213,P27540,A0A024R5R2,A8K2V7,Q14C85,Q9NRD9,P51570,V9HWE7
5	GO:0034404	nucleobase-containing small molecule biosynthetic process	Biological Process	12	P14618,P52948,A0A384N6C2,P12268,A0A384MTW7,P15531,Q8N4P3,P06213,P27540,P51570,V9HWE7,P55072
5	GO:0046165	alcohol biosynthetic process	Biological Process	3	A6NDG6,P62826,Q14974
5	GO:0046364	monosaccharide biosynthetic process	Biological Process	5	P37837,A0A024R5C5,P11498,Q16531,A6NDG6
5	GO:0008610	lipid biosynthetic process	Biological Process	11	P14174,Q8NF37,P61204,P84077,Q9UBF8,A5D6W6,Q9BX66,P36969,P62826,Q14974,P63244
5	GO:0009059	macromolecule biosynthetic process	Biological Process	304	A0A1B0GTQ6,A8K3S0,A8K5G6,E5KNU5,E5KNV8,E5KNW2,E5KNX5,P25205,P33991,P33993,P40937,P49736,P52948,Q14566,Q2V8X9,Q2V8Y0,Q59GW7,Q6LES9,Q96PK6,P24864,Q9BQA5,A0A024RBL6,O14980,O15119,P16383,P27635,P62263,P62829,Q07021,Q5T0F9,A0A024R6Q1,P23588,P55010,A0A024R821,A4D210,B4DV79,P55884,Q13347,Q5U0F4,Q6ZNE1,P05386,P18077,P62266,P62899,P62906,P62910,P62913,P63173,Q8NHW5,A8K2F9,H3BPM3,H3BPY8,H3BRE8,Q15643,Q9280…
5	GO:0016051	carbohydrate biosynthetic process	Biological Process	9	A0A024RAU5,P54840,P37837,A0A024R5C5,P11498,A6NDG6,Q16531,P06213,Q9BX66
5	GO:0035384	thioester biosynthetic process	Biological Process	5	A0A384MDR8,C9J634,F8WF02,P11177,Q59G68
5	GO:0090407	organophosphate biosynthetic process	Biological Process	38	A0A384MDR8,C9J634,F8WF02,P11177,Q59G68,P14618,P52948,A0A384N5Y3,B4DGX3,H0Y4R1,P11586,A0A384N6C2,P12268,P20594,A0A384MTW7,P15531,A0A024RD93,D6RF62,E9PBS1,P22234,Q8NF37,P61204,P84077,Q9UBF8,P48735,A0A024R5Z9,P25705,A5D6W6,P53597,A6NJF2,H7C1A1,V9HW26,P06213,P27540,P12277,P51570,V9HWE7,P55072
5	GO:1901137	carbohydrate derivative biosynthetic process	Biological Process	31	P78333,Q9Y278,A0A384MDR8,C9J634,F8WF02,P11177,Q59G68,P14618,P52948,A0A384N6C2,P12268,P20594,A0A384MTW7,P15531,A0A024RD93,D6RF62,E9PBS1,P22234,Q08379,Q15643,A0A024R5Z9,P25705,V9HW26,Q8WXI7,P55072,Q9Y644,O60547,P06213,P27540,P51570,V9HWE7
5	GO:1901362	organic cyclic compound biosynthetic process	Biological Process	127	P24864,Q9BQA5,P11586,A0A024RBL6,O14980,O15119,P16383,P27635,P62263,P62829,Q07021,Q5T0F9,A8K2F9,H3BPM3,H3BPY8,H3BRE8,Q15643,Q92804,Q96AE4,Q9BWH6,P14678,P62318,A0A384MDR8,C9J634,F8WF02,P11177,Q59G68,P14618,P52948,A0A384N5Y3,B4DGX3,H0Y4R1,A0A384N6C2,P12268,P20594,A0A384MTW7,P15531,A0A024RD93,D6RF62,E9PBS1,P22234,P62937,A0A024R3F5,P27540,R4GMX2,A0A075B7D9,A0A087WTP3,A0A087WVZ7,A0A087WZ84,A0A087X068,A…
5	GO:1901570	fatty acid derivative biosynthetic process	Biological Process	1	P14174
5	GO:1901617	organic hydroxy compound biosynthetic process	Biological Process	3	A6NDG6,P62826,Q14974
5	GO:0006809	nitric oxide biosynthetic process	Biological Process	3	O75116,Q92945,P06213
5	GO:0050665	hydrogen peroxide biosynthetic process	Biological Process	4	A0A024R5R2,A8K2V7,Q14C85,Q9NRD9
5	GO:0010629	negative regulation of gene expression	Biological Process	74	A0A024RBL6,O14980,O15119,P16383,P24864,P27635,P62263,P62829,Q07021,Q5T0F9,P05386,P08708,P11940,P18077,P25398,P30050,P30153,P35268,P39019,P46778,P46779,P46782,P46783,P60866,P62249,P62266,P62269,P62277,P62280,P62861,P62899,P62906,P62910,P62913,P63173,P67775,Q86US8,Q92945,Q14671,Q6Y7W6,O00327,Q9BQA5,Q9Y5V3,O00425,O60573,P06730,P07814,P51116,P63244,Q06787,Q14444,Q6PKG0,Q9UPQ9,A0A024R1T4,H0Y720,P62826…
5	GO:0051053	negative regulation of DNA metabolic process	Biological Process	1	Q86US8
5	GO:0051253	negative regulation of RNA metabolic process	Biological Process	19	A0A024RBL6,O14980,O15119,P16383,P24864,P27635,P62263,P62829,Q07021,Q5T0F9,O00327,Q9BQA5,Q9Y5V3,P62277,H0Y763,P11940,Q6PKG0,Q9NRG0,Q06787
5	GO:0010563	negative regulation of phosphorus metabolic process	Biological Process	9	P30153,P67775,P04792,P21359,Q9H4Z3,P63244,O75116,O00410,Q8NF37
5	GO:2000378	negative regulation of reactive oxygen species metabolic process	Biological Process	2	O75116,Q92945
5	GO:0010677	negative regulation of cellular carbohydrate metabolic process	Biological Process	1	A6NDG6
5	GO:0032269	negative regulation of cellular protein metabolic process	Biological Process	32	P30153,P67775,P04792,P21359,P04080,O00425,O60573,P06730,P07814,P51116,P63244,Q06787,Q14444,Q6PKG0,Q6Y7W6,P62913,Q5VVD0,A0A024R1T4,H0Y720,Q9UPQ9,O75116,O00410,O43390,Q14671,Q7Z739,Q92945,Q58FF6,P54578,P62829,H3BNC9,I4AY87,P14174
5	GO:1903726	negative regulation of phospholipid metabolic process	Biological Process	1	Q8NF37
5	GO:0045721	negative regulation of gluconeogenesis	Biological Process	1	A6NDG6
5	GO:0002092	positive regulation of receptor internalization	Biological Process	1	Q06787
5	GO:0010628	positive regulation of gene expression	Biological Process	47	Q13838,A0A024RCM3,P51116,Q06787,Q7Z739,Q9BYJ9,Q9H4Z3,A0A024R3F5,A0A024RBL6,O00327,O15078,O43392,P06213,P24864,P27540,P62826,Q13129,Q8WYA1,Q92804,Q9BQA5,Q9HBZ2,Q9Y5V3,Q86VP6,I3L397,I3L504,P63241,O15119,P18085,Q15365,Q53SS8,Q8NFZ5,Q96PK6,P30041,P52948,H0Y763,P11940,Q6PKG0,Q07021,H7C560,O75116,P09668,P15056,P52179,P62829,P62913,Q96AE4,Q9UPQ9
5	GO:0051054	positive regulation of DNA metabolic process	Biological Process	6	A0A024R904,Q9HB71,P40937,P35637,A0A024RCM3,Q13838
5	GO:0051254	positive regulation of RNA metabolic process	Biological Process	33	Q13838,A0A024R3F5,A0A024RBL6,O00327,O15078,O43392,P06213,P24864,P27540,P62826,Q13129,Q8WYA1,Q92804,Q9BQA5,Q9HBZ2,Q9Y5V3,Q86VP6,O15119,P18085,Q15365,Q53SS8,Q8NFZ5,Q96PK6,P30041,P52948,P11940,Q9UPQ9,Q92945,O43390,O75116,Q14671,Q6Y7W6,Q7Z739
5	GO:0070875	positive regulation of glycogen metabolic process	Biological Process	2	P06213,Q9BX66
5	GO:0010562	positive regulation of phosphorus metabolic process	Biological Process	19	P06213,P32119,Q9Y239,V9HW12,O75116,P63244,Q06787,Q6ZWH5,I4AY87,P14174,P15056,Q9Y5V3,P27540,Q96Q42,A0A024RA73,P12821,H7C560,P67775,P55072
5	GO:2000379	positive regulation of reactive oxygen species metabolic process	Biological Process	1	P06213
5	GO:0010676	positive regulation of cellular carbohydrate metabolic process	Biological Process	3	Q16531,P06213,Q9BX66
5	GO:0032270	positive regulation of cellular protein metabolic process	Biological Process	39	P06213,P32119,Q9Y239,V9HW12,O75116,P63244,Q06787,O95831,P55072,Q9H6Z9,Q9NPP4,V9HW80,P99999,P09668,A0A024RCM3,P51116,Q13838,Q7Z739,Q9BYJ9,Q9H4Z3,Q5JTC6,Q6ZWH5,P61956,I4AY87,P14174,P15056,P27540,Q9Y5V3,Q96Q42,I3L397,I3L504,P63241,A0A024RA73,Q08379,P12821,Q07021,H7C560,P67775,O00327
5	GO:0051194	positive regulation of cofactor metabolic process	Biological Process	2	P06213,P27540
5	GO:1903020	positive regulation of glycoprotein metabolic process	Biological Process	1	Q08379
5	GO:0045821	positive regulation of glycolytic process	Biological Process	2	P06213,P27540
5	GO:0032770	positive regulation of monooxygenase activity	Biological Process	2	A0A024RA73,Q9Y239
5	GO:0010907	positive regulation of glucose metabolic process	Biological Process	3	Q16531,P06213,Q9BX66
5	GO:0045981	positive regulation of nucleotide metabolic process	Biological Process	3	P06213,P27540,P55072
5	GO:0002090	regulation of receptor internalization	Biological Process	3	Q06787,A0A024R3Q3,P84077
5	GO:0010565	regulation of cellular ketone metabolic process	Biological Process	2	P25786,P25789
5	GO:0010675	regulation of cellular carbohydrate metabolic process	Biological Process	5	Q9UIC8,Q16531,A6NDG6,P06213,Q9BX66
5	GO:0032268	regulation of cellular protein metabolic process	Biological Process	80	P24864,P06213,P32119,Q9Y239,V9HW12,P30153,P67775,P04792,O75116,P63244,Q06787,A0A024R608,A0A024R8P8,P05386,P06730,P27635,P63173,Q59GC1,W5ZQ92,X5DQX7,P23588,P55010,P55884,Q92499,P21359,O95831,P55072,Q9H6Z9,Q9NPP4,V9HW80,P54578,P99999,P04080,P09668,A0A024RCM3,P51116,Q13838,Q7Z739,Q9BYJ9,Q9H4Z3,O00425,O60573,P07814,Q14444,Q6PKG0,Q6Y7W6,Q5JTC6,Q6ZWH5,I4AY87,P14174,P62913,Q5VVD0,P61956,P15056,P27540,A0…
5	GO:0043467	regulation of generation of precursor metabolites and energy	Biological Process	5	P52948,P06213,Q9BX66,P27540,P55072
5	GO:0051174	regulation of phosphorus metabolic process	Biological Process	32	P24864,P06213,P32119,Q9Y239,V9HW12,P30153,P67775,P04792,O75116,P63244,Q06787,P52948,P21359,Q9H4Z3,Q6ZWH5,I4AY87,P14174,P15056,Q86US8,P33993,Q9Y5V3,Q99972,O00410,P27540,Q96Q42,A0A024RA73,P12821,H7C560,A0A024R3Q3,P84077,P55072,Q8NF37
5	GO:0051193	regulation of cofactor metabolic process	Biological Process	5	P52948,P32119,V9HW12,P06213,P27540
5	GO:2000377	regulation of reactive oxygen species metabolic process	Biological Process	6	P32119,V9HW12,O75116,Q92945,P06213,P18085
5	GO:1903018	regulation of glycoprotein metabolic process	Biological Process	1	Q08379
5	GO:1905038	regulation of membrane lipid metabolic process	Biological Process	1	P63244
5	GO:0032768	regulation of monooxygenase activity	Biological Process	2	A0A024RA73,Q9Y239
5	GO:0010468	regulation of gene expression	Biological Process	170	P24864,Q9BQA5,A0A024RBL6,O14980,O15119,P16383,P27635,P62263,P62829,Q07021,Q5T0F9,P05386,P08708,P11940,P18077,P25398,P30050,P30153,P35268,P39019,P46778,P46779,P46782,P46783,P60866,P62249,P62266,P62269,P62277,P62280,P62861,P62899,P62906,P62910,P62913,P63173,P67775,Q86US8,P14866,Q06787,Q9NR56,A0A075B7D9,A0A087WTP3,A0A087WVZ7,A0A087WZ84,A0A087X068,A0A1B0GU01,A0A1Z1G4M2,A0A384MDX9,A0A384P5V3,A8K4H1,B4…
5	GO:0032881	regulation of polysaccharide metabolic process	Biological Process	2	P06213,Q9BX66
5	GO:0051052	regulation of DNA metabolic process	Biological Process	13	O75179,P30153,P67775,P60510,Q86US8,Q13129,A0A024R904,Q9HB71,P40937,O95831,P35637,A0A024RCM3,Q13838
5	GO:0051252	regulation of RNA metabolic process	Biological Process	100	P24864,Q9BQA5,A0A024RBL6,O14980,O15119,P16383,P27635,P62263,P62829,Q07021,Q5T0F9,P14866,Q06787,Q9NR56,A0A075B7D9,A0A087WTP3,A0A087WVZ7,A0A087WZ84,A0A087X068,A0A1B0GU01,A0A1Z1G4M2,A0A384MDX9,A0A384P5V3,A8K4H1,B4DR70,B4DT31,B4E0X8,B4E312,C9JLX5,C9K0F2,E9PEB5,E9PM57,H3BPE7,O00327,P06213,P30153,P35637,P67775,Q13129,Q13344,Q2A130,Q59FU3,Q59H57,Q6IBQ5,Q70T18,Q8TBR3,Q8WYA1,Q92945,Q9HBZ2,Q9Y5V3,P81133,Q9…
5	GO:0006140	regulation of nucleotide metabolic process	Biological Process	4	P52948,P06213,P27540,P55072
5	GO:0010906	regulation of glucose metabolic process	Biological Process	5	Q16531,A6NDG6,P06213,Q9BX66,Q9UIC8
5	GO:0090181	regulation of cholesterol metabolic process	Biological Process	2	P62826,Q14974
5	GO:0006109	regulation of carbohydrate metabolic process	Biological Process	7	P52948,Q9UIC8,Q16531,A6NDG6,P06213,Q9BX66,P27540
5	GO:0006521	regulation of cellular amino acid metabolic process	Biological Process	2	P25786,P25789
5	GO:0019216	regulation of lipid metabolic process	Biological Process	7	Q9BX66,P62826,Q14974,A0A024R3Q3,P84077,P63244,Q8NF37
5	GO:0070813	hydrogen sulfide metabolic process	Biological Process	2	P0DN79,P35520
5	GO:0001510	RNA methylation	Biological Process	1	Q9H4Z3
5	GO:0006306	DNA methylation	Biological Process	1	Q13129
5	GO:0006479	protein methylation	Biological Process	4	Q9UIC8,Q13129,P14678,P62318
5	GO:0009113	purine nucleobase biosynthetic process	Biological Process	3	P11586,P22234,Q6UB35
5	GO:0002003	angiotensin maturation	Biological Process	1	P12821
5	GO:0042572	retinol metabolic process	Biological Process	6	A0A087WT59,A0A087WV45,A6XGL1,A6XMH1,E9KL36,P02766
5	GO:0006590	thyroid hormone generation	Biological Process	1	Q9NRD9
5	GO:0000096	sulfur amino acid metabolic process	Biological Process	7	B7Z2D6,B7Z6W5,P0DN79,P35520,Q9NTF0,A0A384N5Y3,P11586
5	GO:0006749	glutathione metabolic process	Biological Process	1	P36969
5	GO:0019694	alkanesulfonate metabolic process	Biological Process	1	O43175
5	GO:0009438	methylglyoxal metabolic process	Biological Process	1	B4DT01
5	GO:0019682	glyceraldehyde-3-phosphate metabolic process	Biological Process	3	F2Z393,P37837,A0A140VK56
5	GO:0046487	glyoxylate metabolic process	Biological Process	1	P48735
5	GO:0043436	oxoacid metabolic process	Biological Process	86	P11586,P14174,Q9UJM8,A0A384MDR8,C9J634,F8WF02,P11177,Q59G68,Q5U077,A0A024R5C5,P11498,P14618,P48735,A0A0S2Z511,A0A0U1RQL1,A0A2R8Y6Y7,A0A2R8YDQ9,A8K4W7,B2R8A1,B4DJB4,B4DRV2,B4DY87,B7Z9S6,B7ZAF6,E5KS55,E5KS60,P50213,P53597,Q53GF8,Q6IAL5,Q6N0B1,Q7Z503,Q9P2R7,Q9Y4T0,Q53GL5,P52948,B4DVX2,P07814,P41252,P49588,Q7L4K8,Q9NSD9,Q9Y285,H3BTB7,Q5JPH6,A0A0A0MSX9,J3KR24,Q59G75,Q6P0M4,Q7Z355,Q7Z3U5,A8K666,K7ER00,…
5	GO:0006119	oxidative phosphorylation	Biological Process	3	P99999,P25705,P55072
5	GO:0006757	ATP generation from ADP	Biological Process	6	P14618,P52948,P06213,P27540,P51570,V9HWE7
5	GO:0002183	cytoplasmic translational initiation	Biological Process	10	A0A024R6Q1,P23588,P55010,A0A024R821,A4D210,B4DV79,P55884,Q13347,Q5U0F4,Q6ZNE1
5	GO:0006446	regulation of translational initiation	Biological Process	9	Q06787,Q6PKG0,Q7Z739,Q9BYJ9,P04792,P23588,P55010,P55884,Q92499
5	GO:0045947	negative regulation of translational initiation	Biological Process	2	Q06787,Q6PKG0
5	GO:0045948	positive regulation of translational initiation	Biological Process	2	Q7Z739,Q9BYJ9
5	GO:0006599	phosphagen metabolic process	Biological Process	1	P12277
5	GO:0006600	creatine metabolic process	Biological Process	1	P12277
5	GO:0006760	folic acid-containing compound metabolic process	Biological Process	3	A0A384N5Y3,P11586,Q6UB35
5	GO:0019471	4-hydroxyproline metabolic process	Biological Process	2	Q9GZT9,Q9H6Z9
5	GO:0009072	aromatic amino acid family metabolic process	Biological Process	1	P11586
5	GO:0018958	phenol-containing compound metabolic process	Biological Process	1	Q9NRD9
5	GO:0035999	tetrahydrofolate interconversion	Biological Process	3	A0A384N5Y3,P11586,Q6UB35
5	GO:0006796	phosphate-containing compound metabolic process	Biological Process	108	P24864,P15056,P21359,P25786,P25789,P06213,P32119,Q9Y239,V9HW12,P30153,P67775,P04792,O75116,P63244,Q06787,A0A140VK56,P37837,A0A384MDR8,C9J634,F8WF02,P11177,Q59G68,P14618,F2Z393,E5KS60,P53597,Q9P2R7,P52948,P99999,A0A384N5Y3,B4DGX3,H0Y4R1,P11586,A0A384N6C2,P12268,P20594,A0A384MTW7,P15531,A0A024RD93,D6RF62,E9PBS1,P22234,P06881,P23528,Q13523,Q6ZWH5,V9HWI5,A0A0A0MR60,O00743,P23468,P62714,Q13332,Q15678,…
5	GO:0046368	GDP-L-fucose metabolic process	Biological Process	1	O60547
5	GO:0006801	superoxide metabolic process	Biological Process	3	P32119,V9HW12,Q9NRD9
5	GO:0042743	hydrogen peroxide metabolic process	Biological Process	8	P32119,V9HW12,P30041,Q9NRD9,V9HWC7,A0A024R5R2,A8K2V7,Q14C85
5	GO:0006030	chitin metabolic process	Biological Process	8	Q9BZP6,A0A024R0D9,A5D6V7,A8K3T7,Q1M0P3,Q1M0P4,Q2VT96,Q5VUV5
5	GO:0006105	succinate metabolic process	Biological Process	3	E5KS60,P53597,Q9P2R7
5	GO:0006544	glycine metabolic process	Biological Process	1	O43175
5	GO:0009441	glycolate metabolic process	Biological Process	1	Q9UJM8
5	GO:0016999	antibiotic metabolic process	Biological Process	32	A0A0S2Z511,A0A0U1RQL1,A0A2R8Y6Y7,A0A2R8YDQ9,A8K4W7,B2R8A1,B4DJB4,B4DRV2,B4DY87,B7Z9S6,B7ZAF6,E5KS55,E5KS60,P11177,P48735,P50213,P53597,Q53GF8,Q6IAL5,Q6N0B1,Q7Z503,Q9P2R7,Q9Y4T0,P32119,V9HW12,Q6UB35,P30041,Q9NRD9,V9HWC7,A0A024R5R2,A8K2V7,Q14C85
5	GO:0046034	ATP metabolic process	Biological Process	13	P14618,P52948,P99999,A0A024R5Z9,P25705,V9HW26,P06213,P27540,P51570,V9HWE7,P55072,O76031,V9HW80
5	GO:0046655	folic acid metabolic process	Biological Process	2	P11586,Q6UB35
5	GO:0009448	gamma-aminobutyric acid metabolic process	Biological Process	1	O43175
5	GO:1901661	quinone metabolic process	Biological Process	2	A0A0D9SFJ1,Q9Y2Z9
5	GO:0006631	fatty acid metabolic process	Biological Process	7	P14174,Q9UJM8,P55084,Q9NYQ3,P36969,P13804,P38117
5	GO:0006643	membrane lipid metabolic process	Biological Process	6	P30153,P67775,B4DMF0,B7Z3J6,Q9HCG7,P63244
5	GO:0006644	phospholipid metabolic process	Biological Process	21	A6NDG6,Q8NF37,P61204,P84077,Q9UBF8,A5D6W6,P55084,P30041,A0A0B4J1S8,B3KSH8,B5BU62,B8ZZF6,E7ENF2,E7ET59,E7EUX4,P49441,Q6IBG4,X5DRF6,A0A024R3Q3,P36969,Q7Z2D5
5	GO:0006720	isoprenoid metabolic process	Biological Process	7	P02766,P78333,A0A087WT59,A0A087WV45,A6XGL1,A6XMH1,E9KL36
5	GO:0030258	lipid modification	Biological Process	19	Q9UJM8,P55084,Q9NYQ3,Q9HCG7,P13804,P38117,Q7Z2D5,Q86XM6,A0A0B4J1S8,B3KSH8,B5BU62,B8ZZF6,E7ENF2,E7ET59,E7EUX4,P49441,Q6IBG4,Q9UBF8,X5DRF6
5	GO:0046486	glycerolipid metabolic process	Biological Process	17	A6NDG6,Q8NF37,P61204,P84077,Q9UBF8,P55084,P30041,A0A0B4J1S8,B3KSH8,B5BU62,B8ZZF6,E7ENF2,E7ET59,E7EUX4,P49441,Q6IBG4,X5DRF6
5	GO:0006259	DNA metabolic process	Biological Process	71	A0A1B0GTQ6,A8K3S0,A8K5G6,E5KNU5,E5KNV8,E5KNW2,E5KNX5,P25205,P33991,P33993,P40937,P49736,P52948,Q14566,Q2V8X9,Q2V8Y0,Q59GW7,Q6LES9,Q96PK6,Q16531,Q99973,P24864,A0A087WTZ8,P54098,A0A0S2Z4A5,A0A024R7U6,A0A0S2Z492,A0A0S2Z4T1,A0A3B3IS57,A0A3B3IT92,A0A3B3IU45,B2R7C5,B2RBA6,B3KMX0,B3KXZ4,B4DLA6,B7Z8Z6,C6EMX8,E5RG31,H0Y8E6,Q4ZG57,Q53HJ4,Q8NHX6,Q9BWF4,O75179,P30153,P67775,P62937,A0A384MTR5,B4DSA8,B4DZP5,B5…
5	GO:0009100	glycoprotein metabolic process	Biological Process	6	Q08379,Q15643,Q9Y278,Q8WXI7,P55072,Q9Y644
5	GO:0043112	receptor metabolic process	Biological Process	6	Q96Q42,Q6PIZ9,P06881,A0A024R3Q3,P84077,Q06787
5	GO:0044264	cellular polysaccharide metabolic process	Biological Process	4	A0A024RAU5,P54840,P06213,Q9BX66
5	GO:0044267	cellular protein metabolic process	Biological Process	291	P24864,P15056,P21359,P25786,P25789,P06213,P32119,Q9Y239,V9HW12,P30153,P67775,P52888,P23284,P62937,A0A024R6Q1,P23588,P55010,A0A024R821,A4D210,B4DV79,P55884,Q13347,Q5U0F4,Q6ZNE1,P04792,O75116,P63244,Q06787,P05386,P18077,P62266,P62899,P62906,P62910,P62913,P63173,Q8NHW5,P22314,P55072,Q16531,Q86UK7,Q86VP6,Q96NS5,A0A024R1Q8,A0A024R2G7,A0A024R4Q8,A0A024R8P8,A0A075B716,A0A075B7A0,A0A087WY81,A0A248RGE3,A0…
5	GO:0005984	disaccharide metabolic process	Biological Process	1	P15056
5	GO:0006097	glyoxylate cycle	Biological Process	1	P48735
5	GO:0019400	alditol metabolic process	Biological Process	3	A6NDG6,P51570,V9HWE7
5	GO:0046838	phosphorylated carbohydrate dephosphorylation	Biological Process	1	P49441
5	GO:0006103	2-oxoglutarate metabolic process	Biological Process	1	P48735
5	GO:0006732	coenzyme metabolic process	Biological Process	28	A0A384MDR8,C9J634,F8WF02,P11177,Q59G68,P14618,F2Z393,P37837,E5KS60,P53597,Q9P2R7,P52948,P55072,P48735,A0A0D9SFJ1,Q9Y2Z9,Q6UB35,P11498,Q96RQ3,A0A140VK56,A0A384N5Y3,P11586,Q5U077,P78417,P06213,P27540,P51570,V9HWE7
5	GO:0006778	porphyrin-containing compound metabolic process	Biological Process	1	Q9P2R7
5	GO:0005976	polysaccharide metabolic process	Biological Process	5	Q9BZP6,A0A024RAU5,P54840,P06213,Q9BX66
5	GO:0009311	oligosaccharide metabolic process	Biological Process	1	P15056
5	GO:0034654	nucleobase-containing compound biosynthetic process	Biological Process	124	P24864,Q9BQA5,A0A024RBL6,O14980,O15119,P16383,P27635,P62263,P62829,Q07021,Q5T0F9,A8K2F9,H3BPM3,H3BPY8,H3BRE8,Q15643,Q92804,Q96AE4,Q9BWH6,P14678,P62318,A0A384MDR8,C9J634,F8WF02,P11177,Q59G68,P14618,P52948,A0A384N5Y3,B4DGX3,H0Y4R1,P11586,A0A384N6C2,P12268,P20594,A0A384MTW7,P15531,A0A024RD93,D6RF62,E9PBS1,P22234,P62937,A0A024R3F5,P27540,R4GMX2,A0A075B7D9,A0A087WTP3,A0A087WVZ7,A0A087WZ84,A0A087X068,A…
5	GO:0034655	nucleobase-containing compound catabolic process	Biological Process	57	P05386,P08708,P11940,P18077,P25398,P27635,P30050,P30153,P35268,P39019,P46778,P46779,P46782,P46783,P60866,P62249,P62263,P62266,P62269,P62277,P62280,P62829,P62861,P62899,P62906,P62910,P62913,P63173,P67775,Q86US8,P14618,P52948,Q14974,Q92945,Q8N4P3,O00425,O14980,P04792,P25786,P25789,P51116,Q06787,Q14671,P06213,P27540,H0Y763,Q6PKG0,Q9UPQ9,O43390,O75116,Q6Y7W6,Q7Z739,P51570,V9HWE7,P05455,P55072,O95831
5	GO:0090304	nucleic acid metabolic process	Biological Process	251	A0A1B0GTQ6,A8K3S0,A8K5G6,E5KNU5,E5KNV8,E5KNW2,E5KNX5,P25205,P33991,P33993,P40937,P49736,P52948,Q14566,Q2V8X9,Q2V8Y0,Q59GW7,Q6LES9,Q96PK6,P24864,Q9BQA5,A0A024RBL6,O14980,O15119,P16383,P27635,P62263,P62829,Q07021,Q5T0F9,P05386,P08708,P11940,P18077,P25398,P30050,P30153,P35268,P39019,P46778,P46779,P46782,P46783,P60866,P62249,P62266,P62269,P62277,P62280,P62861,P62899,P62906,P62910,P62913,P63173,P67775…
5	GO:0008652	cellular amino acid biosynthetic process	Biological Process	10	P11586,B7Z2D6,B7Z6W5,P0DN79,P35520,Q9NTF0,A0A286YF22,A0A2C9F2M7,O43175,V9HW79
5	GO:0009063	cellular amino acid catabolic process	Biological Process	2	Q96RQ3,P35520
5	GO:0009081	branched-chain amino acid metabolic process	Biological Process	1	Q96RQ3
5	GO:0043038	amino acid activation	Biological Process	19	B4DVX2,P07814,P41252,P49588,Q7L4K8,Q9NSD9,Q9Y285,H3BTB7,Q5JPH6,A0A0A0MSX9,J3KR24,Q59G75,Q6P0M4,Q7Z355,Q7Z3U5,A8K666,K7ER00,Q6IBR2,Q9BR63
5	GO:1901605	alpha-amino acid metabolic process	Biological Process	16	P11586,Q93070,B7Z2D6,B7Z6W5,P0DN79,P35520,Q9NTF0,O43175,Q96RQ3,A0A384N5Y3,A0A286YF22,A0A2C9F2M7,V9HW79,P12277,Q9GZT9,Q9H6Z9
5	GO:0008202	steroid metabolic process	Biological Process	3	Q9HCG7,P62826,Q14974
5	GO:1903509	liposaccharide metabolic process	Biological Process	3	B4DMF0,B7Z3J6,Q9HCG7
5	GO:0006508	proteolysis	Biological Process	51	P12821,Q9Y4W6,F5GX11,H0YKT8,H0YN18,O76031,P09668,A6NJA2,B2RD79,B3KTG4,D3DUG9,H0YL69,H0YLC2,H0YLS6,H0YMA1,H0YMI6,H0YMZ1,O43684,P54578,Q16531,V9HW55,O95831,P55072,P63244,Q9H6Z9,Q9NPP4,Q9Y239,V9HW80,P99999,P04080,P25786,P25789,Q8NFZ5,Q9Y265,Q96A33,Q07021,P62913,Q5VVD0,P61956,X5D9E5,A0A140VJS0,O00327,P62714,Q15366,Q9UN37,Q58FF6,Q06787,O75116,P62829,P52888,Q9NY33
5	GO:0030163	protein catabolic process	Biological Process	39	F5GX11,H0YKT8,H0YN18,O76031,P09668,A6NJA2,B2RD79,B3KTG4,D3DUG9,H0YL69,H0YLC2,H0YLS6,H0YMA1,H0YMI6,H0YMZ1,O43684,P54578,Q16531,V9HW55,P25786,P25789,P55072,Q96A33,V9HW80,P62913,Q5VVD0,P61956,P63244,O00327,O14980,A0A140VJS0,P62714,Q15366,Q9UN37,Q8NF37,Q58FF6,Q06787,Q5JTC6,P62829
5	GO:0036211	protein modification process	Biological Process	108	P24864,P15056,P21359,P25786,P25789,P06213,P32119,Q9Y239,V9HW12,P30153,P67775,P52888,P23284,P62937,P04792,O75116,P63244,Q06787,P22314,P55072,Q16531,Q86UK7,Q86VP6,Q96NS5,O43548,Q9UIC8,P06881,P23528,Q13523,Q6ZWH5,V9HWI5,A0A0A0MR60,O00743,P23468,P62714,P99999,Q13332,Q15678,A0A0U5FP74,A0A166IZP3,A0A3P3YW42,A0A3P3YWC4,A0A3P3YWC5,A0A3P3YWF0,A0A3P3YWJ5,A0A3P3ZJX7,A1Z625,A8K6J7,C3W8I0,C3W8I1,H7C2G2,P18085…
5	GO:0042107	cytokine metabolic process	Biological Process	4	O00425,Q9Y239,P04792,V9HW43
5	GO:0042157	lipoprotein metabolic process	Biological Process	1	Q8IUH5
5	GO:0042982	amyloid precursor protein metabolic process	Biological Process	1	O75116
5	GO:0051604	protein maturation	Biological Process	5	P12821,P41227,Q9Y4W6,Q07021,P09668
5	GO:0019318	hexose metabolic process	Biological Process	13	A0A024R5Z9,P11177,P51570,Q6ZP37,A0A024R5C5,P11498,Q9UIC8,Q16531,A6NDG6,P06213,Q9BX66,P14618,V9HWE7
5	GO:0019321	pentose metabolic process	Biological Process	1	P37837
5	GO:0019852	L-ascorbic acid metabolic process	Biological Process	1	P78417
5	GO:0019751	polyol metabolic process	Biological Process	4	A6NDG6,P51570,V9HWE7,P49441
5	GO:0034308	primary alcohol metabolic process	Biological Process	7	A0A087WT59,A0A087WV45,A6XGL1,A6XMH1,E9KL36,P02766,Q9UJM8
5	GO:1902652	secondary alcohol metabolic process	Biological Process	3	Q9HCG7,P62826,Q14974
5	GO:0006767	water-soluble vitamin metabolic process	Biological Process	5	P11498,Q96RQ3,P78417,P11586,Q6UB35
5	GO:0006753	nucleoside phosphate metabolic process	Biological Process	44	A0A384MDR8,C9J634,F8WF02,P11177,Q59G68,P14618,F2Z393,P37837,E5KS60,P53597,Q9P2R7,P52948,P99999,A0A384N5Y3,B4DGX3,H0Y4R1,P11586,A0A384N6C2,P12268,P20594,A0A384MTW7,P15531,A0A024RD93,D6RF62,E9PBS1,P22234,P55072,P48735,A0A024R5Z9,P25705,A0A140VK56,A6NJF2,H7C1A1,Q8N4P3,V9HW26,Q5U077,P06213,P27540,O76031,V9HW80,P62826,Q8NHV1,P51570,V9HWE7
5	GO:0009225	nucleotide-sugar metabolic process	Biological Process	2	B2R9X3,O60547
5	GO:0015949	nucleobase-containing small molecule interconversion	Biological Process	1	P15531
5	GO:0036066	protein O-linked fucosylation	Biological Process	1	Q9Y644
5	GO:0006486	protein glycosylation	Biological Process	5	Q8WXI7,P55072,Q9Y644,Q08379,Q15643
5	GO:0006002	fructose 6-phosphate metabolic process	Biological Process	2	A0A140VK56,P37837
5	GO:0019693	ribose phosphate metabolic process	Biological Process	36	A0A384MDR8,C9J634,F8WF02,P11177,Q59G68,P14618,F2Z393,P37837,E5KS60,P53597,Q9P2R7,P52948,P99999,A0A384N6C2,P12268,P20594,A0A384MTW7,P15531,A0A024RD93,D6RF62,E9PBS1,P22234,A0A024R5Z9,P25705,A0A140VK56,Q8N4P3,V9HW26,P06213,P27540,O76031,P55072,V9HW80,P62826,Q8NHV1,P51570,V9HWE7
5	GO:0043647	inositol phosphate metabolic process	Biological Process	1	P49441
5	GO:0051156	glucose 6-phosphate metabolic process	Biological Process	3	F2Z393,P37837,A0A140VK56
5	GO:0006637	acyl-CoA metabolic process	Biological Process	8	A0A384MDR8,C9J634,F8WF02,P11177,Q59G68,E5KS60,P53597,Q9P2R7
5	GO:0010467	gene expression	Biological Process	321	P24864,Q9BQA5,A0A024RBL6,O14980,O15119,P16383,P27635,P62263,P62829,Q07021,Q5T0F9,P05386,P08708,P11940,P18077,P25398,P30050,P30153,P35268,P39019,P46778,P46779,P46782,P46783,P60866,P62249,P62266,P62269,P62277,P62280,P62861,P62899,P62906,P62910,P62913,P63173,P67775,Q86US8,O43395,P62316,Q13838,Q92499,Q12874,Q92945,P14866,Q06787,Q9NR56,P14678,P62318,Q15459,A8K7V1,B2R791,B3KY12,B4DLS8,B4DM28,B4DW90,M0Q…
5	GO:0043412	macromolecule modification	Biological Process	111	P24864,P15056,P21359,P25786,P25789,P06213,P32119,Q9Y239,V9HW12,P30153,P67775,P52888,P23284,P62937,P04792,O75116,P63244,Q06787,P22314,P55072,Q16531,Q86UK7,Q86VP6,Q96NS5,P05455,P49588,O43548,Q9UIC8,P06881,P23528,Q13523,Q6ZWH5,V9HWI5,A0A0A0MR60,O00743,P23468,P62714,P99999,Q13332,Q15678,A0A0U5FP74,A0A166IZP3,A0A3P3YW42,A0A3P3YWC4,A0A3P3YWC5,A0A3P3YWF0,A0A3P3YWJ5,A0A3P3ZJX7,A1Z625,A8K6J7,C3W8I0,C3W8I1…
5	GO:0006040	amino sugar metabolic process	Biological Process	8	A0A024R0D9,A5D6V7,A8K3T7,Q1M0P3,Q1M0P4,Q2VT96,Q5VUV5,Q9BZP6
5	GO:1901657	glycosyl compound metabolic process	Biological Process	8	A0A384N6C2,P12268,A0A384MTW7,P15531,Q8N4P3,Q9HCG7,P62826,Q8NHV1
5	GO:0006690	icosanoid metabolic process	Biological Process	2	P14174,P36969
5	GO:0006089	lactate metabolic process	Biological Process	2	B4DT01,Q5U077
5	GO:0008206	bile acid metabolic process	Biological Process	1	Q9HCG7
5	GO:0016125	sterol metabolic process	Biological Process	3	Q9HCG7,P62826,Q14974
5	GO:0001782	B cell homeostasis	Biological Process	2	I4AY87,P14174
5	GO:0002371	dendritic cell cytokine production	Biological Process	2	A3RJH1,Q92499
5	GO:0002444	myeloid leukocyte mediated immunity	Biological Process	23	P12821,A3RJH1,Q92499,O00602,O15078,P02766,P04080,P09668,P12268,P14174,P14618,P15924,P30041,P51148,P55072,P62937,Q14165,Q14974,Q5T9A4,Q86VP6,Q8N1F8,Q8NF37,Q9NX76
5	GO:0002449	lymphocyte mediated immunity	Biological Process	2	P09668,Q07021
5	GO:0002703	regulation of leukocyte mediated immunity	Biological Process	2	A3RJH1,Q92499
5	GO:0002705	positive regulation of leukocyte mediated immunity	Biological Process	2	A3RJH1,Q92499
5	GO:0030449	regulation of complement activation	Biological Process	1	Q07021
5	GO:0001867	complement activation, lectin pathway	Biological Process	2	O00602,Q15485
5	GO:0006958	complement activation, classical pathway	Biological Process	1	Q07021
5	GO:0043312	neutrophil degranulation	Biological Process	20	O00602,O15078,P02766,P04080,P09668,P12268,P14174,P14618,P15924,P30041,P51148,P55072,P62937,Q14165,Q14974,Q5T9A4,Q86VP6,Q8N1F8,Q8NF37,Q9NX76
5	GO:0002758	innate immune response-activating signal transduction	Biological Process	10	P25786,P25789,Q8WXI7,O00602,Q8NFZ5,Q13332,Q07021,Q9Y239,O75179,Q14671
5	GO:0002429	immune response-activating cell surface receptor signaling pathway	Biological Process	6	P25786,P25789,Q8WXI7,O00602,H7C560,Q6PIZ9
5	GO:0030218	erythrocyte differentiation	Biological Process	3	P27540,P39019,P62263
5	GO:0002718	regulation of cytokine production involved in immune response	Biological Process	4	A3RJH1,Q92499,I4AY87,P14174
5	GO:0002720	positive regulation of cytokine production involved in immune response	Biological Process	4	A3RJH1,Q92499,I4AY87,P14174
5	GO:0061082	myeloid leukocyte cytokine production	Biological Process	4	A3RJH1,Q92499,I4AY87,P14174
5	GO:0061078	positive regulation of prostaglandin secretion involved in immune response	Biological Process	2	I4AY87,P14174
5	GO:0030097	hemopoiesis	Biological Process	16	Q969Q4,Q9Y520,H7C560,P15531,P39019,P62263,P32119,V9HW12,P27540,P06881,Q9UPQ9,P21359,P35268,P12821,P25786,P25789
5	GO:0048538	thymus development	Biological Process	3	H7C560,P32119,V9HW12
5	GO:0002604	regulation of dendritic cell antigen processing and presentation	Biological Process	2	A0A024RA73,Q9Y239
5	GO:0002688	regulation of leukocyte chemotaxis	Biological Process	2	P14174,Q07021
5	GO:1902622	regulation of neutrophil migration	Biological Process	1	Q07021
5	GO:1905521	regulation of macrophage migration	Biological Process	1	P14174
5	GO:0043030	regulation of macrophage activation	Biological Process	2	Q8NFZ5,P14174
5	GO:0051249	regulation of lymphocyte activation	Biological Process	5	P14174,H7C560,P32119,V9HW12,Q8NFZ5
5	GO:0002861	regulation of inflammatory response to antigenic stimulus	Biological Process	1	P25786
5	GO:0002920	regulation of humoral immune response	Biological Process	1	Q07021
5	GO:0045088	regulation of innate immune response	Biological Process	15	Q96PK6,Q9NPP4,P25786,P25789,Q8WXI7,O00602,Q8NFZ5,Q13332,Q07021,P39019,A0A087WY31,Q7Z739,Q9Y239,O75179,Q14671
5	GO:0050854	regulation of antigen receptor-mediated signaling pathway	Biological Process	1	Q6PIZ9
5	GO:0045637	regulation of myeloid cell differentiation	Biological Process	5	P15531,P27540,P06881,Q9UPQ9,P21359
5	GO:1901532	regulation of hematopoietic progenitor cell differentiation	Biological Process	2	P25786,P25789
5	GO:1902033	regulation of hematopoietic stem cell proliferation	Biological Process	1	P12821
5	GO:1902105	regulation of leukocyte differentiation	Biological Process	6	P15531,H7C560,P32119,V9HW12,P06881,P21359
5	GO:0002689	negative regulation of leukocyte chemotaxis	Biological Process	1	P14174
5	GO:1905522	negative regulation of macrophage migration	Biological Process	1	P14174
5	GO:0051250	negative regulation of lymphocyte activation	Biological Process	2	P32119,V9HW12
5	GO:0034164	negative regulation of toll-like receptor 9 signaling pathway	Biological Process	1	Q13332
5	GO:0002862	negative regulation of inflammatory response to antigenic stimulus	Biological Process	1	P25786
5	GO:0045824	negative regulation of innate immune response	Biological Process	3	P39019,A0A087WY31,Q7Z739
5	GO:0045638	negative regulation of myeloid cell differentiation	Biological Process	3	P15531,P06881,P21359
5	GO:1902106	negative regulation of leukocyte differentiation	Biological Process	5	P15531,P32119,V9HW12,P06881,P21359
5	GO:0002606	positive regulation of dendritic cell antigen processing and presentation	Biological Process	2	A0A024RA73,Q9Y239
5	GO:0002690	positive regulation of leukocyte chemotaxis	Biological Process	1	Q07021
5	GO:1902624	positive regulation of neutrophil migration	Biological Process	1	Q07021
5	GO:0043032	positive regulation of macrophage activation	Biological Process	1	Q8NFZ5
5	GO:0051251	positive regulation of lymphocyte activation	Biological Process	2	P14174,Q8NFZ5
5	GO:0045089	positive regulation of innate immune response	Biological Process	13	Q96PK6,Q9NPP4,P25786,P25789,Q8WXI7,O00602,Q8NFZ5,Q13332,Q07021,P39019,Q9Y239,O75179,Q14671
5	GO:0050857	positive regulation of antigen receptor-mediated signaling pathway	Biological Process	1	Q6PIZ9
5	GO:0045639	positive regulation of myeloid cell differentiation	Biological Process	2	P27540,P06881
5	GO:1902107	positive regulation of leukocyte differentiation	Biological Process	1	P06881
5	GO:0002460	adaptive immune response based on somatic recombination of immune receptors built from immunoglobulin superfamily domains	Biological Process	2	P09668,Q07021
5	GO:0002385	mucosal immune response	Biological Process	1	P62861
5	GO:0002455	humoral immune response mediated by circulating immunoglobulin	Biological Process	1	Q07021
5	GO:0002227	innate immune response in mucosa	Biological Process	1	P62861
5	GO:0034340	response to type I interferon	Biological Process	2	A0A087WY31,Q7Z739
5	GO:0034341	response to interferon-gamma	Biological Process	1	P07814
5	GO:0002495	antigen processing and presentation of peptide antigen via MHC class II	Biological Process	1	P84077
5	GO:0002478	antigen processing and presentation of exogenous peptide antigen	Biological Process	3	P25786,P25789,P84077
5	GO:0002474	antigen processing and presentation of peptide antigen via MHC class I	Biological Process	3	P25786,P25789,P12821
5	GO:0043369	CD4-positive or CD8-positive, alpha-beta T cell lineage commitment	Biological Process	1	H7C560
5	GO:0002275	myeloid cell activation involved in immune response	Biological Process	20	O00602,O15078,P02766,P04080,P09668,P12268,P14174,P14618,P15924,P30041,P51148,P55072,P62937,Q14165,Q14974,Q5T9A4,Q86VP6,Q8N1F8,Q8NF37,Q9NX76
5	GO:0036230	granulocyte activation	Biological Process	20	O00602,O15078,P02766,P04080,P09668,P12268,P14174,P14618,P15924,P30041,P51148,P55072,P62937,Q14165,Q14974,Q5T9A4,Q86VP6,Q8N1F8,Q8NF37,Q9NX76
5	GO:0042116	macrophage activation	Biological Process	2	P14174,Q8NFZ5
5	GO:0030098	lymphocyte differentiation	Biological Process	4	H7C560,P32119,V9HW12,P35268
5	GO:0042110	T cell activation	Biological Process	4	P32119,V9HW12,H7C560,P35268
5	GO:0042113	B cell activation	Biological Process	2	P14174,Q8NFZ5
5	GO:0046651	lymphocyte proliferation	Biological Process	5	P14174,P32119,V9HW12,A0A384N6C2,P12268
5	GO:0002407	dendritic cell chemotaxis	Biological Process	1	Q07021
5	GO:0002548	monocyte chemotaxis	Biological Process	1	P39019
5	GO:0048246	macrophage chemotaxis	Biological Process	1	P14174
5	GO:0071621	granulocyte chemotaxis	Biological Process	1	Q07021
5	GO:0097530	granulocyte migration	Biological Process	1	Q07021
5	GO:1905517	macrophage migration	Biological Process	1	P14174
5	GO:0061050	regulation of cell growth involved in cardiac muscle cell development	Biological Process	2	A0A024RCM3,Q13838
5	GO:0061387	regulation of extent of cell growth	Biological Process	5	Q13332,Q6UXK2,A0A024RDV9,Q8N0X7,Q13275
5	GO:0045773	positive regulation of axon extension	Biological Process	1	Q6UXK2
5	GO:0061051	positive regulation of cell growth involved in cardiac muscle cell development	Biological Process	2	A0A024RCM3,Q13838
5	GO:0030517	negative regulation of axon extension	Biological Process	2	Q13275,Q13332
5	GO:0048671	negative regulation of collateral sprouting	Biological Process	3	A0A024RDV9,Q8N0X7,Q13332
5	GO:0048668	collateral sprouting	Biological Process	3	Q13332,A0A024RDV9,Q8N0X7
5	GO:0061049	cell growth involved in cardiac muscle cell development	Biological Process	2	A0A024RCM3,Q13838
5	GO:1990138	neuron projection extension	Biological Process	4	Q13332,Q6UXK2,Q13275,O75094
5	GO:0030516	regulation of axon extension	Biological Process	3	Q13332,Q6UXK2,Q13275
5	GO:0048670	regulation of collateral sprouting	Biological Process	3	Q13332,A0A024RDV9,Q8N0X7
5	GO:0043403	skeletal muscle tissue regeneration	Biological Process	2	A0A024R5Z9,P14618
5	GO:0003301	physiological cardiac muscle hypertrophy	Biological Process	2	A0A024RCM3,Q13838
5	GO:0055021	regulation of cardiac muscle tissue growth	Biological Process	2	A0A024RCM3,Q13838
5	GO:0055023	positive regulation of cardiac muscle tissue growth	Biological Process	2	A0A024RCM3,Q13838
5	GO:0008306	associative learning	Biological Process	2	H7C560,P21359
5	GO:0098597	observational learning	Biological Process	1	P21359
5	GO:1904707	positive regulation of vascular smooth muscle cell proliferation	Biological Process	2	A0A024RCM3,Q13838
5	GO:0001938	positive regulation of endothelial cell proliferation	Biological Process	2	P21359,P27540
5	GO:0032946	positive regulation of mononuclear cell proliferation	Biological Process	1	P14174
5	GO:0001937	negative regulation of endothelial cell proliferation	Biological Process	2	P21359,P25705
5	GO:0007406	negative regulation of neuroblast proliferation	Biological Process	1	P21359
5	GO:1990874	vascular smooth muscle cell proliferation	Biological Process	2	A0A024RCM3,Q13838
5	GO:1904705	regulation of vascular smooth muscle cell proliferation	Biological Process	2	A0A024RCM3,Q13838
5	GO:0001936	regulation of endothelial cell proliferation	Biological Process	3	P21359,P25705,P27540
5	GO:0032944	regulation of mononuclear cell proliferation	Biological Process	1	P14174
5	GO:1902692	regulation of neuroblast proliferation	Biological Process	1	P21359
5	GO:0051306	mitotic sister chromatid separation	Biological Process	5	O43684,Q13123,Q9UIC8,A8K7B7,P30153
5	GO:1905818	regulation of chromosome separation	Biological Process	3	O43684,Q13123,Q9UIC8
5	GO:1905819	negative regulation of chromosome separation	Biological Process	3	O43684,Q13123,Q9UIC8
5	GO:0033045	regulation of sister chromatid segregation	Biological Process	4	O43684,Q13123,Q9UIC8,P41227
5	GO:0051988	regulation of attachment of spindle microtubules to kinetochore	Biological Process	1	E9PMD0
5	GO:0033046	negative regulation of sister chromatid segregation	Biological Process	4	O43684,Q13123,Q9UIC8,P41227
5	GO:0000819	sister chromatid segregation	Biological Process	13	O43684,P62826,A8K4T8,C9J470,E9PHA2,Q15003,Q14974,Q9UN37,Q13123,A8K7B7,P30153,Q9UIC8,P41227
5	GO:0051310	metaphase plate congression	Biological Process	2	Q14974,Q9UN37
5	GO:0001578	microtubule bundle formation	Biological Process	2	Q9P2K1,Q8WXX0
5	GO:0007020	microtubule nucleation	Biological Process	2	B3KRS1,Q08379
5	GO:0031109	microtubule polymerization or depolymerization	Biological Process	5	B3KRS1,Q08379,B4DM33,Q15691,Q9HCG7
5	GO:0031122	cytoplasmic microtubule organization	Biological Process	2	Q14974,Q03001
5	GO:0034453	microtubule anchoring	Biological Process	2	A0A024R914,Q5VT06
5	GO:0051293	establishment of spindle localization	Biological Process	2	Q14974,P27816
5	GO:0070507	regulation of microtubule cytoskeleton organization	Biological Process	9	O14980,A0A2P9DU05,O75116,B4DM33,Q15691,Q9HCG7,Q96PK6,Q8IW35,Q86SQ0
5	GO:1902850	microtubule cytoskeleton organization involved in mitosis	Biological Process	6	P27816,P62826,Q14974,P55072,Q08379,Q8IW35
5	GO:0003341	cilium movement	Biological Process	3	Q86VH2,Q96DT5,Q8WXX0
5	GO:0051012	microtubule sliding	Biological Process	1	P27816
5	GO:0060632	regulation of microtubule-based movement	Biological Process	1	Q96DT5
5	GO:0099111	microtubule-based transport	Biological Process	5	Q06787,Q03001,Q15643,Q5T5U3,P04792
5	GO:0098534	centriole assembly	Biological Process	2	Q96PK6,A0A0S2Z4Z0
5	GO:0044878	mitotic cytokinesis checkpoint	Biological Process	1	Q9UN37
5	GO:0044774	mitotic DNA integrity checkpoint	Biological Process	1	Q6Y7W6
5	GO:0044819	mitotic G1/S transition checkpoint	Biological Process	1	Q6Y7W6
5	GO:0071174	mitotic spindle checkpoint	Biological Process	3	O43684,Q13123,Q9UIC8
5	GO:0000077	DNA damage checkpoint	Biological Process	3	Q6Y7W6,Q13838,Q9BQA5
5	GO:0071173	spindle assembly checkpoint	Biological Process	3	O43684,Q13123,Q9UIC8
5	GO:0090231	regulation of spindle checkpoint	Biological Process	1	Q9UIC8
5	GO:2000001	regulation of DNA damage checkpoint	Biological Process	1	Q13838
5	GO:2000002	negative regulation of DNA damage checkpoint	Biological Process	1	Q13838
5	GO:0070527	platelet aggregation	Biological Process	1	P04792
5	GO:0002768	immune response-regulating cell surface receptor signaling pathway	Biological Process	6	P25786,P25789,Q8WXI7,O00602,H7C560,Q6PIZ9
5	GO:0000165	MAPK cascade	Biological Process	20	P06213,P32119,Q9Y239,V9HW12,P30153,P67775,I4AY87,P14174,Q6ZWH5,Q9Y5V3,P21359,Q99972,O75116,A0A024RA73,Q8NFZ5,P09668,H7C560,P15056,P25786,P25789
5	GO:0002753	cytoplasmic pattern recognition receptor signaling pathway	Biological Process	4	Q07021,Q9Y239,O75179,Q14671
5	GO:0007249	I-kappaB kinase/NF-kappaB signaling	Biological Process	10	P04792,V9HW43,A0A024RA73,A3RJH1,O75179,Q8IUH5,Q8NFZ5,Q92499,Q9Y239,O75116
5	GO:0007264	small GTPase mediated signal transduction	Biological Process	26	P21359,Q13283,Q9UN86,A0A2P9DU05,O75116,P23528,Q96Q42,Q14974,P51148,P62330,A0A2X0SFA0,A8K4R4,B3KPJ0,H0Y696,Q6IQ41,Q99972,A0A140VJS0,P62714,O14559,Q5T5U3,A0A1B0GVA7,A8K5Z4,B4DII6,B4E121,Q0VAM2,Q8TAI7
5	GO:0010737	protein kinase A signaling	Biological Process	2	P14174,P52179
5	GO:0019932	second-messenger-mediated signaling	Biological Process	8	P06881,P10092,Q9HBX9,P20594,P78417,Q6PIZ9,P30153,P67775
5	GO:0048017	inositol lipid-mediated signaling	Biological Process	6	P21359,Q07021,P06213,Q99972,A0A0B4J1S8,Q9UBF8
5	GO:0031098	stress-activated protein kinase signaling cascade	Biological Process	3	Q9Y239,A0A024RA73,Q8NFZ5
5	GO:0031929	TOR signaling	Biological Process	4	O43156,O00327,Q6PKG0,Q8TAI7
5	GO:0038061	NIK/NF-kappaB signaling	Biological Process	8	B7ZKM6,B7ZKM7,F5H2B9,H0YNH8,Q9BZF9,Q9Y239,P25786,P25789
5	GO:0042770	signal transduction in response to DNA damage	Biological Process	2	I4AY87,P14174
5	GO:0043491	protein kinase B signaling	Biological Process	5	P06213,Q07021,Q6PIZ9,Q99972,P63244
5	GO:0072331	signal transduction by p53 class mediator	Biological Process	7	I4AY87,P14174,P40937,P62913,Q92804,P62829,Q5VVD0
5	GO:0097193	intrinsic apoptotic signaling pathway	Biological Process	7	O95831,P14174,P04792,V9HW43,P62913,Q5VVD0,P63244
5	GO:0097696	STAT cascade	Biological Process	2	P30153,P67775
5	GO:1902531	regulation of intracellular signal transduction	Biological Process	52	P06213,P32119,Q9Y239,V9HW12,P30153,P67775,P14174,P20594,Q99972,O43156,O00327,P62330,P21359,Q96Q42,A0A2X0SFA0,A8K4R4,B3KPJ0,H0Y696,Q6IQ41,Q07021,P04792,V9HW43,A0A024RA73,A3RJH1,O75179,Q8IUH5,Q8NFZ5,Q92499,I4AY87,Q6ZWH5,Q9Y5V3,O75116,A0A140VJS0,P62714,Q6PIZ9,O14559,Q5T5U3,P63244,P78417,H7C560,P15056,Q14671,B7ZKM6,B7ZKM7,F5H2B9,H0YNH8,Q9BZF9,P40937,P62913,Q92804,P62829,Q5VVD0
5	GO:1902532	negative regulation of intracellular signal transduction	Biological Process	14	P30153,P67775,O00327,P21359,Q99972,Q07021,I4AY87,P14174,A0A140VJS0,P62714,P63244,P78417,P04792,V9HW43
5	GO:1902533	positive regulation of intracellular signal transduction	Biological Process	28	P06213,P32119,Q9Y239,V9HW12,P14174,P20594,Q99972,Q96Q42,A0A024RA73,A3RJH1,O75179,Q8IUH5,Q8NFZ5,Q92499,I4AY87,Q6ZWH5,Q9Y5V3,O75116,Q6PIZ9,Q07021,P78417,H7C560,P15056,Q14671,P62829,P62913,Q5VVD0,P63244
5	GO:0006983	ER overload response	Biological Process	1	Q96A33
5	GO:0007167	enzyme linked receptor protein signaling pathway	Biological Process	16	P06213,P20594,P18085,P23468,Q9BX66,P31943,A0A024RDV9,Q8N0X7,P27540,P04792,A0A0S2Z421,Q99972,Q6Y7W6,O75116,A0A0S2Z4Z0,Q96PK6
5	GO:0007215	glutamate receptor signaling pathway	Biological Process	4	B8ZZ34,O43424,P39086,Q06787
5	GO:0007219	Notch signaling pathway	Biological Process	4	Q9Y644,B0ZBD0,O60547,P39019
5	GO:0007224	smoothened signaling pathway	Biological Process	1	Q9P2K1
5	GO:0007229	integrin-mediated signaling pathway	Biological Process	1	Q03001
5	GO:0019221	cytokine-mediated signaling pathway	Biological Process	16	P63244,P25786,P25789,O14979,P14174,P23528,P37837,P62937,P78417,P84077,A0A087WY31,Q7Z739,O75094,Q8NFZ5,Q9Y239,Q9NRD9
5	GO:0023035	CD40 signaling pathway	Biological Process	1	Q8NFZ5
5	GO:0031663	lipopolysaccharide-mediated signaling pathway	Biological Process	4	P32119,V9HW12,I4AY87,P14174
5	GO:0035385	Roundabout signaling pathway	Biological Process	1	O75094
5	GO:0071526	semaphorin-plexin signaling pathway	Biological Process	1	Q13275
5	GO:0097191	extrinsic apoptotic signaling pathway	Biological Process	5	P21359,P32119,V9HW12,A8K7B7,P30153
5	GO:0007187	G protein-coupled receptor signaling pathway, coupled to cyclic nucleotide second messenger	Biological Process	4	B4DGP2,Q9HBX9,P06881,P10092
5	GO:0007200	phospholipase C-activating G protein-coupled receptor signaling pathway	Biological Process	1	P06881
5	GO:0008277	regulation of G protein-coupled receptor signaling pathway	Biological Process	3	P06881,Q9UNE2,O75116
5	GO:0045744	negative regulation of G protein-coupled receptor signaling pathway	Biological Process	2	P06881,Q9UNE2
5	GO:0038166	angiotensin-activated signaling pathway	Biological Process	2	O75116,D7RF68
5	GO:0097646	calcitonin family receptor signaling pathway	Biological Process	1	P06881
5	GO:0043401	steroid hormone mediated signaling pathway	Biological Process	4	Q96PK6,P24864,P62826,O00327
5	GO:0001959	regulation of cytokine-mediated signaling pathway	Biological Process	4	P63244,A0A087WY31,Q7Z739,O75094
5	GO:0008593	regulation of Notch signaling pathway	Biological Process	1	Q9Y644
5	GO:0023058	adaptation of signaling pathway	Biological Process	1	P06881
5	GO:0030111	regulation of Wnt signaling pathway	Biological Process	13	P63244,P50402,Q5JTC6,P25786,P25789,Q13283,Q5U0Q1,O00327,P55072,P78333,Q9Y265,P30153,P67775
5	GO:0030947	regulation of vascular endothelial growth factor receptor signaling pathway	Biological Process	1	P27540
5	GO:0033143	regulation of intracellular steroid hormone receptor signaling pathway	Biological Process	1	O00327
5	GO:0034121	regulation of toll-like receptor signaling pathway	Biological Process	1	Q13332
5	GO:0046626	regulation of insulin receptor signaling pathway	Biological Process	1	Q9BX66
5	GO:0090092	regulation of transmembrane receptor protein serine/threonine kinase signaling pathway	Biological Process	2	A0A024RDV9,Q8N0X7
5	GO:1900101	regulation of endoplasmic reticulum unfolded protein response	Biological Process	1	P63244
5	GO:1900449	regulation of glutamate receptor signaling pathway	Biological Process	1	B8ZZ34
5	GO:2001233	regulation of apoptotic signaling pathway	Biological Process	13	P14174,P04792,V9HW43,P62913,Q5VVD0,P09668,Q9Y5V3,P32119,V9HW12,A8K7B7,P21359,P30153,P63244
5	GO:0030177	positive regulation of Wnt signaling pathway	Biological Process	7	O00327,P25786,P25789,P55072,P78333,Q5JTC6,Q9Y265
5	GO:0030949	positive regulation of vascular endothelial growth factor receptor signaling pathway	Biological Process	1	P27540
5	GO:0045747	positive regulation of Notch signaling pathway	Biological Process	1	Q9Y644
5	GO:0046628	positive regulation of insulin receptor signaling pathway	Biological Process	1	Q9BX66
5	GO:2001235	positive regulation of apoptotic signaling pathway	Biological Process	8	P62913,Q5VVD0,A8K7B7,P21359,P30153,P63244,P09668,Q9Y5V3
5	GO:0001960	negative regulation of cytokine-mediated signaling pathway	Biological Process	3	A0A087WY31,Q7Z739,O75094
5	GO:0022401	negative adaptation of signaling pathway	Biological Process	1	P06881
5	GO:0030178	negative regulation of Wnt signaling pathway	Biological Process	7	P25786,P25789,P50402,Q13283,Q5JTC6,Q5U0Q1,P63244
5	GO:0033144	negative regulation of intracellular steroid hormone receptor signaling pathway	Biological Process	1	O00327
5	GO:0090101	negative regulation of transmembrane receptor protein serine/threonine kinase signaling pathway	Biological Process	2	A0A024RDV9,Q8N0X7
5	GO:1900102	negative regulation of endoplasmic reticulum unfolded protein response	Biological Process	1	P63244
5	GO:1901099	negative regulation of signal transduction in absence of ligand	Biological Process	2	P32119,V9HW12
5	GO:2001234	negative regulation of apoptotic signaling pathway	Biological Process	5	P14174,P04792,V9HW43,P32119,V9HW12
5	GO:0030518	intracellular steroid hormone receptor signaling pathway	Biological Process	4	Q96PK6,P24864,P62826,O00327
5	GO:0035872	nucleotide-binding domain, leucine rich repeat containing receptor signaling pathway	Biological Process	1	Q9Y239
5	GO:0036498	IRE1-mediated unfolded protein response	Biological Process	1	Q9Y5M8
5	GO:0097192	extrinsic apoptotic signaling pathway in absence of ligand	Biological Process	5	P32119,V9HW12,A8K7B7,P21359,P30153
5	GO:0048207	vesicle targeting, rough ER to cis-Golgi	Biological Process	10	A0A0C4DH09,A0A3F2YNX0,A0A3F2YNZ0,A4QN18,A4QN19,F1T0I1,O00743,O15027,Q08379,X6RGP5
5	GO:0070252	actin-mediated cell contraction	Biological Process	1	P15924
5	GO:1903115	regulation of actin filament-based movement	Biological Process	1	P15924
5	GO:1902667	regulation of axon guidance	Biological Process	4	Q13275,Q9BVA1,Q9BYJ9,Q9HCJ5
5	GO:1902668	negative regulation of axon guidance	Biological Process	1	Q13275
5	GO:1902669	positive regulation of axon guidance	Biological Process	1	Q9BVA1
5	GO:0007411	axon guidance	Biological Process	6	Q13275,O75094,Q9BYJ9,Q9HCJ5,Q9BVA1,Q13509
5	GO:0097491	sympathetic neuron projection guidance	Biological Process	1	Q13275
5	GO:1902284	neuron projection extension involved in neuron projection guidance	Biological Process	2	Q13275,O75094
5	GO:1902285	semaphorin-plexin signaling pathway involved in neuron projection guidance	Biological Process	1	Q13275
5	GO:0007346	regulation of mitotic cell cycle	Biological Process	17	Q9UN37,O43684,Q13123,O15078,P30153,Q15691,P25786,P25789,Q6Y7W6,P06213,P06730,Q9UIC8,O75179,P24864,Q8IW35,Q16531,P41227
5	GO:0045930	negative regulation of mitotic cell cycle	Biological Process	8	Q9UN37,O43684,Q13123,P25786,P25789,Q6Y7W6,Q9UIC8,P41227
5	GO:0045931	positive regulation of mitotic cell cycle	Biological Process	4	P06213,O75179,P24864,P06730
5	GO:1904029	regulation of cyclin-dependent protein kinase activity	Biological Process	2	P24864,O00410
5	GO:0045736	negative regulation of cyclin-dependent protein serine/threonine kinase activity	Biological Process	1	O00410
5	GO:0071157	negative regulation of cell cycle arrest	Biological Process	2	P14174,P62829
5	GO:0019228	neuronal action potential	Biological Process	1	Q06787
5	GO:0031669	cellular response to nutrient levels	Biological Process	1	O95831
5	GO:0042262	DNA protection	Biological Process	1	P35520
5	GO:0086069	bundle of His cell to Purkinje myocyte communication	Biological Process	1	P15924
5	GO:0051294	establishment of spindle orientation	Biological Process	1	P27816
5	GO:0090162	establishment of epithelial cell polarity	Biological Process	1	P62330
5	GO:2000114	regulation of establishment of cell polarity	Biological Process	2	O75116,P63244
5	GO:0035088	establishment or maintenance of apical/basal cell polarity	Biological Process	1	P18085
5	GO:0032292	peripheral nervous system axon ensheathment	Biological Process	3	A0A0S2Z421,P21359,Q99972
5	GO:0042552	myelination	Biological Process	4	A0A0S2Z421,P21359,Q99972,Q9Y4W6
5	GO:0006915	apoptotic process	Biological Process	57	I4AY87,P14174,Q14974,O95831,P55072,P63244,Q9H6Z9,Q9NPP4,Q9Y239,V9HW80,A0A024RBL6,O15119,P04792,P09668,P15056,P18085,P23528,P27635,P32119,Q16531,Q9BUP3,Q9HBZ2,X5DQN9,P21359,P99999,A0A140VJS0,P62714,A0A024R254,A0A024RA73,B3KN80,G3XAL1,P15531,Q8TEN0,Q9UIC8,Q9Y5V3,P62330,Q07021,O43424,H7C560,P49588,O75094,B7ZKM6,B7ZKM7,F5H2B9,H0YNH8,Q9BZF9,V9HW43,P62913,Q5VVD0,Q8NFZ5,V9HW12,A8K7B7,P30153,P49736,P6324…
5	GO:0043067	regulation of programmed cell death	Biological Process	44	I4AY87,P14174,O95831,P55072,P63244,Q9H6Z9,Q9NPP4,Q9Y239,V9HW80,A0A024RBL6,O15119,P04792,P09668,P15056,P18085,P23528,P27635,P32119,Q16531,Q9BUP3,Q9HBZ2,X5DQN9,P99999,A0A024R254,A0A024RA73,B3KN80,G3XAL1,P15531,Q8TEN0,Q9UIC8,Q9Y5V3,P21359,Q07021,O43424,H7C560,P49588,P36969,V9HW43,P62913,Q5VVD0,Q8NFZ5,V9HW12,A8K7B7,P30153
5	GO:0043068	positive regulation of programmed cell death	Biological Process	16	O95831,P55072,P63244,Q9H6Z9,Q9NPP4,Q9Y239,V9HW80,P99999,P21359,Q07021,P62913,Q5VVD0,P09668,Q9Y5V3,A8K7B7,P30153
5	GO:0043069	negative regulation of programmed cell death	Biological Process	21	I4AY87,P14174,A0A024RBL6,O15119,P04792,P09668,P15056,P18085,P23528,P27635,P32119,Q16531,Q9BUP3,Q9HBZ2,X5DQN9,H7C560,P49588,P36969,V9HW43,Q8NFZ5,V9HW12
5	GO:0070269	pyroptosis	Biological Process	1	Q9NPP4
5	GO:0097707	ferroptosis	Biological Process	1	P36969
5	GO:1901214	regulation of neuron death	Biological Process	8	O43424,Q9H6Z9,H7C560,P49588,O95831,P21359,E9KL35,P63244
5	GO:1903201	regulation of oxidative stress-induced cell death	Biological Process	4	P04792,V9HW43,E9KL35,P63244
5	GO:1901216	positive regulation of neuron death	Biological Process	2	O95831,P21359
5	GO:0008631	intrinsic apoptotic signaling pathway in response to oxidative stress	Biological Process	2	P04792,V9HW43
5	GO:0036474	cell death in response to hydrogen peroxide	Biological Process	2	E9KL35,P63244
5	GO:0036475	neuron death in response to oxidative stress	Biological Process	2	E9KL35,P63244
5	GO:1903202	negative regulation of oxidative stress-induced cell death	Biological Process	4	P04792,V9HW43,E9KL35,P63244
5	GO:1901215	negative regulation of neuron death	Biological Process	4	H7C560,P49588,E9KL35,P63244
5	GO:0051402	neuron apoptotic process	Biological Process	6	O43424,Q9H6Z9,H7C560,P49588,O95831,P21359
5	GO:0043654	recognition of apoptotic cell	Biological Process	2	O00602,Q15485
5	GO:0006333	chromatin assembly or disassembly	Biological Process	3	P0C1H6,P49736,Q9Y265
5	GO:0034728	nucleosome organization	Biological Process	3	P0C1H6,P49736,Q9Y265
5	GO:0006338	chromatin remodeling	Biological Process	2	Q9Y265,Q9NRG0
5	GO:0016569	covalent chromatin modification	Biological Process	5	Q9Y265,Q96PK6,Q06787,Q16531,Q13129
5	GO:0034401	chromatin organization involved in regulation of transcription	Biological Process	1	Q9NRG0
5	GO:0061641	CENP-A containing chromatin organization	Biological Process	1	Q9Y265
5	GO:0070828	heterochromatin organization	Biological Process	1	Q9NRG0
5	GO:1902275	regulation of chromatin organization	Biological Process	1	Q06787
5	GO:1905269	positive regulation of chromatin organization	Biological Process	1	Q06787
5	GO:0051276	chromosome organization	Biological Process	37	O43684,P62826,Q16531,Q99973,P24864,P52948,P0C1H6,P49736,A0A0S2Z4A5,P33991,P33993,Q14566,P41227,P36969,Q9NRG0,Q9Y265,Q86US8,A8K4T8,C9J470,E9PHA2,Q15003,Q14974,Q9UN37,Q13123,Q96PK6,O95831,P40937,Q92499,Q06787,A8K7B7,P30153,Q9UIC8,Q13129,B3KXZ4,B7Z8Z6,H0Y8E6,Q9BWF4
5	GO:0007010	cytoskeleton organization	Biological Process	68	P27816,Q03001,Q13509,Q13885,Q86SQ0,Q9BUF5,Q9BVA1,Q9UN37,B4E112,E9PK25,E9PLJ3,E9PP50,E9PQB7,G3V1A4,P23528,Q7RTP6,A0A2P9DU05,P21359,A0A024R3Q3,P84077,B3KRS1,Q08379,P62826,A0A0A6YYG9,F8WDD7,H7C0A3,O43586,Q9H7Z5,O14980,O75116,V9HWI5,P52179,Q9HCG7,P62330,Q14974,B4DM33,Q15691,Q9UPZ6,E7ESP9,P07197,A0A024R914,Q5VT06,Q9P2K1,Q8WXX0,Q9BX66,P15924,P52594,Q96PK6,Q5SU16,P55072,A8K7B7,P30153,A0A0S2Z421,B4DV44,B…
5	GO:0007033	vacuole organization	Biological Process	5	P11117,A0A024R3Q3,P84077,I3L4J1,Q9UN37
5	GO:0006997	nucleus organization	Biological Process	10	Q8TC36,Q9UN37,P52948,B2RDF2,O00541,P39019,P30153,P50402,P67775,P52594
5	GO:0007005	mitochondrion organization	Biological Process	17	P54098,Q9Y4W6,A0A140VJS0,P62714,O95831,O43819,P25705,I3L2B0,K7EIG1,O75153,P99999,Q5T2N8,Q5T9A4,Q8N3E6,Q96ST8,Q96T67,Q9H834
5	GO:0007029	endoplasmic reticulum organization	Biological Process	2	O15027,Q96A33
5	GO:0007030	Golgi organization	Biological Process	5	Q08379,O15027,Q14789,Q15643,Q5T5U3
5	GO:0007031	peroxisome organization	Biological Process	2	Q9NYQ3,Q9UJM8
5	GO:0010638	positive regulation of organelle organization	Biological Process	19	A0A2P9DU05,O75116,P23528,V9HWI5,P62330,Q15691,Q06787,A0A0A6YYG9,F8WDD7,H7C0A3,Q9H7Z5,A0A024R3Q3,P84077,P06213,H7C560,Q99972,Q13283,Q9UN86,Q86SS6
5	GO:0010639	negative regulation of organelle organization	Biological Process	16	O43684,Q13123,Q15691,Q8IW35,Q96PK6,Q86SQ0,Q99972,Q9UIC8,P27816,Q86US8,B3KXZ4,B7Z8Z6,H0Y8E6,P49736,Q9BWF4,P41227
5	GO:0016050	vesicle organization	Biological Process	16	P52594,Q9UN37,Q96Q42,A0A0C4DH09,A0A3F2YNX0,A0A3F2YNZ0,A4QN18,A4QN19,F1T0I1,O00743,O15027,Q08379,X6RGP5,A0A024R3Q3,P84077,Q86SS6
5	GO:0033043	regulation of organelle organization	Biological Process	52	O43684,Q13123,Q8WWM7,O14980,A0A2P9DU05,O75116,E5RFP6,E5RHZ6,E5RJN6,E5RK27,Q9Y277,Q9HCG7,P23528,V9HWI5,P62330,B4DM33,Q15691,Q86US8,Q06787,A0A0A6YYG9,F8WDD7,H7C0A3,Q9H7Z5,A0A024R3Q3,P84077,Q8IW35,P06213,Q96PK6,A0A0S2Z421,B4DV44,B4DVZ2,B6ECI7,B6V6K6,B6V6K7,Q8N854,H7C560,Q99972,Q86SQ0,Q13283,Q9UN86,Q9UIC8,O43424,P23468,Q13332,Q86SS6,P27816,B3KXZ4,B7Z8Z6,H0Y8E6,P49736,Q9BWF4,P41227
5	GO:0034389	lipid droplet organization	Biological Process	4	A0A024RDV9,A5D6W6,P62937,Q8N0X7
5	GO:0044782	cilium organization	Biological Process	16	J3KNF5,O15078,Q86VH2,Q96ST8,Q9P2K1,E5RFP6,E5RHZ6,E5RJN6,E5RK27,Q9Y277,Q15643,Q8WXX0,Q8IW35,P30153,Q15691,P27816
5	GO:0048284	organelle fusion	Biological Process	3	Q9Y4W6,Q9UN37,Q86SS6
5	GO:0048285	organelle fission	Biological Process	17	O43684,P62826,A8K4T8,C9J470,E9PHA2,Q15003,Q14974,Q9UN37,Q13123,P24864,A8K7B7,P30153,P06213,Q9UIC8,Q08379,Q8IW35,P41227
5	GO:0048308	organelle inheritance	Biological Process	1	Q08379
5	GO:0070925	organelle assembly	Biological Process	46	P27635,P30050,P62913,Q8NHW5,Q96L21,P39019,P46782,P46783,P62263,P52594,J3KNF5,O15078,Q86VH2,Q96ST8,Q9P2K1,Q8WWM7,E5RFP6,E5RHZ6,E5RJN6,E5RK27,Q9Y277,P52179,A0A024RDB2,A0A024RDE5,A8K6V7,P62266,Q13283,Q9UN86,A0A024R8P8,P63173,Q15643,Q8WXX0,Q9UN37,Q07021,Q8IW35,Q96PK6,Q08379,Q15691,Q5SU16,Q14974,P30153,A0A0S2Z4Z0,O43424,P23468,Q13332,P27816
5	GO:0099084	postsynaptic specialization organization	Biological Process	4	O43424,P23468,Q13332,P62330
5	GO:1903008	organelle disassembly	Biological Process	2	P55072,Q08379
5	GO:0006998	nuclear envelope organization	Biological Process	5	P30153,P50402,P67775,Q9UN37,Q8TC36
5	GO:0007032	endosome organization	Biological Process	2	Q9UN37,Q96Q42
5	GO:0033363	secretory granule organization	Biological Process	1	P52594
5	GO:0051017	actin filament bundle assembly	Biological Process	12	Q9BX66,A0A0S2Z421,B4DV44,B4DVZ2,B6ECI7,B6V6K6,B6V6K7,O75116,Q8N854,H7C560,Q99972,Q86SQ0
5	GO:0031497	chromatin assembly	Biological Process	3	P0C1H6,P49736,Q9Y265
5	GO:0007416	synapse assembly	Biological Process	5	O43424,P23468,Q13332,P62330,Q9NP60
5	GO:0030031	cell projection assembly	Biological Process	18	J3KNF5,O15078,Q86VH2,Q96ST8,Q9P2K1,E5RFP6,E5RHZ6,E5RJN6,E5RK27,Q9Y277,Q15643,Q8WXX0,Q8IW35,P62330,Q06787,P30153,Q15691,P27816
5	GO:0034329	cell junction assembly	Biological Process	7	Q03001,Q9BX66,O75116,Q99972,Q86SQ0,Q8NI35,P12821
5	GO:0035082	axoneme assembly	Biological Process	2	Q8WXX0,Q9P2K1
5	GO:0045110	intermediate filament bundle assembly	Biological Process	2	E7ESP9,P07197
5	GO:0065003	protein-containing complex assembly	Biological Process	108	P27635,P30050,P62913,Q8NHW5,Q96L21,P39019,P46782,P46783,P62263,O43395,P16383,P62316,Q13838,Q92499,P14678,P62318,Q12874,Q15459,Q9Y265,A0A024R6Q1,P23588,P55010,A0A024R821,A4D210,B4DV79,P55884,Q13347,Q5U0F4,Q6ZNE1,P0C1H6,P49736,P25205,P33991,P33993,Q14566,Q16531,P61011,B3KRS1,Q08379,A0A0A6YYG9,F8WDD7,H7C0A3,O43586,Q9H7Z5,A8K8U1,Q86VP6,Q8WWM7,P52179,Q9HCG7,P62330,Q15691,Q9UIC8,P55072,P63244,O95831,O4…
5	GO:0070831	basement membrane assembly	Biological Process	2	Q86SQ0,P07942
5	GO:0070841	inclusion body assembly	Biological Process	2	P55072,V9HW80
5	GO:0071709	membrane assembly	Biological Process	1	P23468
5	GO:0099054	presynapse assembly	Biological Process	3	P23468,P62330,Q9NP60
5	GO:0099068	postsynapse assembly	Biological Process	3	O43424,P23468,Q13332
5	GO:0032984	protein-containing complex disassembly	Biological Process	17	B4E112,E9PK25,E9PLJ3,E9PP50,E9PQB7,G3V1A4,P23528,Q7RTP6,V9HWI5,P62829,P55072,P06213,I3L397,I3L504,P63241,Q9UN37,Q5JTC6
5	GO:0031344	regulation of cell projection organization	Biological Process	26	O43424,P15531,Q13332,E5RFP6,E5RHZ6,E5RJN6,E5RK27,Q9Y277,Q8IW35,Q6UXK2,H7C560,A0A024RDV9,Q8N0X7,Q06787,Q13275,P23468,Q14444,P62330,A0A024R3Q3,P84077,O14559,P23528,Q9BYJ9,Q9HCJ5,Q9BVA1,P27816
5	GO:0031345	negative regulation of cell projection organization	Biological Process	7	Q13332,Q8IW35,A0A024RDV9,Q8N0X7,Q13275,P27816,P62330
5	GO:0031346	positive regulation of cell projection organization	Biological Process	9	P15531,Q6UXK2,H7C560,P23468,Q14444,Q06787,A0A024R3Q3,P84077,Q9BVA1
5	GO:0048858	cell projection morphogenesis	Biological Process	20	Q7Z2D5,Q86XM6,Q96Q42,Q9Y4W6,O75094,Q13275,Q13509,Q13332,Q6UXK2,A0A024RDV9,Q8N0X7,Q06787,H7C560,P23468,Q14444,O14559,P23528,Q9BYJ9,Q9HCJ5,Q9BVA1
5	GO:0120036	plasma membrane bounded cell projection organization	Biological Process	48	Q7Z2D5,Q86XM6,Q96Q42,Q9Y4W6,O75094,Q13275,Q13509,J3KNF5,O15078,Q86VH2,Q96ST8,Q9P2K1,O43424,P15531,Q13332,E5RFP6,E5RHZ6,E5RJN6,E5RK27,Q9Y277,A0A1B0GTL7,O43175,P07942,P27816,Q99972,Q15643,Q8WXX0,Q8IW35,Q6UXK2,H7C560,A0A024RDV9,Q8N0X7,Q06787,P23468,Q14444,P62330,Q495M9,P18085,A0A024R3Q3,P84077,O14559,P23528,P06213,P30153,Q15691,Q9BYJ9,Q9HCJ5,Q9BVA1
5	GO:0030832	regulation of actin filament length	Biological Process	10	Q9HCG7,P23528,V9HWI5,P62330,A0A0A6YYG9,F8WDD7,H7C0A3,Q9H7Z5,A0A024R3Q3,P84077
5	GO:0008361	regulation of cell size	Biological Process	6	P20073,Q13332,Q6UXK2,A0A024RDV9,Q8N0X7,Q13275
5	GO:0051036	regulation of endosome size	Biological Process	1	Q96Q42
5	GO:0000902	cell morphogenesis	Biological Process	26	Q86Y22,Q7Z2D5,Q86XM6,Q96Q42,Q9Y4W6,O75094,Q13275,Q13509,P20073,O95789,P23528,Q13332,P07942,Q6UXK2,A0A024RDV9,Q8N0X7,Q06787,H7C560,P23468,Q14444,O14559,Q07021,Q99972,Q9BYJ9,Q9HCJ5,Q9BVA1
5	GO:0032990	cell part morphogenesis	Biological Process	20	Q7Z2D5,Q86XM6,Q96Q42,Q9Y4W6,O75094,Q13275,Q13509,Q13332,Q6UXK2,A0A024RDV9,Q8N0X7,Q06787,H7C560,P23468,Q14444,O14559,P23528,Q9BYJ9,Q9HCJ5,Q9BVA1
5	GO:0034332	adherens junction organization	Biological Process	6	Q9BX66,O75116,Q99972,Q86SQ0,P62330,P15924
5	GO:0045216	cell-cell junction organization	Biological Process	4	P15924,Q8NI35,O75116,P12821
5	GO:0030198	extracellular matrix organization	Biological Process	7	P21359,P07942,Q86SQ0,B4DGP2,P02766,Q16363,Q86Y22
5	GO:0006999	nuclear pore organization	Biological Process	1	P52948
5	GO:0030199	collagen fibril organization	Biological Process	1	P21359
5	GO:0031033	myosin filament organization	Biological Process	1	P52179
5	GO:0071824	protein-DNA complex subunit organization	Biological Process	10	P0C1H6,P49736,P25205,P33991,P33993,Q14566,Q16531,P62829,Q9Y265,Q86VP6
5	GO:0071825	protein-lipid complex subunit organization	Biological Process	2	A0A024R3Q3,P84077
5	GO:0071826	ribonucleoprotein complex subunit organization	Biological Process	40	P27635,P30050,P62913,Q8NHW5,Q96L21,P39019,P46782,P46783,P62263,O43395,P16383,P62316,Q13838,Q92499,P14678,P62318,Q12874,Q15459,Q9Y265,A0A024R6Q1,P23588,P55010,A0A024R821,A4D210,B4DV79,P55884,Q13347,Q5U0F4,Q6ZNE1,Q8WWM7,A0A024RDB2,A0A024RDE5,A8K6V7,P62266,Q13283,Q9UN86,A0A024R8P8,P63173,P55072,Q07021
5	GO:0097062	dendritic spine maintenance	Biological Process	1	P06213
5	GO:0099558	maintenance of synapse structure	Biological Process	1	P62330
5	GO:0007528	neuromuscular junction development	Biological Process	2	Q96Q42,Q9Y4W6
5	GO:0050807	regulation of synapse organization	Biological Process	15	O43424,P23468,O14559,P23528,Q14444,Q13332,P18085,Q13275,O95206,Q06787,P62330,Q9NP60,P55072,Q5SU16,V9HW80
5	GO:0097090	presynaptic membrane organization	Biological Process	1	P23468
5	GO:0099560	synaptic membrane adhesion	Biological Process	4	O95206,A0A0A0MR60,P23468,Q13332
5	GO:0099563	modification of synaptic structure	Biological Process	1	Q06787
5	GO:0022604	regulation of cell morphogenesis	Biological Process	18	P20073,Q13332,Q6UXK2,A0A024RDV9,Q8N0X7,Q06787,Q13275,H7C560,P23468,Q14444,O14559,P23528,Q07021,Q99972,Q9BYJ9,Q9HCJ5,Q9BVA1,O95789
5	GO:0030100	regulation of endocytosis	Biological Process	6	A0A024R3Q3,P84077,Q06787,P62330,P63244,P51148
5	GO:0043244	regulation of protein complex disassembly	Biological Process	6	P23528,V9HWI5,P06213,I3L397,I3L504,P63241
5	GO:1902510	regulation of apoptotic DNA fragmentation	Biological Process	1	O95831
5	GO:1902903	regulation of supramolecular fiber organization	Biological Process	22	Q9HCG7,P23528,V9HWI5,P62330,Q15691,A0A0A6YYG9,F8WDD7,H7C0A3,Q9H7Z5,A0A024R3Q3,P84077,A0A0S2Z421,B4DV44,B4DVZ2,B6ECI7,B6V6K6,B6V6K7,O75116,Q8N854,H7C560,Q99972,Q86SQ0
5	GO:1903053	regulation of extracellular matrix organization	Biological Process	1	Q86SQ0
5	GO:1903391	regulation of adherens junction organization	Biological Process	4	O75116,Q99972,Q86SQ0,P62330
5	GO:0010771	negative regulation of cell morphogenesis involved in differentiation	Biological Process	4	Q13332,A0A024RDV9,Q8N0X7,Q13275
5	GO:0031333	negative regulation of protein complex assembly	Biological Process	2	Q15691,Q9UIC8
5	GO:1901889	negative regulation of cell junction assembly	Biological Process	3	Q86SQ0,O75116,P12821
5	GO:1902904	negative regulation of supramolecular fiber organization	Biological Process	3	Q15691,Q86SQ0,Q99972
5	GO:1903392	negative regulation of adherens junction organization	Biological Process	1	Q86SQ0
5	GO:0010770	positive regulation of cell morphogenesis involved in differentiation	Biological Process	7	Q6UXK2,H7C560,P23468,Q14444,Q07021,Q99972,Q9BVA1
5	GO:0043243	positive regulation of protein complex disassembly	Biological Process	6	P23528,V9HWI5,I3L397,I3L504,P63241,P06213
5	GO:1902905	positive regulation of supramolecular fiber organization	Biological Process	13	P23528,V9HWI5,P62330,Q15691,A0A0A6YYG9,F8WDD7,H7C0A3,Q9H7Z5,A0A024R3Q3,P84077,H7C560,O75116,Q99972
5	GO:1903055	positive regulation of extracellular matrix organization	Biological Process	1	Q86SQ0
5	GO:1903393	positive regulation of adherens junction organization	Biological Process	2	Q99972,P62330
5	GO:0006900	vesicle budding from membrane	Biological Process	13	A0A0C4DH09,A0A3F2YNX0,A0A3F2YNZ0,A4QN18,A4QN19,F1T0I1,O00743,O15027,Q08379,X6RGP5,A0A024R3Q3,P84077,Q9UN37
5	GO:0007006	mitochondrial membrane organization	Biological Process	2	P25705,Q9Y4W6
5	GO:0061025	membrane fusion	Biological Process	4	P62937,Q9UN37,Q86SS6,P20073
5	GO:0010324	membrane invagination	Biological Process	2	A0A024R3Q3,P84077
5	GO:0045161	neuronal ion channel clustering	Biological Process	2	A0A0S2Z421,Q99972
5	GO:0061952	midbody abscission	Biological Process	1	Q9UN37
5	GO:0097212	lysosomal membrane organization	Biological Process	2	A0A024R3Q3,P84077
5	GO:0007015	actin filament organization	Biological Process	31	B4E112,E9PK25,E9PLJ3,E9PP50,E9PQB7,G3V1A4,P23528,Q7RTP6,A0A0A6YYG9,F8WDD7,H7C0A3,O43586,Q9H7Z5,V9HWI5,P52179,Q9HCG7,P62330,A0A024R3Q3,P84077,Q9BX66,A0A0S2Z421,B4DV44,B4DVZ2,B6ECI7,B6V6K6,B6V6K7,O75116,Q8N854,H7C560,Q99972,Q86SQ0
5	GO:0030239	myofibril assembly	Biological Process	1	P52179
5	GO:0045109	intermediate filament organization	Biological Process	4	E7ESP9,P07197,P15924,P52594
5	GO:0046785	microtubule polymerization	Biological Process	4	B3KRS1,Q08379,Q9HCG7,Q15691
5	GO:0099174	regulation of presynapse organization	Biological Process	3	P23468,P62330,Q9NP60
5	GO:0097061	dendritic spine organization	Biological Process	6	O14559,P23528,Q14444,P06213,A0A024R3Q3,P84077
5	GO:0099175	regulation of postsynapse organization	Biological Process	8	O14559,P23528,Q14444,O43424,P23468,Q13332,P18085,Q13275
5	GO:0099188	postsynaptic cytoskeleton organization	Biological Process	2	A0A024R3Q3,P84077
5	GO:0070868	heterochromatin organization involved in chromatin silencing	Biological Process	1	Q9NRG0
5	GO:0035194	posttranscriptional gene silencing by RNA	Biological Process	8	Q14671,Q9UPQ9,A0A024R1T4,H0Y720,P62826,O15397,P52948,Q06787
5	GO:0060147	regulation of posttranscriptional gene silencing	Biological Process	4	O15397,P52948,Q06787,Q14671
5	GO:0060966	regulation of gene silencing by RNA	Biological Process	4	O15397,P52948,Q06787,Q14671
5	GO:0070918	production of small RNA involved in gene silencing by RNA	Biological Process	1	Q14671
5	GO:0009992	cellular water homeostasis	Biological Process	1	P20073
5	GO:0001678	cellular glucose homeostasis	Biological Process	4	E5KNU5,P15531,P54098,P63244
5	GO:0006873	cellular ion homeostasis	Biological Process	11	P10092,P20073,O43819,P84077,Q86VP6,P06881,P78417,P12277,V9HWH2,Q96A33,Q9Y4W6
5	GO:0032465	regulation of cytokinesis	Biological Process	2	Q9UN37,K7ERY0
5	GO:0032466	negative regulation of cytokinesis	Biological Process	1	Q9UN37
5	GO:0061640	cytoskeleton-dependent cytokinesis	Biological Process	6	O75116,P23528,V9HWI5,Q9UN37,A0A024R3Q3,P84077
5	GO:0071156	regulation of cell cycle arrest	Biological Process	2	P14174,P62829
5	GO:0071158	positive regulation of cell cycle arrest	Biological Process	1	P62829
5	GO:0007052	mitotic spindle organization	Biological Process	6	P55072,Q08379,Q14974,Q8IW35,P27816,P62826
5	GO:0030953	astral microtubule organization	Biological Process	1	Q14974
5	GO:0051225	spindle assembly	Biological Process	5	Q08379,Q14974,Q8IW35,Q15691,Q5SU16
5	GO:0051230	spindle disassembly	Biological Process	1	P55072
5	GO:0090224	regulation of spindle organization	Biological Process	1	Q8IW35
5	GO:0007063	regulation of sister chromatid cohesion	Biological Process	1	P41227
5	GO:0007064	mitotic sister chromatid cohesion	Biological Process	1	P41227
5	GO:0045875	negative regulation of sister chromatid cohesion	Biological Process	1	P41227
5	GO:0051177	meiotic sister chromatid cohesion	Biological Process	2	A8K7B7,P30153
5	GO:0070601	centromeric sister chromatid cohesion	Biological Process	3	A8K7B7,P30153,P41227
5	GO:0046605	regulation of centrosome cycle	Biological Process	4	O14980,A0A2P9DU05,O75116,Q96PK6
5	GO:0046606	negative regulation of centrosome cycle	Biological Process	1	Q96PK6
5	GO:0046607	positive regulation of centrosome cycle	Biological Process	2	A0A2P9DU05,O75116
5	GO:0046599	regulation of centriole replication	Biological Process	1	Q96PK6
5	GO:0046600	negative regulation of centriole replication	Biological Process	1	Q96PK6
5	GO:0007088	regulation of mitotic nuclear division	Biological Process	6	O43684,Q13123,P06213,Q9UIC8,Q8IW35,P41227
5	GO:1901987	regulation of cell cycle phase transition	Biological Process	14	Q9UN37,O43684,Q13123,O15078,P30153,Q15691,P25786,P25789,Q6Y7W6,Q9UIC8,O75179,P24864,Q16531,Q6ZWH5
5	GO:1903538	regulation of meiotic cell cycle process involved in oocyte maturation	Biological Process	2	A8K7B7,P30153
5	GO:0045839	negative regulation of mitotic nuclear division	Biological Process	4	O43684,Q13123,Q9UIC8,P41227
5	GO:1901988	negative regulation of cell cycle phase transition	Biological Process	7	Q9UN37,O43684,Q13123,P25786,P25789,Q6Y7W6,Q9UIC8
5	GO:0036090	cleavage furrow ingression	Biological Process	2	A0A024R3Q3,P84077
5	GO:0036213	contractile ring contraction	Biological Process	1	Q9UN37
5	GO:1902410	mitotic cytokinetic process	Biological Process	3	Q9UN37,A0A024R3Q3,P84077
5	GO:0044772	mitotic cell cycle phase transition	Biological Process	25	Q9UN37,A0A0G3DHS8,C9J2U0,I3L413,O00743,P06730,P24864,P25205,P33991,P33993,P49736,Q14566,Q9BQA5,V5W5X2,O15078,P30153,Q15691,Q9UIC8,O43684,Q13123,P25786,P25789,Q6Y7W6,O75179,Q16531
5	GO:0044784	metaphase/anaphase transition of cell cycle	Biological Process	3	O43684,Q13123,Q9UIC8
5	GO:0044839	cell cycle G2/M phase transition	Biological Process	8	Q9UN37,O15078,P30153,Q15691,Q9UIC8,P25786,P25789,Q6ZWH5
5	GO:0044843	cell cycle G1/S phase transition	Biological Process	15	A0A0G3DHS8,C9J2U0,I3L413,O00743,P06730,P24864,P25205,P33991,P33993,P49736,Q14566,Q9BQA5,V5W5X2,Q6Y7W6,O75179
5	GO:1901989	positive regulation of cell cycle phase transition	Biological Process	2	O75179,P24864
5	GO:0034088	maintenance of mitotic sister chromatid cohesion	Biological Process	1	P41227
5	GO:0034091	regulation of maintenance of sister chromatid cohesion	Biological Process	1	P41227
5	GO:0034092	negative regulation of maintenance of sister chromatid cohesion	Biological Process	1	P41227
5	GO:0033260	nuclear DNA replication	Biological Process	6	P25205,P33991,P33993,P49736,Q14566,P40937
5	GO:0000916	actomyosin contractile ring contraction	Biological Process	1	Q9UN37
5	GO:0010824	regulation of centrosome duplication	Biological Process	4	A0A2P9DU05,O75116,Q96PK6,O14980
5	GO:0010825	positive regulation of centrosome duplication	Biological Process	2	A0A2P9DU05,O75116
5	GO:0010826	negative regulation of centrosome duplication	Biological Process	1	Q96PK6
5	GO:0007079	mitotic chromosome movement towards spindle pole	Biological Process	1	Q14974
5	GO:0045840	positive regulation of mitotic nuclear division	Biological Process	1	P06213
5	GO:1902315	nuclear cell cycle DNA replication initiation	Biological Process	3	P25205,P33991,P49736
5	GO:0006267	pre-replicative complex assembly involved in nuclear cell cycle DNA replication	Biological Process	5	P25205,P33991,P33993,P49736,Q14566
5	GO:0000070	mitotic sister chromatid segregation	Biological Process	13	A8K4T8,C9J470,E9PHA2,Q15003,Q14974,Q9UN37,O43684,Q13123,A8K7B7,P30153,Q9UIC8,P41227,P62826
5	GO:0000083	regulation of transcription involved in G1/S transition of mitotic cell cycle	Biological Process	2	P24864,Q9BQA5
5	GO:0000281	mitotic cytokinesis	Biological Process	6	Q9UN37,A0A024R3Q3,P84077,O75116,P23528,V9HWI5
5	GO:0007076	mitotic chromosome condensation	Biological Process	4	A8K4T8,C9J470,E9PHA2,Q15003
5	GO:0007080	mitotic metaphase plate congression	Biological Process	2	Q14974,Q9UN37
5	GO:0007084	mitotic nuclear envelope reassembly	Biological Process	3	P30153,P50402,P67775
5	GO:0140014	mitotic nuclear division	Biological Process	16	O43684,P62826,A8K4T8,C9J470,E9PHA2,Q15003,Q14974,Q9UN37,Q13123,P06213,A8K7B7,P30153,Q9UIC8,Q08379,Q8IW35,P41227
5	GO:1902969	mitotic DNA replication	Biological Process	4	P25205,P33991,P49736,Q14566
5	GO:1902975	mitotic DNA replication initiation	Biological Process	3	P25205,P33991,P49736
5	GO:0097711	ciliary basal body-plasma membrane docking	Biological Process	6	O15078,P30153,Q15691,Q8IW35,Q96ST8,Q9P2K1
5	GO:1900193	regulation of oocyte maturation	Biological Process	3	P20594,A8K7B7,P30153
5	GO:1900194	negative regulation of oocyte maturation	Biological Process	1	P20594
5	GO:0007286	spermatid development	Biological Process	2	P52594,Q8TC36
5	GO:0048477	oogenesis	Biological Process	3	P20594,A8K7B7,P30153
5	GO:0048599	oocyte development	Biological Process	3	P20594,A8K7B7,P30153
5	GO:0051309	female meiosis chromosome separation	Biological Process	1	Q15003
5	GO:0030866	cortical actin cytoskeleton organization	Biological Process	3	Q9UN37,O75116,P62330
5	GO:0031032	actomyosin structure organization	Biological Process	14	Q9UN37,P52179,Q9BX66,A0A0S2Z421,B4DV44,B4DVZ2,B6ECI7,B6V6K6,B6V6K7,O75116,Q8N854,H7C560,Q99972,Q86SQ0
5	GO:0031532	actin cytoskeleton reorganization	Biological Process	1	Q9UPZ6
5	GO:0032956	regulation of actin cytoskeleton organization	Biological Process	22	Q9HCG7,P23528,V9HWI5,P62330,A0A0A6YYG9,F8WDD7,H7C0A3,Q9H7Z5,A0A024R3Q3,P84077,A0A0S2Z421,B4DV44,B4DVZ2,B6ECI7,B6V6K6,B6V6K7,O75116,Q8N854,H7C560,Q99972,Q86SQ0,A0A2P9DU05
5	GO:0098974	postsynaptic actin cytoskeleton organization	Biological Process	2	A0A024R3Q3,P84077
5	GO:0046879	hormone secretion	Biological Process	6	B2RCA8,O00327,Q86SS6,Q9UNE2,O15119,H0Y763
5	GO:0099643	signal release from synapse	Biological Process	4	P21359,Q06787,Q86SS6,H7C560
5	GO:0017157	regulation of exocytosis	Biological Process	20	B2RCA8,Q86SS6,Q9UNE2,A0A024R3Q3,P84077,Q9UN37,H7C560,Q06787,A0A0J9YWA6,A0A0J9YX72,A8K7D5,I3L1Q0,I3L2G8,I3L2I9,I3L2N0,I3L2X0,I3L308,I3L349,I3L3M9,I3NI49
5	GO:0045055	regulated exocytosis	Biological Process	28	P37802,Q86SS6,B2RCA8,Q9UNE2,O00602,O15078,P02766,P04080,P09668,P12268,P14174,P14618,P15924,P30041,P51148,P55072,P62937,Q14165,Q14974,Q5T9A4,Q86VP6,Q8N1F8,Q8NF37,Q9NX76,A0A024R3Q3,P84077,H7C560,Q06787
5	GO:0045920	negative regulation of exocytosis	Biological Process	2	H7C560,Q06787
5	GO:0045921	positive regulation of exocytosis	Biological Process	4	A0A024R3Q3,P84077,Q86SS6,Q9UN37
5	GO:1990182	exosomal secretion	Biological Process	1	Q9UN37
5	GO:0030073	insulin secretion	Biological Process	4	B2RCA8,O00327,Q86SS6,Q9UNE2
5	GO:0050708	regulation of protein secretion	Biological Process	13	B2RCA8,O00327,Q86SS6,Q9UNE2,A0A024R3Q3,P52179,P62330,P62937,P84077,P14174,Q9BZP6,P48735,O00602
5	GO:0050709	negative regulation of protein secretion	Biological Process	1	P48735
5	GO:0050714	positive regulation of protein secretion	Biological Process	9	Q9UNE2,P14174,Q9BZP6,O00602,A0A024R3Q3,P52179,P62330,P62937,P84077
5	GO:0070459	prolactin secretion	Biological Process	1	H0Y763
5	GO:1990773	matrix metallopeptidase secretion	Biological Process	1	P48735
5	GO:0061535	glutamate secretion, neurotransmission	Biological Process	1	P21359
5	GO:0014046	dopamine secretion	Biological Process	1	Q86SS6
5	GO:0050433	regulation of catecholamine secretion	Biological Process	1	Q86SS6
5	GO:0046928	regulation of neurotransmitter secretion	Biological Process	4	P21359,Q86SS6,H7C560,Q06787
5	GO:0046929	negative regulation of neurotransmitter secretion	Biological Process	3	H7C560,Q06787,P21359
5	GO:0001956	positive regulation of neurotransmitter secretion	Biological Process	1	Q86SS6
5	GO:0039529	RIG-I signaling pathway	Biological Process	3	Q07021,O75179,Q14671
5	GO:0039530	MDA-5 signaling pathway	Biological Process	2	Q07021,O75179
5	GO:0039531	regulation of viral-induced cytoplasmic pattern recognition receptor signaling pathway	Biological Process	3	Q07021,O75179,Q14671
5	GO:0039532	negative regulation of viral-induced cytoplasmic pattern recognition receptor signaling pathway	Biological Process	1	Q07021
5	GO:0044800	multi-organism membrane fusion	Biological Process	1	P62937
5	GO:0051281	positive regulation of release of sequestered calcium ion into cytosol	Biological Process	1	P78417
5	GO:0010720	positive regulation of cell development	Biological Process	13	P15531,Q6UXK2,H7C560,P23468,Q14444,A0A024R3Q3,P84077,Q06787,A0A024RCM3,Q13838,Q07021,Q99972,Q9BVA1
5	GO:0051149	positive regulation of muscle cell differentiation	Biological Process	2	A0A024RCM3,Q13838
5	GO:2001016	positive regulation of skeletal muscle cell differentiation	Biological Process	1	O00327
5	GO:0051280	negative regulation of release of sequestered calcium ion into cytosol	Biological Process	1	P78417
5	GO:2000637	positive regulation of gene silencing by miRNA	Biological Process	2	Q06787,Q14671
5	GO:0045739	positive regulation of DNA repair	Biological Process	1	P35637
5	GO:0010812	negative regulation of cell-substrate adhesion	Biological Process	3	P21359,Q99972,Q86SQ0
5	GO:0022408	negative regulation of cell-cell adhesion	Biological Process	2	P32119,V9HW12
5	GO:0010721	negative regulation of cell development	Biological Process	9	P21359,Q13332,P06730,A0A024RDV9,Q8N0X7,Q13275,P48735,P20594,P62330
5	GO:0030857	negative regulation of epithelial cell differentiation	Biological Process	2	A0A024RBL6,O15119
5	GO:0045599	negative regulation of fat cell differentiation	Biological Process	1	O00327
5	GO:0045662	negative regulation of myoblast differentiation	Biological Process	1	O15119
5	GO:0051148	negative regulation of muscle cell differentiation	Biological Process	1	O75179
5	GO:0051209	release of sequestered calcium ion into cytosol	Biological Process	1	P78417
5	GO:0030514	negative regulation of BMP signaling pathway	Biological Process	2	A0A024RDV9,Q8N0X7
5	GO:1904293	negative regulation of ERAD pathway	Biological Process	1	P54578
5	GO:0043518	negative regulation of DNA damage response, signal transduction by p53 class mediator	Biological Process	2	I4AY87,P14174
5	GO:1902230	negative regulation of intrinsic apoptotic signaling pathway in response to DNA damage	Biological Process	1	P14174
5	GO:1903206	negative regulation of hydrogen peroxide-induced cell death	Biological Process	2	E9KL35,P63244
5	GO:0090398	cellular senescence	Biological Process	2	O00327,O15119
5	GO:0002062	chondrocyte differentiation	Biological Process	1	Q15643
5	GO:0002244	hematopoietic progenitor cell differentiation	Biological Process	6	H7C560,P12821,P25786,P25789,Q969Q4,Q9Y520
5	GO:0002521	leukocyte differentiation	Biological Process	7	P15531,H7C560,P32119,V9HW12,P06881,P21359,P35268
5	GO:0010001	glial cell differentiation	Biological Process	4	P21359,O43175,A0A0S2Z421,Q99972
5	GO:0021515	cell differentiation in spinal cord	Biological Process	1	Q6Y7W6
5	GO:0021533	cell differentiation in hindbrain	Biological Process	1	O43424
5	GO:0022008	neurogenesis	Biological Process	43	A0A384MEE3,Q9BVA1,P21359,Q7Z2D5,Q86XM6,Q96Q42,Q9Y4W6,O75094,Q13275,Q13509,O43424,P15531,Q13332,Q6Y7W6,Q9HCJ5,O43175,P07942,Q9HCG7,A0A0S2Z421,Q99972,O95831,P23468,A0A1B0GTL7,P27816,O15078,P06730,Q6UXK2,H7C560,A0A024RDV9,Q8N0X7,Q06787,O00327,Q14444,Q15643,Q495M9,P48735,P18085,P62330,A0A024R3Q3,P84077,O14559,P23528,Q9BYJ9
5	GO:0030099	myeloid cell differentiation	Biological Process	7	P15531,P39019,P62263,P27540,P06881,Q9UPQ9,P21359
5	GO:0030182	neuron differentiation	Biological Process	39	Q7Z2D5,Q86XM6,Q96Q42,Q9Y4W6,O75094,Q13275,Q13509,O43424,P15531,Q13332,Q6Y7W6,Q9HCJ5,Q9HCG7,A0A1B0GTL7,O43175,P07942,P27816,Q99972,O15078,A0A0S2Z421,P06730,Q6UXK2,H7C560,A0A024RDV9,Q8N0X7,Q06787,P23468,Q14444,Q15643,Q495M9,P18085,P62330,A0A024R3Q3,P84077,O14559,P23528,Q9BYJ9,Q9BVA1,O95831
5	GO:0030855	epithelial cell differentiation	Biological Process	11	Q86Y22,P15924,A0A024RBL6,O15119,O75116,O43548,Q12934,Q13332,O00327,P20073,P37802
5	GO:0035051	cardiocyte differentiation	Biological Process	7	A0A024RBL6,O15119,P52179,A0A024R904,Q9HB71,A0A024RCM3,Q13838
5	GO:0035914	skeletal muscle cell differentiation	Biological Process	2	O00327,P50402
5	GO:0035987	endodermal cell differentiation	Biological Process	1	P07942
5	GO:0042692	muscle cell differentiation	Biological Process	9	A0A024RBL6,O15119,P52179,Q9Y4W6,O75179,A0A024R904,Q9HB71,A0A024RCM3,Q13838
5	GO:0045444	fat cell differentiation	Biological Process	2	O00327,A0A0A0MQS9
5	GO:0045445	myoblast differentiation	Biological Process	3	O15119,Q9BQA5,Q9NR56
5	GO:0048762	mesenchymal cell differentiation	Biological Process	6	P23528,Q13275,V9HWI5,Q86SQ0,P67775,Q5JTC6
5	GO:0048863	stem cell differentiation	Biological Process	7	P23528,Q13275,V9HWI5,P12821,P25786,P25789,Q14671
5	GO:0061005	cell differentiation involved in kidney development	Biological Process	1	Q5JTC6
5	GO:0002360	T cell lineage commitment	Biological Process	1	H7C560
5	GO:0042693	muscle cell fate commitment	Biological Process	2	A0A024RBL6,O15119
5	GO:0060911	cardiac cell fate commitment	Biological Process	2	A0A024RBL6,O15119
5	GO:0000904	cell morphogenesis involved in differentiation	Biological Process	24	Q86Y22,Q7Z2D5,Q86XM6,Q96Q42,Q9Y4W6,O75094,Q13275,Q13509,Q13332,P07942,Q6UXK2,A0A024RDV9,Q8N0X7,Q06787,H7C560,P23468,Q14444,O14559,P23528,Q07021,Q99972,Q9BYJ9,Q9HCJ5,Q9BVA1
5	GO:0002064	epithelial cell development	Biological Process	5	Q86Y22,Q12934,Q13332,O75116,O00327
5	GO:0014031	mesenchymal cell development	Biological Process	3	P23528,Q13275,V9HWI5
5	GO:0021782	glial cell development	Biological Process	4	P21359,A0A0S2Z421,Q99972,O43175
5	GO:0048666	neuron development	Biological Process	36	Q7Z2D5,Q86XM6,Q96Q42,Q9Y4W6,O75094,Q13275,Q13509,O43424,P15531,Q13332,Q9HCG7,A0A1B0GTL7,O43175,P07942,P27816,Q99972,O15078,A0A0S2Z421,Q6UXK2,H7C560,A0A024RDV9,Q8N0X7,Q06787,P23468,Q14444,Q15643,Q495M9,P18085,P62330,A0A024R3Q3,P84077,O14559,P23528,Q9BYJ9,Q9HCJ5,Q9BVA1
5	GO:0048864	stem cell development	Biological Process	3	P23528,Q13275,V9HWI5
5	GO:0055001	muscle cell development	Biological Process	6	P52179,Q9Y4W6,A0A024RBL6,O15119,A0A024RCM3,Q13838
5	GO:0055006	cardiac cell development	Biological Process	5	P52179,A0A024RBL6,O15119,A0A024RCM3,Q13838
5	GO:0060284	regulation of cell development	Biological Process	32	P21359,O43424,P15531,Q13332,P06730,Q6UXK2,H7C560,A0A024RDV9,Q8N0X7,Q06787,Q13275,O00327,P23468,Q14444,P48735,P39019,P62330,A0A024R3Q3,P84077,O14559,P23528,A0A024RCM3,Q13838,Q07021,Q99972,P20594,Q9BYJ9,Q9HCJ5,Q9BVA1,O75116,A8K7B7,P30153
5	GO:0042551	neuron maturation	Biological Process	2	A0A0S2Z421,Q99972
5	GO:1903429	regulation of cell maturation	Biological Process	3	P20594,A8K7B7,P30153
5	GO:1903430	negative regulation of cell maturation	Biological Process	1	P20594
5	GO:0051900	regulation of mitochondrial depolarization	Biological Process	2	P63244,Q99972
5	GO:0051279	regulation of release of sequestered calcium ion into cytosol	Biological Process	1	P78417
5	GO:0010717	regulation of epithelial to mesenchymal transition	Biological Process	2	P67775,Q86SQ0
5	GO:0030856	regulation of epithelial cell differentiation	Biological Process	4	A0A024RBL6,O15119,O75116,O00327
5	GO:0045598	regulation of fat cell differentiation	Biological Process	1	O00327
5	GO:0045661	regulation of myoblast differentiation	Biological Process	1	O15119
5	GO:0051147	regulation of muscle cell differentiation	Biological Process	3	O75179,A0A024RCM3,Q13838
5	GO:1905207	regulation of cardiocyte differentiation	Biological Process	2	A0A024RCM3,Q13838
5	GO:2000736	regulation of stem cell differentiation	Biological Process	2	P25786,P25789
5	GO:2001014	regulation of skeletal muscle cell differentiation	Biological Process	1	O00327
5	GO:0031338	regulation of vesicle fusion	Biological Process	1	Q86SS6
5	GO:0042996	regulation of Golgi to plasma membrane protein transport	Biological Process	1	P63244
5	GO:0060628	regulation of ER to Golgi vesicle-mediated transport	Biological Process	2	A0A024R3Q3,P84077
5	GO:1902803	regulation of synaptic vesicle transport	Biological Process	3	Q86SS6,H7C560,Q06787
5	GO:0070302	regulation of stress-activated protein kinase signaling cascade	Biological Process	2	A0A024RA73,Q9Y239
5	GO:0070570	regulation of neuron projection regeneration	Biological Process	2	H7C560,Q13332
5	GO:1900034	regulation of cellular response to heat	Biological Process	1	P52948
5	GO:1900037	regulation of cellular response to hypoxia	Biological Process	1	O75116
5	GO:1900407	regulation of cellular response to oxidative stress	Biological Process	4	P04792,V9HW43,E9KL35,P63244
5	GO:1905897	regulation of response to endoplasmic reticulum stress	Biological Process	2	P63244,P54578
5	GO:2000772	regulation of cellular senescence	Biological Process	1	O00327
5	GO:2001020	regulation of response to DNA damage stimulus	Biological Process	6	P60510,I4AY87,P14174,P35637,Q13838,Q06787
5	GO:0030510	regulation of BMP signaling pathway	Biological Process	2	A0A024RDV9,Q8N0X7
5	GO:1903205	regulation of hydrogen peroxide-induced cell death	Biological Process	2	E9KL35,P63244
5	GO:0090286	cytoskeletal anchoring at nuclear membrane	Biological Process	1	Q8TC36
5	GO:0051684	maintenance of Golgi location	Biological Process	1	Q5T5U3
5	GO:0006974	cellular response to DNA damage stimulus	Biological Process	30	Q9BQA5,Q16531,A0A087WTZ8,P25205,P33991,P33993,P49736,Q14566,A0A384MTR5,B4DSA8,B4DZP5,B5BUB1,B7Z2A1,F5GY55,P40937,P55072,Q96PK6,Q9Y265,P54098,Q92499,P60510,I4AY87,P14174,Q6Y7W6,P35637,Q13838,Q06787,P22314,Q9H5J0,Q9H6Z9
5	GO:0031102	neuron projection regeneration	Biological Process	2	H7C560,Q13332
5	GO:0034599	cellular response to oxidative stress	Biological Process	12	P32119,V9HW12,P27540,O95831,O00327,P04792,V9HW43,E9KL35,P63244,P30041,P99999,Q9NNW7
5	GO:0034605	cellular response to heat	Biological Process	3	P52948,P21359,P55072
5	GO:0034976	response to endoplasmic reticulum stress	Biological Process	10	Q96A33,Q9Y5M8,P55072,V9HW80,O95831,P63244,P54578,A0A140VJS0,O15027,P62714
5	GO:0035967	cellular response to topologically incorrect protein	Biological Process	3	Q9Y5M8,P55072,P63244
5	GO:0043620	regulation of DNA-templated transcription in response to stress	Biological Process	5	P27540,P25786,P25789,Q9GZT9,Q9H6Z9
5	GO:0070413	trehalose metabolism in response to stress	Biological Process	1	P15056
5	GO:0071456	cellular response to hypoxia	Biological Process	6	P25786,P25789,P27540,Q9GZT9,Q9H6Z9,O75116
5	GO:0035690	cellular response to drug	Biological Process	10	O95831,Q9Y239,P06730,Q06787,Q6PKG0,E9KL35,P63244,O75116,H7C560,P15531
5	GO:0060326	cell chemotaxis	Biological Process	4	P39019,P14174,P04792,Q07021
5	GO:0071229	cellular response to acid chemical	Biological Process	2	O00410,P15531
5	GO:0071236	cellular response to antibiotic	Biological Process	5	O95831,P62829,Q6PKG0,E9KL35,P63244
5	GO:0071241	cellular response to inorganic substance	Biological Process	8	A0A024R904,P15056,P35637,Q6IBQ5,Q86SS6,Q9HB71,O95831,Q06787
5	GO:0071243	cellular response to arsenic-containing substance	Biological Process	2	P55072,P78417
5	GO:0071310	cellular response to organic substance	Biological Process	60	Q9Y5M8,P06213,Q9BX66,P31943,Q9HBX9,P63244,Q9NRD9,O00410,A0A024RDV9,Q8N0X7,Q96PK6,P24864,P62826,P27540,P55072,P32119,V9HW12,I4AY87,P14174,P07814,P14618,O75094,P25786,P25789,O14979,P23528,P37837,P62937,P78417,P84077,P04792,D7RF68,A0A087WY31,Q7Z739,Q8NFZ5,Q9Y239,E5KNU5,P15531,P54098,Q15678,Q92945,A0A384N6C2,P12268,P49736,P50402,A0A0S2Z4A5,P33993,O95831,O75116,P06730,P62829,Q6PKG0,P20594,P09668,H7C56…
5	GO:0071453	cellular response to oxygen levels	Biological Process	7	P25786,P25789,P27540,Q9GZT9,Q9H6Z9,O95831,O75116
5	GO:0071466	cellular response to xenobiotic stimulus	Biological Process	7	P27540,Q9HBZ2,O43175,P78417,P06730,A0A0S2Z4A5,P33993
5	GO:0097237	cellular response to toxic substance	Biological Process	7	P32119,V9HW12,O95831,P30041,E9KL35,P63244,Q8N961
5	GO:1901699	cellular response to nitrogen compound	Biological Process	12	P06213,Q9BX66,O00410,P07814,P14618,D7RF68,Q9Y239,O95831,Q06787,P62829,Q6PKG0,O75116
5	GO:1901701	cellular response to oxygen-containing compound	Biological Process	23	P06213,Q9BX66,P32119,V9HW12,O00410,I4AY87,P14174,P07814,P14618,D7RF68,O95831,Q8NFZ5,Q9Y239,E5KNU5,P15531,P54098,P63244,O75116,P06730,P62829,Q6PKG0,E9KL35,P55072
5	GO:0071219	cellular response to molecule of bacterial origin	Biological Process	5	P32119,V9HW12,I4AY87,P14174,Q8NFZ5
5	GO:0010506	regulation of autophagy	Biological Process	5	Q08379,Q6PKG0,A0A024RA73,Q9Y239,P04792
5	GO:0010507	negative regulation of autophagy	Biological Process	1	Q08379
5	GO:0010508	positive regulation of autophagy	Biological Process	3	Q6PKG0,A0A024RA73,Q9Y239
5	GO:0016236	macroautophagy	Biological Process	5	Q6PKG0,P55072,A0A024RA73,Q9Y239,Q9UN37
5	GO:0061738	late endosomal microautophagy	Biological Process	1	Q9UN37
5	GO:0030262	apoptotic nuclear changes	Biological Process	2	Q14974,O95831
5	GO:0031629	synaptic vesicle fusion to presynaptic active zone membrane	Biological Process	1	Q86SS6
5	GO:0019430	removal of superoxide radicals	Biological Process	2	P32119,V9HW12
5	GO:0048806	genitalia development	Biological Process	1	O15119
5	GO:0008406	gonad development	Biological Process	2	P06213,O75094
5	GO:0046545	development of primary female sexual characteristics	Biological Process	2	O75094,P06213
5	GO:0046546	development of primary male sexual characteristics	Biological Process	1	P06213
5	GO:0001890	placenta development	Biological Process	2	P27540,Q9Y3I0
5	GO:0090306	spindle assembly involved in meiosis	Biological Process	1	Q08379
5	GO:0045143	homologous chromosome segregation	Biological Process	1	P24864
5	GO:0045144	meiotic sister chromatid segregation	Biological Process	2	A8K7B7,P30153
5	GO:0007127	meiosis I	Biological Process	1	P24864
5	GO:0007135	meiosis II	Biological Process	2	A8K7B7,P30153
5	GO:0007129	synapsis	Biological Process	1	P24864
5	GO:0010032	meiotic chromosome condensation	Biological Process	1	Q15003
5	GO:0060281	regulation of oocyte development	Biological Process	3	P20594,A8K7B7,P30153
5	GO:2000194	regulation of female gonad development	Biological Process	1	P06213
5	GO:0060283	negative regulation of oocyte development	Biological Process	1	P20594
5	GO:0007160	cell-matrix adhesion	Biological Process	13	A0A0S2Z421,B4DV44,B4DVZ2,B6ECI7,B6V6K6,B6V6K7,P21359,Q8N854,Q99972,Q9BX66,O75116,Q86SQ0,Q5H8C1
5	GO:0034446	substrate adhesion-dependent cell spreading	Biological Process	4	H7C560,Q07021,Q99972,P07942
5	GO:0007159	leukocyte cell-cell adhesion	Biological Process	3	P32119,V9HW12,P06881
5	GO:0021812	neuronal-glial interaction involved in cerebral cortex radial glia guided migration	Biological Process	1	P07942
5	GO:0034109	homotypic cell-cell adhesion	Biological Process	2	P04792,P15924
5	GO:0034113	heterotypic cell-cell adhesion	Biological Process	1	P15924
5	GO:0098742	cell-cell adhesion via plasma-membrane adhesion molecules	Biological Process	6	O43424,P23468,B4DEQ8,O95206,A0A0A0MR60,Q13332
5	GO:0099537	trans-synaptic signaling	Biological Process	21	O95206,P39086,P54578,Q96ST8,Q9Y277,P21359,O43424,Q96Q42,Q06787,B8ZZ34,A0A384MEE3,Q13332,Q9BVA1,H7C560,A0A024R3Q3,P84077,Q86SS6,P23468,P35268,P06730,Q9BYJ9
5	GO:0016055	Wnt signaling pathway	Biological Process	17	Q9UPQ9,P30153,P67775,P63244,Q99972,P25786,P25789,P50402,Q5JTC6,Q13283,Q5U0Q1,O00327,P55072,P78333,Q9Y265,P24864,Q16531
5	GO:0099565	chemical synaptic transmission, postsynaptic	Biological Process	1	O43424
5	GO:0090276	regulation of peptide hormone secretion	Biological Process	4	B2RCA8,O00327,Q86SS6,Q9UNE2
5	GO:0050804	modulation of chemical synaptic transmission	Biological Process	15	P21359,Q06787,B8ZZ34,P39086,H7C560,A0A024R3Q3,P84077,Q86SS6,P35268,P06730,Q9BYJ9,O43424,A0A384MEE3,Q13332,Q9BVA1
5	GO:0090277	positive regulation of peptide hormone secretion	Biological Process	1	Q9UNE2
5	GO:0060291	long-term synaptic potentiation	Biological Process	3	P21359,Q9BYJ9,H7C560
5	GO:0060292	long-term synaptic depression	Biological Process	4	Q06787,O43424,A0A024R3Q3,P84077
5	GO:0086091	regulation of heart rate by cardiac conduction	Biological Process	1	P15924
5	GO:0090189	regulation of branching involved in ureteric bud morphogenesis	Biological Process	1	Q9Y5V3
5	GO:0048754	branching morphogenesis of an epithelial tube	Biological Process	4	A0A024RBL6,O15119,P09668,Q9Y5V3
5	GO:0060600	dichotomous subdivision of an epithelial terminal unit	Biological Process	1	P09668
5	GO:0010574	regulation of vascular endothelial growth factor production	Biological Process	1	P27540
5	GO:0032479	regulation of type I interferon production	Biological Process	2	Q15366,Q13332
5	GO:0032642	regulation of chemokine production	Biological Process	3	Q9BZP6,I4AY87,P14174
5	GO:0032643	regulation of connective tissue growth factor production	Biological Process	1	O75116
5	GO:0032649	regulation of interferon-gamma production	Biological Process	1	Q07021
5	GO:0032652	regulation of interleukin-1 production	Biological Process	5	P06881,A0A024RA73,P04792,Q9Y239,V9HW43
5	GO:0032655	regulation of interleukin-12 production	Biological Process	1	Q07021
5	GO:0032675	regulation of interleukin-6 production	Biological Process	2	A0A024RA73,Q9Y239
5	GO:0032677	regulation of interleukin-8 production	Biological Process	2	P06881,O00602
5	GO:0042035	regulation of cytokine biosynthetic process	Biological Process	3	P04792,V9HW43,O00425
5	GO:0050707	regulation of cytokine secretion	Biological Process	3	P14174,Q9BZP6,O00602
5	GO:1903555	regulation of tumor necrosis factor superfamily cytokine production	Biological Process	5	A0A024RA73,P14174,Q9Y239,P04792,V9HW43
5	GO:0032480	negative regulation of type I interferon production	Biological Process	2	Q13332,Q15366
5	GO:0032689	negative regulation of interferon-gamma production	Biological Process	1	Q07021
5	GO:0032695	negative regulation of interleukin-12 production	Biological Process	1	Q07021
5	GO:0010575	positive regulation of vascular endothelial growth factor production	Biological Process	1	P27540
5	GO:0032722	positive regulation of chemokine production	Biological Process	3	Q9BZP6,I4AY87,P14174
5	GO:0032723	positive regulation of connective tissue growth factor production	Biological Process	1	O75116
5	GO:0032732	positive regulation of interleukin-1 production	Biological Process	5	P06881,A0A024RA73,P04792,Q9Y239,V9HW43
5	GO:0032755	positive regulation of interleukin-6 production	Biological Process	2	A0A024RA73,Q9Y239
5	GO:0032757	positive regulation of interleukin-8 production	Biological Process	2	O00602,P06881
5	GO:0042108	positive regulation of cytokine biosynthetic process	Biological Process	2	P04792,V9HW43
5	GO:0050715	positive regulation of cytokine secretion	Biological Process	3	Q9BZP6,O00602,P14174
5	GO:0090271	positive regulation of fibroblast growth factor production	Biological Process	1	O75116
5	GO:1903557	positive regulation of tumor necrosis factor superfamily cytokine production	Biological Process	5	A0A024RA73,P14174,Q9Y239,P04792,V9HW43
5	GO:0072567	chemokine (C-X-C motif) ligand 2 production	Biological Process	2	I4AY87,P14174
5	GO:0090195	chemokine secretion	Biological Process	1	Q9BZP6
5	GO:0032607	interferon-alpha production	Biological Process	1	Q13332
5	GO:0032608	interferon-beta production	Biological Process	1	Q13332
5	GO:0032610	interleukin-1 alpha production	Biological Process	1	P06881
5	GO:0032611	interleukin-1 beta production	Biological Process	5	A0A024RA73,P04792,Q9Y239,V9HW43,Q9NPP4
5	GO:0050701	interleukin-1 secretion	Biological Process	1	Q9NPP4
5	GO:0042228	interleukin-8 biosynthetic process	Biological Process	1	Q9Y239
5	GO:0072606	interleukin-8 secretion	Biological Process	1	O00602
5	GO:0042533	tumor necrosis factor biosynthetic process	Biological Process	2	P04792,V9HW43
5	GO:0032640	tumor necrosis factor production	Biological Process	5	A0A024RA73,P14174,Q9Y239,P04792,V9HW43
5	GO:0006936	muscle contraction	Biological Process	7	A0A2P9DU05,O75116,P78417,P15924,P50402,P52179,Q9BX66
5	GO:0014896	muscle hypertrophy	Biological Process	5	O75116,A0A0S2Z421,Q99972,A0A024RCM3,Q13838
5	GO:0090257	regulation of muscle system process	Biological Process	5	O75116,P78417,A0A024RCM3,Q13838,P15924
5	GO:0003015	heart process	Biological Process	4	P78417,P12821,P15924,P20594
5	GO:0003018	vascular process in circulatory system	Biological Process	3	P06881,P12821,O75116
5	GO:0008015	blood circulation	Biological Process	6	P06881,P12821,P20594,P78417,P15924,O75116
5	GO:0001976	neurological system process involved in regulation of systemic arterial blood pressure	Biological Process	1	P06881
5	GO:0007600	sensory perception	Biological Process	6	A0A024R8P8,A0A0J9YW50,A8K189,B4DL95,P63173,Q495M9
5	GO:0031644	regulation of neurological system process	Biological Process	2	Q06787,O75116
5	GO:0050890	cognition	Biological Process	7	Q96DT5,P06213,P18085,Q9BYJ9,Q9Y277,H7C560,P21359
5	GO:0050905	neuromuscular process	Biological Process	8	P49588,Q6Y7W6,A8K189,B4DL95,Q495M9,O43424,A0A024RDV9,Q8N0X7
5	GO:1903522	regulation of blood circulation	Biological Process	4	P78417,P12821,P15924,P20594
5	GO:0001990	regulation of systemic arterial blood pressure by hormone	Biological Process	1	P12821
5	GO:0060986	endocrine hormone secretion	Biological Process	1	O15119
5	GO:0009792	embryo development ending in birth or egg hatching	Biological Process	22	A0A024R3F5,A0A024RBL6,O15119,O60573,Q53RG0,Q96Q42,Q9BQA5,Q9HBZ2,Q9NR56,Q9Y3I0,X5DQN9,O95206,P23528,V9HWI5,A0A384N5Y3,B7ZM99,P11586,Q6UB35,Q9P2K1,P27540,O43175,P21359
5	GO:0045995	regulation of embryonic development	Biological Process	8	Q86SQ0,P63244,A0A0A0MQS9,A0A0A0MTC7,H0UI49,P06213,Q16363,Q5D044
5	GO:0048568	embryonic organ development	Biological Process	14	P27540,A0A024RBL6,O15119,O15078,Q495M9,A0A024R8P8,P63173,B7ZM99,P11586,Q6UB35,A0A384MEE3,P27635,Q9BVA1,Q9P2K1
5	GO:0061053	somite development	Biological Process	3	O95206,A0A384N5Y3,P11586
5	GO:0021915	neural tube development	Biological Process	9	P23528,V9HWI5,A0A384N5Y3,B7ZM99,P11586,Q6UB35,Q9P2K1,O43175,P21359
5	GO:0030323	respiratory tube development	Biological Process	3	P06730,B4DGP2,P09668
5	GO:0035050	embryonic heart tube development	Biological Process	2	A0A024RBL6,O15119
5	GO:0061326	renal tubule development	Biological Process	1	Q9Y5V3
5	GO:0071599	otic vesicle development	Biological Process	1	O15078
5	GO:0072164	mesonephric tubule development	Biological Process	2	P81133,Q9Y5V3
5	GO:0030540	female genitalia development	Biological Process	1	O15119
5	GO:0030539	male genitalia development	Biological Process	1	O15119
5	GO:0001501	skeletal system development	Biological Process	14	Q15643,B7ZM99,P11586,Q6UB35,A0A0S2Z421,P20594,P23284,Q5JTC6,Q99972,Q5H8C1,A0A024R8P8,O15119,P11117,P63173
5	GO:0001655	urogenital system development	Biological Process	7	P09668,P21359,P81133,P12821,O15078,Q5JTC6,Q9Y5V3
5	GO:0001944	vasculature development	Biological Process	15	Q86Y22,Q9BUP3,Q9UPZ6,A0A024RBL6,A0A0A0MQS9,O15119,Q15678,O75179,O75116,P21359,Q9GZT9,P04792,P09668,P14618,P06881
5	GO:0007399	nervous system development	Biological Process	68	A0A384MEE3,Q9BVA1,P23528,V9HWI5,A0A384N5Y3,B7ZM99,P11586,Q6UB35,Q9P2K1,P21359,Q7Z2D5,Q86XM6,Q96Q42,Q9Y4W6,O75094,Q13275,Q13509,O15119,P39086,Q06787,Q9HBZ2,Q9HCG7,Q9NP60,Q9NY99,X5DQN9,O43175,P14678,P18085,O43424,P15531,Q13332,Q6Y7W6,P12277,V9HWH2,Q86VH2,P49588,A0A024RBL6,O15027,Q9HCJ5,P07942,A0A0S2Z421,Q99972,O95831,P23468,O15078,A0A1B0GTL7,P27816,Q96DT5,P06730,Q6UXK2,H7C560,A0A024RDV9,Q8N0X7,O003…
5	GO:0007417	central nervous system development	Biological Process	26	O43175,P14678,P18085,P21359,Q9HBZ2,Q13332,Q6Y7W6,P12277,V9HWH2,Q86VH2,Q13275,P49588,O43424,A0A024RBL6,O15119,O15027,P15531,Q9HCJ5,P07942,Q9HCG7,O15078,P39086,Q06787,Q9NP60,Q9NY99,X5DQN9
5	GO:0007422	peripheral nervous system development	Biological Process	3	P21359,A0A0S2Z421,Q99972
5	GO:0021591	ventricular system development	Biological Process	1	Q86VH2
5	GO:0021761	limbic system development	Biological Process	5	P21359,P15531,Q13332,A0A024RBL6,O15119
5	GO:0021783	preganglionic parasympathetic fiber development	Biological Process	1	Q13275
5	GO:0035270	endocrine system development	Biological Process	4	P06213,P21359,H7C560,O00327
5	GO:0035272	exocrine system development	Biological Process	1	P06213
5	GO:0048483	autonomic nervous system development	Biological Process	2	Q13275,P21359
5	GO:0048485	sympathetic nervous system development	Biological Process	2	Q13275,P21359
5	GO:0048486	parasympathetic nervous system development	Biological Process	1	Q13275
5	GO:0048880	sensory system development	Biological Process	9	O43819,P52179,O15078,Q9P2K1,P21359,A0A384N6C2,P12268,Q8NF37,Q12934
5	GO:0055123	digestive system development	Biological Process	1	P06213
5	GO:0060541	respiratory system development	Biological Process	3	P06730,B4DGP2,P09668
5	GO:0061008	hepaticobiliary system development	Biological Process	6	A0A024R5Z9,A0A024RCM3,P14618,P21359,P62330,Q13838
5	GO:0061458	reproductive system development	Biological Process	5	Q9Y3I0,P27540,P06213,O15119,O75094
5	GO:0072001	renal system development	Biological Process	7	P09668,P21359,P81133,P12821,O15078,Q5JTC6,Q9Y5V3
5	GO:0072358	cardiovascular system development	Biological Process	15	Q86Y22,Q9BUP3,Q9UPZ6,A0A024RBL6,A0A0A0MQS9,O15119,P06881,Q15678,O75179,O75116,P21359,Q9GZT9,P04792,P09668,P14618
5	GO:0072359	circulatory system development	Biological Process	28	Q86Y22,Q9BUP3,Q9UPZ6,A0A024RBL6,A0A0A0MQS9,O15119,P06881,Q15678,O75179,P06213,O75094,O75116,P15924,Q15643,A0A384N5Y3,P11586,P21359,Q9HB71,Q9P2K1,Q9GZT9,P04792,P09668,P52179,A0A024R904,Q96DT5,A0A024RCM3,Q13838,P14618
5	GO:0060173	limb development	Biological Process	3	Q9NR56,O15119,A0A024RBL6
5	GO:0048634	regulation of muscle organ development	Biological Process	3	A0A024RCM3,Q13838,O00327
5	GO:0051960	regulation of nervous system development	Biological Process	24	P21359,O43424,P15531,Q13332,P06730,Q6UXK2,H7C560,A0A024RDV9,Q8N0X7,Q06787,Q13275,O00327,P23468,Q14444,P48735,P62330,A0A024R3Q3,P84077,O14559,P23528,Q9BYJ9,Q9HCJ5,Q9BVA1,Q9NP60
5	GO:0060420	regulation of heart growth	Biological Process	2	A0A024RCM3,Q13838
5	GO:0070167	regulation of biomineral tissue development	Biological Process	1	O75116
5	GO:0090183	regulation of kidney development	Biological Process	1	Q9Y5V3
5	GO:1901342	regulation of vasculature development	Biological Process	7	O75116,P21359,Q9BUP3,Q9GZT9,P04792,P09668,P14618
5	GO:2000027	regulation of animal organ morphogenesis	Biological Process	3	P25786,P25789,Q9Y5V3
5	GO:0007351	tripartite regional subdivision	Biological Process	1	O15119
5	GO:0009952	anterior/posterior pattern specification	Biological Process	2	O95206,O15119
[truncated: 2,541 more rows]

## Sheet: MF
Additional file 3 Go terms and corresponding proteins of p72 interacting partners
Molecular Function
Level	GO_ID	Term	Type	Seqs_Num	Sequences
1	GO:0003674	molecular_function	Molecular Function	1263	P04792,A0A024R5X7,B4DDU6,B4DE30,B4DX08,B4DXI1,B4DZT5,B7Z4R3,B7Z9L0,B7ZAR1,E9PCA1,F5GWF6,F8VQ14,O76031,P23284,P62937,Q58FF6,Q7Z759,Q9BU08,Q9H072,Q9H369,Q9Y266,Q9Y4W6,V9HW37,V9HW96,A0A096LPK7,A0A0S2Z3L0,A0A0S2Z3M4,A0A182DWF3,B3KUQ5,C9JFR7,D3YTF8,G4XXL9,H0YK49,H0YLU7,H0YNX6,M0QY67,O43175,P13804,P38117,Q6LER6,Q9NNW7,A0A0A0MSX9,B4DVX2,H3BTB7,J3KR24,K7ER00,P05455,P18077,P41252,P49588,Q59G75,Q5JPH6,Q6IB…
2	GO:0140110	transcription regulator activity	Molecular Function	56	O00327,O15119,P27540,P81133,Q15365,Q49AG3,Q53SS8,Q6XYB7,Q8WYA1,Q9BQA5,Q9HBZ2,X5DQN9,A0A024R3F5,H0Y517,H7C1U3,P16383,Q5T0F9,A0A024RBL6,A0A024RBQ4,A0A087WVE9,A0A140VKD3,A4UHR0,A6NGV6,A8K6P0,B0AZM1,B2RCL8,B3KU58,B3KUM5,B4E3L5,D9J2M1,E9PKF0,E9PPV4,H0Y5R1,I6L9E7,O43392,Q14789,Q53F30,Q7Z3A3,Q86TN1,Q96AE4,X5D7T2,X5D9H9,X5DP31,X5DP40,X5DRE4,Q15678,Q92499,Q96PK6,P24864,P35637,P52948,Q15643,Q9BUP3,Q9Y265,Q…
2	GO:0003824	catalytic activity	Molecular Function	534	A0A096LPK7,A0A0S2Z3L0,A0A0S2Z3M4,A0A182DWF3,B3KUQ5,C9JFR7,D3YTF8,G4XXL9,H0YK49,H0YLU7,H0YNX6,M0QY67,O43175,P13804,P38117,Q6LER6,Q9NNW7,A6NDG6,A0A024R1U4,A0A1B0GVC3,A0A1B0GWA9,A0A384ME17,A0A384MEE3,A8K9C4,B2R6L0,B2RBD5,B3KS31,B4DDS7,B4DP54,B4DV51,B4E386,B5MDF5,F5H018,F8W1T5,G3V4F7,J3KQE5,K7ESM5,P18085,P51148,P55010,P61011,P61204,P62330,P62826,P84077,P84085,Q13509,Q13885,Q53G85,Q53G92,Q53GE9,Q5SU16…
2	GO:0038024	cargo receptor activity	Molecular Function	1	P06213
2	GO:0005198	structural molecule activity	Molecular Function	143	A0A024R1Q8,A0A024R2G7,A0A024R4Q8,A0A024R608,A0A024R8P8,A0A075B716,A0A075B7A0,A0A087WY81,A0A248RGE3,A0A2R8Y811,A6QRI9,A8K517,A8MUD9,B0ZBD0,B2R4C1,B2R4K7,B2RDW1,B4DDY5,B4DMJ6,B4DRX3,B4DVG7,B7Z4C8,B7Z4E3,B8A6G2,B8ZZK4,C9JU56,C9K025,D3YTB1,D6R9I7,D6RD47,D6RDJ2,D6RIX0,E5RH77,E5RJX2,E9PL09,E9PLX7,E9PR30,F8VYV2,F8W727,G3V1A1,H0YEU2,H0YKD8,H0YLP6,H0YMF4,H0YN73,H0YN88,H3BM89,H3BNC9,H7C2W9,J3KSJ0,J3KSP2,J3…
2	GO:0005215	transporter activity	Molecular Function	27	A0A2R8Y657,A0A2R8YDA4,P25705,V9HW26,A0A059RIK5,A0A087X043,B7Z3V7,D3DSE2,E7ENK3,E7EPY9,E7EPZ0,E9PD61,H7BYG7,O43424,Q7Z402,A6NKX4,E5RFP6,E5RHZ6,E5RJN6,E5RK27,Q9Y277,A8KA01,F8VX48,Q8IUH5,P39086,B3KXQ3,P52948
2	GO:0005488	binding	Molecular Function	949	P04792,A0A024R5X7,B4DDU6,B4DE30,B4DX08,B4DXI1,B4DZT5,B7Z4R3,B7Z9L0,B7ZAR1,E9PCA1,F5GWF6,F8VQ14,O76031,P23284,P62937,Q58FF6,Q7Z759,Q9BU08,Q9H072,Q9H369,Q9Y266,Q9Y4W6,V9HW37,V9HW96,A0A0A0MSX9,B4DVX2,H3BTB7,J3KR24,K7ER00,P05455,P18077,P41252,P49588,Q59G75,Q5JPH6,Q6IBR2,Q6P0M4,Q7Z355,Q7Z3U5,Q9Y285,Q86SS6,A0A384N6C2,A8K4W7,B2R8A1,P12268,P53597,Q6IAL5,Q9Y277,A0A024R3Q3,A0A024R5Z9,A0A024R609,A0A2R8Y6Y7,…
2	GO:0031386	protein tag	Molecular Function	3	P55854,P61956,Q6EEV6
2	GO:0016209	antioxidant activity	Molecular Function	26	A0A024R5R2,A8K2V7,P30041,P36969,Q14C85,Q9NRD9,A0A087WT12,A0A087X247,A0A087X2I2,A0A384MTT0,K7EJ20,K7EKX7,K7ENB4,K7ERP4,Q6PI42,R4GNE4,V9HWC7,A0A096LPK7,A0A182DWF3,B3KUQ5,D3YTF8,Q9NNW7,P32119,P78417,V9HW12,B4DF70
2	GO:0098772	molecular function regulator	Molecular Function	66	P60510,P04080,P54578,A0A1W2PS52,Q76LA1,A0A1B0GVA7,A8K5Z4,B4DII6,B4E121,P18085,Q0VAM2,A0A2X0SFA0,A8K4R4,B3KPJ0,H0Y696,Q6IQ41,P55010,O00410,A0A0S2Z3Y3,A0A0S2Z3Z1,A0A0S2Z444,A0A0S2Z462,A0A1B0GV73,B7Z3A3,B8ZZY2,O14559,P21359,P52594,Q5T5U3,I4AY87,P14174,E7ESF5,H0Y763,P02766,P06881,P10092,E9KL35,P63244,P04792,V9HW43,P09668,Q9Y239,O76031,Q9UKZ9,P24864,Q96Q42,A8K3H8,A8K7B7,B3KQV6,B4DDF7,B4DE69,B4DQY1,B4E…
2	GO:0045182	translation regulator activity	Molecular Function	11	H3BNC9,P11940,Q07021,Q6PKG0,Q06787,O00425,P27635,P35268,P49588,P51116,P62263
2	GO:0060089	molecular transducer activity	Molecular Function	37	P20594,P06213,Q9NP60,A0A024R8N9,A0A087WWV0,A0A0A0MT52,A0A0C4DFY5,A0A126GVQ0,A0A126GVX8,A0A126GWF4,A8MXZ4,B3KTN7,B3KV27,B4DGP2,B4DRA3,E9PCA3,J3KTP8,Q59H16,Q8IWK6,Q8NGE3,Q8NH36,Q9GZK6,Q9HBX9,Q9NQ84,A0A087X043,B7Z3V7,D3DSE2,E7ENK3,E7EPY9,E7EPZ0,E9PD61,H7BYG7,O43424,P23468,O00602,P39086,P09668
2	GO:0140104	molecular carrier activity	Molecular Function	8	B3KWD0,B4DR01,B7ZB16,O14980,P55060,O00410,Q14974,Q96P70
3	GO:0003700	DNA-binding transcription factor activity	Molecular Function	45	O00327,O15119,P27540,P81133,Q15365,Q49AG3,Q53SS8,Q6XYB7,Q8WYA1,Q9BQA5,Q9HBZ2,X5DQN9,A0A024R3F5,H0Y517,H7C1U3,P16383,Q5T0F9,A0A024RBL6,A0A024RBQ4,A0A087WVE9,A0A140VKD3,A4UHR0,A6NGV6,A8K6P0,B0AZM1,B2RCL8,B3KU58,B3KUM5,B4E3L5,D9J2M1,E9PKF0,E9PPV4,H0Y5R1,I6L9E7,O43392,Q14789,Q53F30,Q7Z3A3,Q86TN1,Q96AE4,X5D7T2,X5D9H9,X5DP31,X5DP40,X5DRE4
3	GO:0003712	transcription coregulator activity	Molecular Function	13	P24864,P27540,P35637,P52948,Q15643,Q9BQA5,Q9BUP3,Q9Y265,Q9Y5V3,Q07021,Q96PK6,Q15678,Q92499
3	GO:0016491	oxidoreductase activity	Molecular Function	109	A0A096LPK7,A0A0S2Z3L0,A0A0S2Z3M4,A0A182DWF3,B3KUQ5,C9JFR7,D3YTF8,G4XXL9,H0YK49,H0YLU7,H0YNX6,M0QY67,O43175,P13804,P38117,Q6LER6,Q9NNW7,P55084,A0A384N6C2,H0Y4R1,P12268,A8K058,Q9NYQ3,Q9UJM8,A0A059RIK5,B4DJB4,P50213,Q53GF8,P48735,Q53GL5,Q5U077,P11586,A0A384N5Y3,A0A024R652,A0A087WVM4,B2RD24,B7Z809,B7ZM99,F5H2F4,Q6UB35,A0A024R5R2,A8K2V7,P30041,P36969,Q14C85,Q9NRD9,A0A087WT12,A0A087X247,A0A087X2I2,A0A3…
3	GO:0009975	cyclase activity	Molecular Function	2	H7C056,P20594
3	GO:0016740	transferase activity	Molecular Function	134	Q99973,A0A024R9P4,A0A024R9T4,A0A087WVS3,A0A087WVW4,A0A087WZC4,O43548,Q0II16,Q9UIC8,A8K5G6,E5KNU5,E5KNV8,E5KNW2,E5KNX5,P54098,Q9NRG0,Q9BWH6,R4GMX2,Q93070,A0A0U5FP74,A0A166IZP3,A0A3P3YW42,A0A3P3YWC4,A0A3P3YWC5,A0A3P3YWF0,A0A3P3YWJ5,A0A3P3ZJX7,A1Z625,A8K6J7,C3W8I0,C3W8I1,H7C2G2,Q3KZ25,Q3KZ28,P55084,P12277,V9HW77,V9HWH2,P0DN79,P35520,P51570,Q6ZP37,V9HWE7,B2R983,P78417,Q5TA02,V9HWG9,A0A024RAU5,P54840,…
3	GO:0016787	hydrolase activity	Molecular Function	241	A6NDG6,A0A024R1U4,A0A1B0GVC3,A0A1B0GWA9,A0A384ME17,A0A384MEE3,A8K9C4,B2R6L0,B2RBD5,B3KS31,B4DDS7,B4DP54,B4DV51,B4E386,B5MDF5,F5H018,F8W1T5,G3V4F7,J3KQE5,K7ESM5,P18085,P51148,P55010,P61011,P61204,P62330,P62826,P84077,P84085,Q13509,Q13885,Q53G85,Q53G92,Q53GE9,Q5SU16,Q5U025,Q6FH17,Q8NHV1,Q8TAI7,Q96HU8,Q9BUF5,Q9BVA1,P09668,P54578,A0A0A0MSX9,B4DVX2,J3KR24,P41252,P49588,Q59G75,Q6P0M4,Q7Z355,Q7Z3U5,A0A0…
3	GO:0016829	lyase activity	Molecular Function	13	B7Z2D6,B7Z6W5,P0DN79,P35520,Q9NTF0,P55084,H7C056,P20594,P22234,B2R9X3,O60547,A6NJF2,H7C1A1
3	GO:0016853	isomerase activity	Molecular Function	11	A8K486,B2RE56,C9J5S7,F8WE65,P23284,P62937,Q71V99,V9HWC6,V9HWF5,P14174,I4AY87
3	GO:0016874	ligase activity	Molecular Function	59	Q9Y3I0,Q96RQ3,A0A024R652,A0A087WVM4,A0A384N5Y3,B2RD24,B7Z809,B7ZM99,F5H2F4,P11586,Q6UB35,A0A024RD93,B4DGX3,D6RF62,E9PBS1,P22234,A0A024R5C5,P11498,A0A2R8Y6Y7,A0A2R8YDQ9,A8K4W7,B2R8A1,B4DRV2,B7ZAF6,E5KS55,E5KS60,P53597,Q6IAL5,Q7Z503,Q9P2R7,B4DVX2,Q7L4K8,P49588,H3BTB7,P07814,Q5JPH6,A0A0A0MSX9,J3KR24,P41252,Q59G75,Q6P0M4,Q7Z355,Q7Z3U5,A8K666,K7ER00,Q6IBR2,Q9BR63,Q9NSD9,Q9Y285,A0A024R1A3,P22314,B4DNA0…
3	GO:0032451	demethylase activity	Molecular Function	2	F4MH36,F4MHI3
3	GO:0140096	catalytic activity, acting on a protein	Molecular Function	157	P09668,P54578,A8K486,B2RE56,C9J5S7,F8WE65,P23284,P62937,Q71V99,V9HWC6,V9HWF5,I3L162,A0A024R9P4,A0A024R9T4,A0A087WVS3,A0A087WVW4,A0A087WZC4,O43548,Q0II16,Q9UIC8,P12821,P25786,P25789,O76031,A0A0A0MSN4,B4DKH4,I3UJJ7,J3KS28,A0A087X0D5,A0A3B3IRM7,Q6IBC3,B4E357,G3V180,G3V1D3,Q53GT4,Q53HL4,Q5JPB8,Q9NY33,A6NJA2,B2RD79,B3KTG4,D3DUG9,B4DU96,D3DUJ0,K7EIK4,K7EL02,K7EL32,K7EMU4,K7EP46,P52888,Q8TA92,Q96CV8,Q9B…
3	GO:0140097	catalytic activity, acting on DNA	Molecular Function	38	A0A024R7U6,A0A0S2Z492,A0A0S2Z4A5,A0A0S2Z4T1,A0A384MTR5,A0A3B3IS57,A0A3B3IT92,A0A3B3IU45,B2R7C5,B2RBA6,B3KMX0,B3KXZ4,B4DLA6,B5BUB1,B7Z8Z6,C6EMX8,E5RG31,H0Y8E6,P25205,P33991,P33993,P49736,Q13283,Q14566,Q4ZG57,Q53HJ4,Q8NHX6,Q9Y265,Q99973,A8K5G6,E5KNU5,E5KNV8,E5KNW2,E5KNX5,P54098,Q9NRG0,P15531,Q92499
3	GO:0140098	catalytic activity, acting on RNA	Molecular Function	30	A0A0A0MSX9,B4DVX2,J3KR24,P41252,P49588,Q59G75,Q6P0M4,Q7Z355,Q7Z3U5,O00148,Q13283,Q13838,Q92499,Q9BWH6,R4GMX2,Q9Y3I0,Q86US8,Q7L4K8,H3BTB7,P07814,Q5JPH6,A8K666,K7ER00,Q6IBR2,Q9BR63,Q9NSD9,Q9Y285,B4DNA0,B7Z5U5,Q9H4Z3
3	GO:0003735	structural constituent of ribosome	Molecular Function	107	A0A024R1Q8,A0A024R2G7,A0A024R4Q8,A0A024R608,A0A024R8P8,A0A075B716,A0A075B7A0,A0A087WY81,A0A248RGE3,A0A2R8Y811,A6QRI9,A8K517,A8MUD9,B0ZBD0,B2R4C1,B2R4K7,B2RDW1,B4DDY5,B4DMJ6,B4DRX3,B4DVG7,B7Z4C8,B7Z4E3,B8A6G2,B8ZZK4,C9JU56,C9K025,D3YTB1,D6R9I7,D6RD47,D6RDJ2,D6RIX0,E5RH77,E5RJX2,E9PL09,E9PLX7,E9PR30,F8VYV2,F8W727,G3V1A1,H0YEU2,H0YKD8,H0YLP6,H0YMF4,H0YN73,H0YN88,H3BM89,H3BNC9,H7C2W9,J3KSJ0,J3KSP2,J3…
3	GO:0005200	structural constituent of cytoskeleton	Molecular Function	16	A0A384MEE3,B2R6L0,B2RBD5,B3KS31,B4DP54,B4E386,K7ESM5,P07197,P15924,Q12934,Q13509,Q13885,Q53G92,Q5SU16,Q9BUF5,Q9BVA1
3	GO:0005201	extracellular matrix structural constituent	Molecular Function	3	P07942,Q16363,Q86Y22
3	GO:0005212	structural constituent of eye lens	Molecular Function	1	Q12934
3	GO:0017056	structural constituent of nuclear pore	Molecular Function	5	A0A024RCC4,A0A3B3ITD8,A8KA17,B4DWF8,P52948
3	GO:0008307	structural constituent of muscle	Molecular Function	1	P52179
3	GO:0032947	protein-containing complex scaffold activity	Molecular Function	1	Q9UN86
3	GO:0022857	transmembrane transporter activity	Molecular Function	26	A0A2R8Y657,A0A2R8YDA4,P25705,V9HW26,A0A059RIK5,A0A087X043,B7Z3V7,D3DSE2,E7ENK3,E7EPY9,E7EPZ0,E9PD61,H7BYG7,O43424,Q7Z402,E5RFP6,E5RHZ6,E5RJN6,E5RK27,Q9Y277,A8KA01,F8VX48,Q8IUH5,P39086,B3KXQ3,A6NKX4
3	GO:0005515	protein binding	Molecular Function	306	P04792,A0A024R5X7,B4DDU6,B4DE30,B4DX08,B4DXI1,B4DZT5,B7Z4R3,B7Z9L0,B7ZAR1,E9PCA1,F5GWF6,F8VQ14,O76031,P23284,P62937,Q58FF6,Q7Z759,Q9BU08,Q9H072,Q9H369,Q9Y266,Q9Y4W6,V9HW37,V9HW96,Q86SS6,P27540,Q07021,A0A024RBL6,O15119,A0A384MTR5,Q9Y265,P61956,P62829,O00602,Q99972,I4AY87,P04080,P14174,P54098,Q99973,P49736,Q96P70,Q9BQA5,A0A0J9YW50,A0A0J9YY01,A0A2R8YFM0,B4E112,E9PHM6,E9PK25,E9PLJ3,E9PP50,E9PQB7,F6QM…
3	GO:0001871	pattern binding	Molecular Function	1	Q15485
3	GO:0003682	chromatin binding	Molecular Function	10	P52948,A0A024R3F5,O75179,P35637,P54098,P62826,Q06787,Q15003,Q92499,Q9BQA5
3	GO:0003823	antigen binding	Molecular Function	2	P30153,Q15485
3	GO:0030246	carbohydrate binding	Molecular Function	28	P51570,Q6ZP37,V9HWE7,A6XP73,A6XP74,B3KVT0,F8W1G2,I6QYW0,Q3T1B0,Q9GZT9,Q9H6Z9,Q9NTU9,R4RYY7,R4RYZ7,R4RZ18,R4S1C5,R4SCC4,R4SCF3,R4SCP5,R4SCQ0,A0A140VK56,P37837,Q15485,F5GX14,F5H1S8,O00602,Q14165,Q5H8C1
3	GO:0098631	cell adhesion mediator activity	Molecular Function	1	P15924
3	GO:0008289	lipid binding	Molecular Function	16	P25786,Q86SS6,B2R657,B2R7L2,B4DHY4,B4DT77,B4DWU2,P20073,Q53HM8,Q5JTC6,P21359,A0A0A0MQQ9,A1A5D2,B3KU02,O14559,P55072
3	GO:0008144	drug binding	Molecular Function	246	P23284,P62937,A0A024QZ50,A0A024QZY5,A0A024R1A3,A0A024R5C5,A0A024R5X7,A0A024R652,A0A024R705,A0A024R7H0,A0A024R7U6,A0A024RA73,A0A024RCM3,A0A087WVM4,A0A087WYC6,A0A087X2G1,A0A0A0MSX9,A0A0A0MT12,A0A0C4DFR0,A0A0G2JJL7,A0A0J9YW50,A0A0J9YY01,A0A0S2Z471,A0A0S2Z492,A0A0S2Z4A5,A0A0S2Z4T1,A0A0S2Z693,A0A1B0GU01,A0A1U9X7W4,A0A1W6S962,A0A2P9DU05,A0A2R8Y492,A0A2R8Y679,A0A2R8Y6Y7,A0A2R8Y8E0,A0A2R8YDP5,A0A2R8YDQ9,…
3	GO:0008430	selenium binding	Molecular Function	1	P36969
3	GO:0033218	amide binding	Molecular Function	12	P06213,P23284,P62937,O00410,P52948,Q14974,A0A024R5C5,P11498,Q96RQ3,P20594,P61011,P52888
3	GO:0036094	small molecule binding	Molecular Function	373	A0A384N6C2,A8K4W7,B2R8A1,P12268,P53597,Q6IAL5,Q9Y277,A0A024QZ50,A0A024QZY5,A0A024R1A3,A0A024R5C5,A0A024R5X7,A0A024R652,A0A024R705,A0A024R7H0,A0A024R7U6,A0A024RA73,A0A024RCM3,A0A087WVM4,A0A087WYC6,A0A087X2G1,A0A0A0MSX9,A0A0A0MT12,A0A0C4DFR0,A0A0G2JJL7,A0A0J9YW50,A0A0J9YY01,A0A0S2Z471,A0A0S2Z492,A0A0S2Z4A5,A0A0S2Z4T1,A0A0S2Z693,A0A1B0GU01,A0A1U9X7W4,A0A1W6S962,A0A2P9DU05,A0A2R8Y492,A0A2R8Y679,A0A2R…
3	GO:0042165	neurotransmitter binding	Molecular Function	1	P35520
3	GO:0042562	hormone binding	Molecular Function	12	P20594,P06213,A0A024R5Z9,A0A087WT59,A0A087WV45,A6XGL1,A6XMH1,E9KL36,P02766,P09668,P14618,B4DGP2
3	GO:0043167	ion binding	Molecular Function	503	A0A024R3Q3,A0A024R5Z9,A0A024R609,A0A2R8Y6Y7,A0A2R8YDQ9,A6NDG6,A8K666,B4DII6,B4DJB4,B4DNK4,B4DRT3,B4DRV2,B4DSY4,B7Z9J8,B7ZAF6,E5KS55,E5KS60,H0YL72,H3BQ34,H3BR70,H3BTN5,P14618,P15531,P48735,P50213,P62826,P84077,Q504U3,Q53GF8,Q53GL5,Q7Z503,Q8WUW7,Q9BR63,Q9NPP4,Q9NSD9,Q9P2R7,V9HWB8,A0A024R5R2,A0A0A0MSC8,A8K2V7,B2R657,B2R7L2,B4DEQ8,B4DHY4,B4DT77,B4DWU2,E9PHM6,F6QMI7,F8W9J4,O75094,O95206,P15056,P20073,…
3	GO:0044877	protein-containing complex binding	Molecular Function	47	A0A384MTR5,Q9Y265,O43586,P23528,P52179,V9HWI5,O76094,Q9BX66,P07942,P19075,P20073,Q03001,Q9UKZ9,P15531,P14618,B2RDF2,B5MCF9,O00541,P05386,P61011,Q86US8,H3BNC9,I3L397,I3L504,P63241,P63244,Q06787,Q7Z739,Q86UK7,Q9BYJ9,P23588,Q6PKG0,P54578,Q07021,P55072,Q5JTC6,P14678,P62318,A0A024RCM3,P06213,P06881,Q13838,Q16531,Q5SU16,Q9UN37,Q9Y239,V9HW80
3	GO:0046790	virion binding	Molecular Function	1	P62937
3	GO:0048037	cofactor binding	Molecular Function	70	A0A024R5C5,P11498,Q96RQ3,A8K058,Q9NYQ3,Q9UJM8,A0A024R5R2,A8K2V7,C9JFR7,G4XXL9,P0DN79,P35520,P99999,Q14C85,Q6LER6,Q9NRD9,A6XP73,A6XP74,B3KVT0,F8W1G2,I6QYW0,Q3T1B0,Q9GZT9,Q9H6Z9,Q9NTU9,R4RYY7,R4RYZ7,R4RZ18,R4S1C5,R4SCC4,R4SCF3,R4SCP5,R4SCQ0,A0A096LPK7,A0A0S2Z3L0,A0A0S2Z3M4,A0A140VK04,A0A182DWF3,B3KUQ5,D3YTF8,E9PMA0,H0YK49,H0YLU7,H0YNX6,P13804,Q9NNW7,A0A286YF22,A0A2C9F2M7,B4DJB4,B4DSY4,B7Z9J8,H0YL72…
3	GO:0050997	quaternary ammonium group binding	Molecular Function	1	P21359
3	GO:0060090	molecular adaptor activity	Molecular Function	7	Q16531,Q96PK6,Q6PIZ9,Q9BX66,P63244,P55884,Q5IBP5
3	GO:0070026	nitric oxide binding	Molecular Function	1	P35520
3	GO:0072341	modified amino acid binding	Molecular Function	2	Q86SS6,P35520
3	GO:0097159	organic cyclic compound binding	Molecular Function	681	A0A0A0MSX9,B4DVX2,H3BTB7,J3KR24,K7ER00,P05455,P18077,P41252,P49588,Q59G75,Q5JPH6,Q6IBR2,Q6P0M4,Q7Z355,Q7Z3U5,Q9Y285,A0A384N6C2,A8K4W7,B2R8A1,P12268,P53597,Q6IAL5,Q9Y277,O60573,P06730,Q6PKG0,H3BNC9,O00327,O15119,P15531,A0A024R3F5,P16383,Q5T0F9,Q8WYA1,Q9BQA5,Q9HBZ2,X5DQN9,Q9NR56,Q06787,A0A024R1T4,A0A024R283,A0A024R5A6,A0A024R7H0,A0A024RCM3,A0A087WVZ7,A0A087WZ84,A0A087X068,A0A087X2G1,A0A0A0MT12,A0A0…
3	GO:0097367	carbohydrate derivative binding	Molecular Function	328	P25786,A0A024QZ50,A0A024QZY5,A0A024R1A3,A0A024R5C5,A0A024R5X7,A0A024R652,A0A024R705,A0A024R7H0,A0A024R7U6,A0A024RA73,A0A024RCM3,A0A087WVM4,A0A087WYC6,A0A087X2G1,A0A0A0MSX9,A0A0A0MT12,A0A0C4DFR0,A0A0G2JJL7,A0A0J9YW50,A0A0J9YY01,A0A0S2Z471,A0A0S2Z492,A0A0S2Z4A5,A0A0S2Z4T1,A0A0S2Z693,A0A1B0GU01,A0A1U9X7W4,A0A1W6S962,A0A2P9DU05,A0A2R8Y492,A0A2R8Y679,A0A2R8Y6Y7,A0A2R8Y8E0,A0A2R8YDP5,A0A2R8YDQ9,A0A2R8Y…
3	GO:1901363	heterocyclic compound binding	Molecular Function	681	A0A0A0MSX9,B4DVX2,H3BTB7,J3KR24,K7ER00,P05455,P18077,P41252,P49588,Q59G75,Q5JPH6,Q6IBR2,Q6P0M4,Q7Z355,Q7Z3U5,Q9Y285,A0A384N6C2,A8K4W7,B2R8A1,P12268,P53597,Q6IAL5,Q9Y277,O60573,P06730,Q6PKG0,H3BNC9,O00327,O15119,P15531,A0A024R3F5,P16383,Q5T0F9,Q8WYA1,Q9BQA5,Q9HBZ2,X5DQN9,Q9NR56,Q06787,A0A024R1T4,A0A024R283,A0A024R5A6,A0A024R7H0,A0A024RCM3,A0A087WVZ7,A0A087WZ84,A0A087X068,A0A087X2G1,A0A0A0MT12,A0A0…
3	GO:1901681	sulfur compound binding	Molecular Function	9	O75094,P35268,Q13332,Q9UKZ9,A0A024R5C5,P11498,Q96RQ3,P35520,Q9H4Z3
3	GO:0004601	peroxidase activity	Molecular Function	18	A0A087WT12,A0A087X247,A0A087X2I2,A0A384MTT0,K7EJ20,K7EKX7,K7ENB4,K7ERP4,P30041,P36969,Q6PI42,R4GNE4,V9HWC7,P32119,A0A024R5R2,A8K2V7,Q14C85,Q9NRD9
3	GO:0004791	thioredoxin-disulfide reductase activity	Molecular Function	5	A0A096LPK7,A0A182DWF3,B3KUQ5,D3YTF8,Q9NNW7
3	GO:0045174	glutathione dehydrogenase (ascorbate) activity	Molecular Function	1	P78417
3	GO:0051920	peroxiredoxin activity	Molecular Function	4	P32119,P30041,V9HW12,V9HWC7
3	GO:0005085	guanyl-nucleotide exchange factor activity	Molecular Function	12	P18085,Q0VAM2,A0A2X0SFA0,A8K4R4,B3KPJ0,H0Y696,Q6IQ41,Q96Q42,A0A1B0GVA7,A8K5Z4,B4DII6,B4E121
3	GO:0016247	channel regulator activity	Molecular Function	2	E9KL35,P63244
3	GO:0030234	enzyme regulator activity	Molecular Function	46	P60510,P04080,P54578,A0A1W2PS52,Q76LA1,P55010,O00410,A0A0S2Z3Y3,A0A0S2Z3Z1,A0A0S2Z444,A0A0S2Z462,A0A1B0GV73,B7Z3A3,B8ZZY2,O14559,P21359,P52594,Q5T5U3,P04792,V9HW43,P09668,P63244,Q9Y239,O76031,Q9UKZ9,P24864,A8K3H8,A8K7B7,B3KQV6,B4DDF7,B4DE69,B4DQY1,B4E1Q0,E9PH38,P30153,Q8NB89,P05386,Q9NQ84,P55072,Q96Q42,P62829,P62913,Q15003,A0A024R3Q3,P84077,H7C531
3	GO:0030545	receptor regulator activity	Molecular Function	8	I4AY87,P14174,E7ESF5,H0Y763,P02766,P06881,P10092,Q13275
3	GO:0030371	translation repressor activity	Molecular Function	2	H3BNC9,Q06787
3	GO:0090079	translation regulator activity, nucleic acid binding	Molecular Function	4	H3BNC9,P11940,Q07021,Q6PKG0
3	GO:0038023	signaling receptor activity	Molecular Function	37	P20594,P06213,Q9NP60,A0A024R8N9,A0A087WWV0,A0A0A0MT52,A0A0C4DFY5,A0A126GVQ0,A0A126GVX8,A0A126GWF4,A8MXZ4,B3KTN7,B3KV27,B4DGP2,B4DRA3,E9PCA3,J3KTP8,Q59H16,Q8IWK6,Q8NGE3,Q8NH36,Q9GZK6,Q9HBX9,Q9NQ84,A0A087X043,B7Z3V7,D3DSE2,E7ENK3,E7EPY9,E7EPZ0,E9PD61,H7BYG7,O43424,P23468,O00602,P39086,P09668
3	GO:0140142	nucleocytoplasmic carrier activity	Molecular Function	8	B3KWD0,B4DR01,B7ZB16,O14980,P55060,O00410,Q14974,Q96P70
4	GO:0000981	DNA-binding transcription factor activity, RNA polymerase II-specific	Molecular Function	17	O00327,O15119,Q9HBZ2,X5DQN9,A0A024R3F5,H0Y517,H7C1U3,P16383,Q5T0F9,Q9BQA5,P27540,P81133,Q15365,Q49AG3,Q53SS8,Q6XYB7,Q8WYA1
4	GO:0098531	transcription factor activity, direct ligand regulated sequence-specific DNA binding	Molecular Function	1	P27540
4	GO:0003713	transcription coactivator activity	Molecular Function	10	Q96PK6,P24864,P27540,P35637,P52948,Q15643,Q9BQA5,Q9BUP3,Q9Y265,Q9Y5V3
4	GO:0003714	transcription corepressor activity	Molecular Function	1	Q07021
4	GO:0009055	electron transfer activity	Molecular Function	19	A0A059RIK5,P99999,A0A096LPK7,A0A0S2Z3L0,A0A0S2Z3M4,A0A182DWF3,B3KUQ5,C9JFR7,D3YTF8,G4XXL9,H0YK49,H0YLU7,H0YNX6,M0QY67,O43175,P13804,P38117,Q6LER6,Q9NNW7
4	GO:0004497	monooxygenase activity	Molecular Function	5	A0A0D9SFJ1,A8K0E1,J3QQT0,Q7RTP6,Q9Y2Z9
4	GO:0016651	oxidoreductase activity, acting on NAD(P)H	Molecular Function	12	A0A096LPK7,A0A182DWF3,B3KUQ5,D3YTF8,Q9NNW7,A0A024R5R2,A8K2V7,O95831,Q14C85,Q9NRD9,A4FTY4,E7EWK1
4	GO:0015002	heme-copper terminal oxidase activity	Molecular Function	1	A0A059RIK5
4	GO:0016614	oxidoreductase activity, acting on CH-OH group of donors	Molecular Function	23	P55084,A0A384N6C2,H0Y4R1,P12268,A8K058,Q9NYQ3,Q9UJM8,B4DJB4,P50213,Q53GF8,P48735,Q53GL5,Q5U077,A0A286YF22,A0A2C9F2M7,O43175,V9HW79,B4DSY4,B7Z9J8,H0YKD0,H0YL72,H0YLI6,H0YMU3
4	GO:0016903	oxidoreductase activity, acting on the aldehyde or oxo group of donors	Molecular Function	7	P11177,A0A384MDR8,C9J634,F8WF02,Q59G68,A4UCT1,Q0QET7
4	GO:0016645	oxidoreductase activity, acting on the CH-NH group of donors	Molecular Function	9	P11586,A0A384N5Y3,A0A024R652,A0A087WVM4,B2RD24,B7Z809,B7ZM99,F5H2F4,Q6UB35
4	GO:0016661	oxidoreductase activity, acting on other nitrogenous compounds as donors	Molecular Function	1	P35520
4	GO:0016667	oxidoreductase activity, acting on a sulfur group of donors	Molecular Function	9	A0A096LPK7,A0A182DWF3,B3KUQ5,D3YTF8,Q9NNW7,O43819,A4FTY4,E7EWK1,P78417
4	GO:0016675	oxidoreductase activity, acting on a heme group of donors	Molecular Function	1	A0A059RIK5
4	GO:0016684	oxidoreductase activity, acting on peroxide as acceptor	Molecular Function	19	A0A024R5R2,A8K2V7,P30041,P36969,Q14C85,Q9NRD9,A0A087WT12,A0A087X247,A0A087X2I2,A0A384MTT0,K7EJ20,K7EKX7,K7ENB4,K7ERP4,Q6PI42,R4GNE4,V9HWC7,P32119,V9HW12
4	GO:0016705	oxidoreductase activity, acting on paired donors, with incorporation or reduction of molecular oxygen	Molecular Function	22	Q9GZT9,Q9H6Z9,A0A0D9SFJ1,A8K0E1,J3QQT0,Q7RTP6,Q9Y2Z9,A6XP73,A6XP74,B3KVT0,F8W1G2,I6QYW0,Q3T1B0,Q9NTU9,R4RYY7,R4RYZ7,R4RZ18,R4S1C5,R4SCC4,R4SCF3,R4SCP5,R4SCQ0
4	GO:0030613	oxidoreductase activity, acting on phosphorus or arsenic in donors	Molecular Function	1	P78417
4	GO:0051213	dioxygenase activity	Molecular Function	2	Q9GZT9,Q9H6Z9
4	GO:0004383	guanylate cyclase activity	Molecular Function	2	H7C056,P20594
4	GO:0016741	transferase activity, transferring one-carbon groups	Molecular Function	7	Q9UIC8,H3BUP7,I3L2Q8,B7Z5U5,Q9H4Z3,A0A1D8GZ55,A0A1D8GZ56
4	GO:0016744	transferase activity, transferring aldehyde or ketonic groups	Molecular Function	3	A0A140VK56,F2Z393,P37837
4	GO:0016746	transferase activity, transferring acyl groups	Molecular Function	17	A0A024R9P4,A0A024R9T4,A0A087WVS3,A0A087WVW4,A0A087WZC4,O43548,Q0II16,P55084,P41227,F8VX48,Q8IUH5,B4DDC9,B4DY96,B5MD38,F5GZQ3,A8KA01,Q8NF37
4	GO:0016757	transferase activity, transferring glycosyl groups	Molecular Function	22	Q93070,A0A0U5FP74,A0A166IZP3,A0A3P3YW42,A0A3P3YWC4,A0A3P3YWC5,A0A3P3YWF0,A0A3P3YWJ5,A0A3P3ZJX7,A1Z625,A8K6J7,C3W8I0,C3W8I1,H7C2G2,Q3KZ25,Q3KZ28,A0A024RAU5,P54840,Q9Y644,B4DEC8,Q9HCG7,A6H8Z0
4	GO:0016765	transferase activity, transferring alkyl or aryl (other than methyl) groups	Molecular Function	6	P0DN79,P35520,B2R983,P78417,Q5TA02,V9HWG9
4	GO:0016772	transferase activity, transferring phosphorus-containing groups	Molecular Function	75	Q99973,A8K5G6,E5KNU5,E5KNV8,E5KNW2,E5KNX5,P54098,Q9NRG0,Q9BWH6,R4GMX2,P12277,V9HW77,V9HWH2,P51570,Q6ZP37,V9HWE7,Q9UBF8,A0A384MTW7,P15531,P53597,A0A024QZ50,A0A024QZY5,A0A1W6S962,B4DSP6,B4DZQ5,D7RF68,E9PPC7,H3BNF8,H7C1A1,I6TRR8,P15056,P20594,Q13523,Q2MKN9,Q2MKP0,Q2MKP1,Q2MKP2,Q5IBP5,Q6ZWH5,A0A2P9DU05,A0A2R8Y492,A0A2R8Y8E0,A0A2R8YDP5,A0A2U3TZI2,D6REE7,D7PBN4,H7C4S5,O75116,Q96LW2,Q9Y6S9,H7C560,A0A2R8…
4	GO:0016782	transferase activity, transferring sulfur-containing groups	Molecular Function	3	B2R8Q2,Q59EL7,Q9Y278
4	GO:0019787	ubiquitin-like protein transferase activity	Molecular Function	2	A0A087WTZ8,Q86UK7
4	GO:0008233	peptidase activity	Molecular Function	52	P09668,P54578,I3L162,P12821,P25786,P25789,O76031,A0A0A0MSN4,B4DKH4,I3UJJ7,J3KS28,A0A087X0D5,A0A3B3IRM7,Q6IBC3,B4E357,G3V180,G3V1D3,Q53GT4,Q53HL4,Q5JPB8,Q9NY33,A6NJA2,B2RD79,B3KTG4,D3DUG9,B4DU96,D3DUJ0,K7EIK4,K7EL02,K7EL32,K7EMU4,K7EP46,P52888,Q8TA92,Q96CV8,Q9BW75,Q9Y4W6,B4DU66,E7EV88,J3KTH9,P52948,F5GX11,H0YKT8,H0YL69,H0YLC2,H0YLS6,H0YMA1,H0YMI6,H0YMZ1,H0YN18,V9HW55,X5D9E5
4	GO:0016788	hydrolase activity, acting on ester bonds	Molecular Function	69	A6NDG6,A0A0A0MSX9,B4DVX2,J3KR24,P41252,P49588,Q59G75,Q6P0M4,Q7Z355,Q7Z3U5,P11117,P24666,Q59EH3,B4DT01,P49441,I6TRR8,Q92499,Q13283,Q86US8,P15531,P30041,A0A024R861,B3KQ51,B3KRM2,B3KUN1,E5RFI3,E5RHC1,E5RHP4,E7ESG8,H3BTA2,H3BV22,P67775,Q13332,Q5T1S7,Q5U086,Q5U0I7,Q6I9T8,Q8WZ56,A0A024R625,A0A140VJS0,A8K7B7,O00743,P30153,P60510,P62714,A0A0A0MR60,A0A140VK37,A8K6H6,B4DNZ0,F5GWR7,G5E9R5,G8JL96,O75702,P234…
4	GO:0016798	hydrolase activity, acting on glycosyl bonds	Molecular Function	10	B4DMF0,B7Z3J6,Q9HCG7,A0A024R0D9,A5D6V7,A8K3T7,Q2VT96,Q5VUV5,Q9BZP6,Q68D80
4	GO:0016810	hydrolase activity, acting on carbon-nitrogen (but not peptide) bonds	Molecular Function	1	P11586
4	GO:0016817	hydrolase activity, acting on acid anhydrides	Molecular Function	112	A0A024R1U4,A0A1B0GVC3,A0A1B0GWA9,A0A384ME17,A0A384MEE3,A8K9C4,B2R6L0,B2RBD5,B3KS31,B4DDS7,B4DP54,B4DV51,B4E386,B5MDF5,F5H018,F8W1T5,G3V4F7,J3KQE5,K7ESM5,P18085,P51148,P55010,P61011,P61204,P62330,P62826,P84077,P84085,Q13509,Q13885,Q53G85,Q53G92,Q53GE9,Q5SU16,Q5U025,Q6FH17,Q8NHV1,Q8TAI7,Q96HU8,Q9BUF5,Q9BVA1,A0A024R7U6,A0A0S2Z492,A0A0S2Z4A5,A0A0S2Z4T1,A0A384MTR5,A0A3B3IS57,A0A3B3IT92,A0A3B3IU45,B2R7…
4	GO:0017171	serine hydrolase activity	Molecular Function	4	I3L162,P09668,P52948,P12821
4	GO:0101005	ubiquitinyl hydrolase activity	Molecular Function	5	P54578,A6NJA2,B2RD79,B3KTG4,D3DUG9
4	GO:0016830	carbon-carbon lyase activity	Molecular Function	1	P22234
4	GO:0016835	carbon-oxygen lyase activity	Molecular Function	8	B7Z2D6,B7Z6W5,P0DN79,P35520,Q9NTF0,P55084,B2R9X3,O60547
4	GO:0016849	phosphorus-oxygen lyase activity	Molecular Function	4	H7C056,P20594,A6NJF2,H7C1A1
4	GO:0016859	cis-trans isomerase activity	Molecular Function	9	A8K486,B2RE56,C9J5S7,F8WE65,P23284,P62937,Q71V99,V9HWC6,V9HWF5
4	GO:0016860	intramolecular oxidoreductase activity	Molecular Function	2	P14174,I4AY87
4	GO:0016875	ligase activity, forming carbon-oxygen bonds	Molecular Function	19	B4DVX2,Q7L4K8,P49588,H3BTB7,P07814,Q5JPH6,A0A0A0MSX9,J3KR24,P41252,Q59G75,Q6P0M4,Q7Z355,Q7Z3U5,A8K666,K7ER00,Q6IBR2,Q9BR63,Q9NSD9,Q9Y285
4	GO:0016877	ligase activity, forming carbon-sulfur bonds	Molecular Function	14	A0A2R8Y6Y7,A0A2R8YDQ9,A8K4W7,B2R8A1,B4DRV2,B7ZAF6,E5KS55,E5KS60,P53597,Q6IAL5,Q7Z503,Q9P2R7,A0A024R1A3,P22314
4	GO:0016879	ligase activity, forming carbon-nitrogen bonds	Molecular Function	16	Q96RQ3,A0A024R652,A0A087WVM4,A0A384N5Y3,B2RD24,B7Z809,B7ZM99,F5H2F4,P11586,Q6UB35,A0A024RD93,B4DGX3,D6RF62,E9PBS1,P22234,A0A0A6YYG9
4	GO:0016885	ligase activity, forming carbon-carbon bonds	Molecular Function	3	Q96RQ3,A0A024R5C5,P11498
4	GO:0016886	ligase activity, forming phosphoric ester bonds	Molecular Function	2	Q9Y3I0,B4DNA0
4	GO:0032452	histone demethylase activity	Molecular Function	2	F4MH36,F4MHI3
4	GO:0003755	peptidyl-prolyl cis-trans isomerase activity	Molecular Function	9	A8K486,B2RE56,C9J5S7,F8WE65,P23284,P62937,Q71V99,V9HWC6,V9HWF5
4	GO:0004672	protein kinase activity	Molecular Function	34	A0A2P9DU05,A0A2R8Y492,A0A2R8Y8E0,A0A2R8YDP5,A0A2U3TZI2,D6REE7,D7PBN4,H7C4S5,O75116,P15056,Q13523,Q6ZWH5,Q96LW2,Q9Y6S9,H7C560,A0A2R8Y679,A6NJF2,P06213,A0A024QZ50,A0A024QZY5,A0A1W6S962,B4DSP6,B4DZQ5,D7RF68,E9PPC7,H3BNF8,H7C1A1,I6TRR8,P20594,Q2MKN9,Q2MKP0,Q2MKP1,Q2MKP2,Q5IBP5
4	GO:0004721	phosphoprotein phosphatase activity	Molecular Function	43	A0A024R625,A0A140VJS0,A8K7B7,O00743,P30153,P60510,P62714,P67775,A0A0A0MR60,A0A140VK37,A6NDG6,A8K6H6,B4DNZ0,F5GWR7,G5E9R5,G8JL96,O75702,P23468,P24666,Q13332,Q15678,Q2HXI4,Q3KPI9,Q59FX6,Q59H90,Q6B8I1,Q9UM81,Q59EH3,A0A024R861,B3KQ51,B3KRM2,B3KUN1,E5RFI3,E5RHC1,E5RHP4,E7ESG8,H3BTA2,H3BV22,Q5T1S7,Q5U086,Q5U0I7,Q6I9T8,Q8WZ56
4	GO:0008276	protein methyltransferase activity	Molecular Function	3	Q9UIC8,A0A1D8GZ55,A0A1D8GZ56
4	GO:0016755	transferase activity, transferring amino-acyl groups	Molecular Function	7	A0A024R9P4,A0A024R9T4,A0A087WVS3,A0A087WVW4,A0A087WZC4,O43548,Q0II16
4	GO:0019707	protein-cysteine S-acyltransferase activity	Molecular Function	2	A8KA01,Q8IUH5
4	GO:0031543	peptidyl-proline dioxygenase activity	Molecular Function	2	Q9GZT9,Q9H6Z9
4	GO:0070735	protein-glycine ligase activity	Molecular Function	1	A0A0A6YYG9
4	GO:0003678	DNA helicase activity	Molecular Function	28	A0A024R7U6,A0A0S2Z492,A0A0S2Z4A5,A0A0S2Z4T1,A0A384MTR5,A0A3B3IS57,A0A3B3IT92,A0A3B3IU45,B2R7C5,B2RBA6,B3KMX0,B3KXZ4,B4DLA6,B5BUB1,B7Z8Z6,C6EMX8,E5RG31,H0Y8E6,P25205,P33991,P33993,P49736,Q13283,Q14566,Q4ZG57,Q53HJ4,Q8NHX6,Q9Y265
4	GO:0004536	deoxyribonuclease activity	Molecular Function	1	P15531
4	GO:0033677	DNA/RNA helicase activity	Molecular Function	1	Q92499
4	GO:0034061	DNA polymerase activity	Molecular Function	8	Q99973,A8K5G6,E5KNU5,E5KNV8,E5KNW2,E5KNX5,P54098,Q9NRG0
4	GO:0003724	RNA helicase activity	Molecular Function	4	O00148,Q13283,Q13838,Q92499
4	GO:0004540	ribonuclease activity	Molecular Function	1	Q86US8
4	GO:0008452	RNA ligase activity	Molecular Function	2	Q9Y3I0,B4DNA0
4	GO:0008173	RNA methyltransferase activity	Molecular Function	2	B7Z5U5,Q9H4Z3
4	GO:0097747	RNA polymerase activity	Molecular Function	2	Q9BWH6,R4GMX2
4	GO:0140101	catalytic activity, acting on a tRNA	Molecular Function	19	A0A0A0MSX9,B4DVX2,J3KR24,P41252,P49588,Q59G75,Q6P0M4,Q7Z355,Q7Z3U5,Q7L4K8,H3BTB7,P07814,Q5JPH6,A8K666,K7ER00,Q6IBR2,Q9BR63,Q9NSD9,Q9Y285
4	GO:0030159	receptor signaling complex scaffold activity	Molecular Function	1	Q9UN86
4	GO:0015075	ion transmembrane transporter activity	Molecular Function	23	P25705,V9HW26,A0A059RIK5,A0A087X043,B7Z3V7,D3DSE2,E7ENK3,E7EPY9,E7EPZ0,E9PD61,H7BYG7,O43424,Q7Z402,E5RFP6,E5RHZ6,E5RJN6,E5RK27,Q9Y277,A8KA01,F8VX48,Q8IUH5,P39086,B3KXQ3
4	GO:0015318	inorganic molecular entity transmembrane transporter activity	Molecular Function	23	P25705,V9HW26,A0A059RIK5,A0A087X043,B7Z3V7,D3DSE2,E7ENK3,E7EPY9,E7EPZ0,E9PD61,H7BYG7,O43424,Q7Z402,E5RFP6,E5RHZ6,E5RJN6,E5RK27,Q9Y277,A8KA01,F8VX48,Q8IUH5,P39086,B3KXQ3
4	GO:0015932	nucleobase-containing compound transmembrane transporter activity	Molecular Function	2	A0A2R8Y657,A0A2R8YDA4
4	GO:0022803	passive transmembrane transporter activity	Molecular Function	17	A0A087X043,B7Z3V7,D3DSE2,E7ENK3,E7EPY9,E7EPZ0,E9PD61,H7BYG7,O43424,Q7Z402,E5RFP6,E5RHZ6,E5RJN6,E5RK27,Q9Y277,P39086,B3KXQ3
4	GO:0022804	active transmembrane transporter activity	Molecular Function	2	P25705,V9HW26
4	GO:1901505	carbohydrate derivative transmembrane transporter activity	Molecular Function	2	A0A2R8Y657,A0A2R8YDA4
4	GO:0044183	protein binding involved in protein folding	Molecular Function	1	P04792
4	GO:0051082	unfolded protein binding	Molecular Function	24	A0A024R5X7,B4DDU6,B4DE30,B4DX08,B4DXI1,B4DZT5,B7Z4R3,B7Z9L0,B7ZAR1,E9PCA1,F5GWF6,F8VQ14,O76031,P23284,P62937,Q58FF6,Q7Z759,Q9BU08,Q9H072,Q9H369,Q9Y266,Q9Y4W6,V9HW37,V9HW96
4	GO:0000149	SNARE binding	Molecular Function	2	Q08379,Q86SS6
4	GO:0008134	transcription factor binding	Molecular Function	20	A0A024RBL6,O15119,A0A384MTR5,Q9Y265,P61956,P62829,P35637,Q6IBQ5,Q86VP6,O00327,P27540,Q9HBZ2,X5DQN9,P24864,P62826,D6RBW1,P06730,Q32Q75,X5D7E3,Q07021
4	GO:0001098	basal transcription machinery binding	Molecular Function	4	A0A384MTR5,Q9Y265,B7Z5U5,Q9H4Z3
4	GO:0001846	opsonin binding	Molecular Function	1	Q07021
4	GO:0001848	complement binding	Molecular Function	1	Q07021
4	GO:0001968	fibronectin binding	Molecular Function	1	Q99972
4	GO:0002039	p53 binding	Molecular Function	1	Q99973
4	GO:0042393	histone binding	Molecular Function	4	Q06787,P49736,Q96P70,Q9BQA5
4	GO:0030674	protein binding, bridging	Molecular Function	4	Q6PIZ9,Q9BX66,Q16531,Q96PK6
4	GO:0005102	signaling receptor binding	Molecular Function	49	O00602,Q6PIZ9,Q99972,I4AY87,P14174,P18085,Q9BX66,P06213,P07942,P19075,P20073,Q03001,E7ESF5,H0Y763,P02766,P06881,P10092,A0A0S2Z421,P63244,Q15678,B3KUN1,P67775,P35637,Q6IBQ5,O00327,P27540,Q9HBZ2,X5DQN9,C9JPG5,Q13275,Q59G50,Q07021,P12821,O75094,P25705,P55072,V9HW80,P24864,P62826,Q9NY99,Q13509,A0A0A0MQS9,A0A0A0MTC7,H0UI49,P23468,P23528,Q16363,Q5D044,V9HWI5
4	GO:0050839	cell adhesion molecule binding	Molecular Function	25	P07942,P19075,P20073,Q03001,P14618,P22234,P30041,P37802,P50402,P55010,P62826,P63244,Q08379,Q15365,Q15691,Q5T6F2,Q6PKG0,Q6Y7W6,Q86SQ0,Q8WWM7,Q9Y265,Q9Y266,P15924,P23468,Q4LE79
4	GO:0019838	growth factor binding	Molecular Function	2	P39019,P06213
4	GO:0005516	calmodulin binding	Molecular Function	2	D9J2M1,Q8IW35
4	GO:0046983	protein dimerization activity	Molecular Function	63	P04792,P07814,P27540,P30041,P35520,P39019,P51116,P52179,P54840,P63244,Q03001,Q06787,Q495M9,Q6UB35,Q8NHV1,Q96Q42,Q9HB71,Q9NPP4,Q9Y239,A9UJN3,E5RGS9,E9KL36,H7C560,O00327,P02766,P0C1H6,P30153,P62826,P67775,P81133,P84077,Q5VWX1,Q8N961,Q8WZ56,Q9BVA1,Q9HBZ2,Q9NRG0,W0TYI6,X5DQN9,A0A087WVE9,A0A140VK04,A0A140VKD3,A6NGV6,A8K6P0,B0AZM1,B2RCL8,B4E3L5,E9PKF0,E9PMA0,E9PPV4,H0Y5R1,I6L9E7,O43392,O95831,Q53F30,Q7…
4	GO:0008013	beta-catenin binding	Molecular Function	1	Q5JTC6
4	GO:0008022	protein C-terminus binding	Molecular Function	9	A0A140VJS0,B3KUN1,P11940,P62714,P67775,Q03001,Q15691,Q9UN37,Q9Y520
4	GO:0008092	cytoskeletal protein binding	Molecular Function	52	A0A0J9YW50,A0A0J9YY01,A0A2R8YFM0,B4E112,E9PHM6,E9PK25,E9PLJ3,E9PP50,E9PQB7,F6QMI7,F8W9J4,G3V1A4,P12821,P50402,Q03001,Q7RTP6,Q9BX66,Q9NY99,O43586,P23528,P52179,V9HWI5,A0A024R2V0,A0A024R914,B5MEG9,E7EVA0,F8W9U4,H0Y2V1,H7C4C5,P07197,P27816,Q06787,Q08379,Q15691,Q5VT06,Q86VH2,Q86Y04,A0A024R904,Q6NVY0,Q9HB71,Q9Y3I0,Q495M9,P35637,Q6IBQ5,Q99972,B3KRS1,P15531,O75116,P62714,P67775,B4DM33,Q9UNE2
4	GO:0042802	identical protein binding	Molecular Function	49	P04792,P07814,P27540,P30041,P35520,P39019,P51116,P52179,P54840,P63244,Q03001,Q06787,Q495M9,Q6UB35,Q8NHV1,Q96Q42,Q9HB71,Q9NPP4,Q9Y239,A0A024R5Z9,O00148,O15078,O43395,O43586,O60547,P02766,P06213,P11498,P14174,P14618,P15056,P15531,P20073,P20594,P22234,P35637,P36969,P55072,Q08379,Q13123,Q13838,Q14566,Q15691,Q5U077,Q5VWX1,Q86SS6,Q8IUH5,Q9Y5V3,V9HW80
4	GO:0031072	heat shock protein binding	Molecular Function	2	O00327,Q14974
4	GO:0019899	enzyme binding	Molecular Function	112	I4AY87,P04080,P14174,P54098,Q6PIZ9,P12821,P04792,P15924,P63244,Q07021,V9HW43,A0A1B0GVA7,A8K5Z4,B4DII6,B4E121,P18085,Q0VAM2,A0A2X0SFA0,A8K4R4,B3KPJ0,H0Y696,Q6IQ41,A0A024RDY0,A0A384NKW7,B2RBR9,H0Y8C6,J3QR48,O00410,O14980,O15397,P55060,Q14974,Q59F59,Q96P70,A0A0S2Z421,Q15678,Q99972,H7C560,A0A2P9DU05,O75116,Q96Q42,A0A0J9YWA6,A0A0J9YX72,A8K0E1,A8K7D5,I3L1Q0,I3L2G8,I3L2I9,I3L2N0,I3L2X0,I3L308,I3L349,I3L…
4	GO:0019904	protein domain specific binding	Molecular Function	19	Q5VWX1,Q8TED9,O43424,Q9NY99,Q9UNE2,O76094,P63244,Q9Y239,P06213,Q9UQ35,Q16531,A0A024R904,O14980,P55072,P84077,Q14974,Q5SU16,Q9HB71,Q9UN37
4	GO:0030276	clathrin binding	Molecular Function	1	Q86SS6
4	GO:0030332	cyclin binding	Molecular Function	1	P63244
4	GO:0030984	kininogen binding	Molecular Function	1	Q07021
4	GO:0031369	translation initiation factor binding	Molecular Function	14	Q6PKG0,D6RBW1,P06730,Q32Q75,X5D7E3,A0A024R6Q1,P55010,A0A024R821,A4D210,B4DV79,C9JZG1,P55884,Q06787,Q86UM1
4	GO:0032182	ubiquitin-like protein binding	Molecular Function	2	O43684,P04792
4	GO:0032794	GTPase activating protein binding	Molecular Function	1	Q5SU16
4	GO:0044325	ion channel binding	Molecular Function	1	Q06787
4	GO:0043008	ATP-dependent protein binding	Molecular Function	1	Q13838
4	GO:0043394	proteoglycan binding	Molecular Function	2	Q13332,Q15485
4	GO:0043495	protein membrane anchor	Molecular Function	1	Q8TC36
4	GO:0043532	angiostatin binding	Molecular Function	1	P25705
4	GO:0043548	phosphatidylinositol 3-kinase binding	Molecular Function	1	P06213
4	GO:0043559	insulin binding	Molecular Function	1	P06213
4	GO:0043560	insulin receptor substrate binding	Molecular Function	1	P06213
4	GO:0044548	S100 protein binding	Molecular Function	3	A0A024R904,Q6NVY0,Q9HB71
4	GO:0045503	dynein light chain binding	Molecular Function	3	Q8WXX0,Q96DT5,Q96M86
4	GO:0045505	dynein intermediate chain binding	Molecular Function	3	Q8WXX0,Q96DT5,Q96M86
4	GO:0047485	protein N-terminus binding	Molecular Function	3	P62330,P63241,Q9UQ35
4	GO:0048306	calcium-dependent protein binding	Molecular Function	2	P20073,Q15485
4	GO:0051959	dynein light intermediate chain binding	Molecular Function	3	Q8WXX0,Q96DT5,Q96M86
4	GO:0061676	importin-alpha family protein binding	Molecular Function	2	Q08379,Q14974
4	GO:0070064	proline-rich region binding	Molecular Function	1	Q6Y7W6
4	GO:0071889	14-3-3 protein binding	Molecular Function	1	Q9UBF8
4	GO:0097110	scaffold protein binding	Molecular Function	2	O43424,P15924
4	GO:0097602	cullin family protein binding	Molecular Function	1	Q16531
4	GO:0098632	cell-cell adhesion mediator activity	Molecular Function	1	P15924
4	GO:0140030	modification-dependent protein binding	Molecular Function	5	P55072,Q8NFZ5,Q06787,V9HW80,D6RGJ2
4	GO:1990405	protein antigen binding	Molecular Function	1	P30153
4	GO:0030247	polysaccharide binding	Molecular Function	1	Q15485
4	GO:1990841	promoter-specific chromatin binding	Molecular Function	1	P52948
4	GO:0048029	monosaccharide binding	Molecular Function	22	P51570,Q6ZP37,V9HWE7,A6XP73,A6XP74,B3KVT0,F8W1G2,I6QYW0,Q3T1B0,Q9GZT9,Q9H6Z9,Q9NTU9,R4RYY7,R4RYZ7,R4RZ18,R4S1C5,R4SCC4,R4SCF3,R4SCP5,R4SCQ0,A0A140VK56,P37837
4	GO:0001530	lipopolysaccharide binding	Molecular Function	1	P25786
4	GO:0005543	phospholipid binding	Molecular Function	14	Q86SS6,B2R657,B2R7L2,B4DHY4,B4DT77,B4DWU2,P20073,Q53HM8,Q5JTC6,P21359,A0A0A0MQQ9,A1A5D2,B3KU02,O14559
4	GO:0016018	cyclosporin A binding	Molecular Function	2	P23284,P62937
4	GO:0005524	ATP binding	Molecular Function	230	A0A024QZ50,A0A024QZY5,A0A024R1A3,A0A024R5C5,A0A024R5X7,A0A024R652,A0A024R705,A0A024R7H0,A0A024R7U6,A0A024RA73,A0A024RCM3,A0A087WVM4,A0A087WYC6,A0A087X2G1,A0A0A0MSX9,A0A0A0MT12,A0A0C4DFR0,A0A0G2JJL7,A0A0J9YW50,A0A0J9YY01,A0A0S2Z471,A0A0S2Z492,A0A0S2Z4A5,A0A0S2Z4T1,A0A0S2Z693,A0A1B0GU01,A0A1U9X7W4,A0A1W6S962,A0A2P9DU05,A0A2R8Y492,A0A2R8Y679,A0A2R8Y6Y7,A0A2R8Y8E0,A0A2R8YDP5,A0A2R8YDQ9,A0A2R8YFM0,A0A…
4	GO:0008061	chitin binding	Molecular Function	9	A0A024R0D9,A5D6V7,A8K3T7,E9PLJ2,Q1M0P3,Q1M0P4,Q2VT96,Q5VUV5,Q9BZP6
4	GO:0009374	biotin binding	Molecular Function	3	A0A024R5C5,P11498,Q96RQ3
4	GO:0019825	oxygen binding	Molecular Function	1	P35520
4	GO:0070025	carbon monoxide binding	Molecular Function	1	P35520
4	GO:0070279	vitamin B6 binding	Molecular Function	2	P0DN79,P35520
4	GO:1904047	S-adenosyl-L-methionine binding	Molecular Function	2	P35520,Q9H4Z3
4	GO:0042277	peptide binding	Molecular Function	9	P06213,P23284,P62937,O00410,P52948,Q14974,P20594,P61011,P52888
4	GO:0000166	nucleotide binding	Molecular Function	350	A0A024QZ50,A0A024QZY5,A0A024R1A3,A0A024R5C5,A0A024R5X7,A0A024R652,A0A024R705,A0A024R7H0,A0A024R7U6,A0A024RA73,A0A024RCM3,A0A087WVM4,A0A087WYC6,A0A087X2G1,A0A0A0MSX9,A0A0A0MT12,A0A0C4DFR0,A0A0G2JJL7,A0A0J9YW50,A0A0J9YY01,A0A0S2Z471,A0A0S2Z492,A0A0S2Z4A5,A0A0S2Z4T1,A0A0S2Z693,A0A1B0GU01,A0A1U9X7W4,A0A1W6S962,A0A2P9DU05,A0A2R8Y492,A0A2R8Y679,A0A2R8Y6Y7,A0A2R8Y8E0,A0A2R8YDP5,A0A2R8YDQ9,A0A2R8YFM0,A0A…
4	GO:0001882	nucleoside binding	Molecular Function	80	A0A024R0Y6,A0A024R1U4,A0A024R3Q3,A0A087WVX3,A0A087WY76,A0A090N7X0,A0A090N8P8,A0A0G2JMH3,A0A0G2JN38,A0A0G2JNS6,A0A0G2JRB5,A0A1B0GVC3,A0A1B0GWA9,A0A384ME17,A0A384MEE3,A4D0Z3,A8K0M5,A8K9C4,B2R6L0,B2RBD5,B3KS31,B4DDS7,B4DEB9,B4DJC8,B4DLJ3,B4DN70,B4DP54,B4DV51,B4DWA5,B4DWN0,B4E190,B4E386,B5MDF5,C9IZQ3,C9J1Z8,C9JPM4,F5H018,F5H0C7,F5H1V1,F5H423,F5H6T5,F8W1T5,F8WDB3,G3V4F7,G5E9W9,I3L1V5,I3L2E4,I3L3L1,J3K…
4	GO:0019842	vitamin binding	Molecular Function	22	A0A024R5C5,P11498,Q96RQ3,P0DN79,P35520,A6XP73,A6XP74,B3KVT0,F8W1G2,I6QYW0,Q3T1B0,Q9GZT9,Q9H6Z9,Q9NTU9,R4RYY7,R4RYZ7,R4RZ18,R4S1C5,R4SCC4,R4SCF3,R4SCP5,R4SCQ0
4	GO:0043177	organic acid binding	Molecular Function	23	Q07021,A0A024R5C5,P11498,Q96RQ3,P49588,A6XP73,A6XP74,B3KVT0,F8W1G2,I6QYW0,Q3T1B0,Q9GZT9,Q9H6Z9,Q9NTU9,R4RYY7,R4RYZ7,R4RZ18,R4S1C5,R4SCC4,R4SCF3,R4SCP5,R4SCQ0,O00602
4	GO:0017046	peptide hormone binding	Molecular Function	2	P06213,P20594
4	GO:0070324	thyroid hormone binding	Molecular Function	9	A0A024R5Z9,A0A087WT59,A0A087WV45,A6XGL1,A6XMH1,E9KL36,P02766,P09668,P14618
4	GO:0043168	anion binding	Molecular Function	369	Q86SS6,A0A024QZ50,A0A024QZY5,A0A024R1A3,A0A024R5C5,A0A024R5X7,A0A024R652,A0A024R705,A0A024R7H0,A0A024R7U6,A0A024RA73,A0A024RCM3,A0A087WVM4,A0A087WYC6,A0A087X2G1,A0A0A0MSX9,A0A0A0MT12,A0A0C4DFR0,A0A0G2JJL7,A0A0J9YW50,A0A0J9YY01,A0A0S2Z471,A0A0S2Z492,A0A0S2Z4A5,A0A0S2Z4T1,A0A0S2Z693,A0A1B0GU01,A0A1U9X7W4,A0A1W6S962,A0A2P9DU05,A0A2R8Y492,A0A2R8Y679,A0A2R8Y6Y7,A0A2R8Y8E0,A0A2R8YDP5,A0A2R8YDQ9,A0A2R8Y…
4	GO:0043169	cation binding	Molecular Function	219	A0A024R3Q3,A0A024R5Z9,A0A024R609,A0A2R8Y6Y7,A0A2R8YDQ9,A6NDG6,A8K666,B4DII6,B4DJB4,B4DNK4,B4DRT3,B4DRV2,B4DSY4,B7Z9J8,B7ZAF6,E5KS55,E5KS60,H0YL72,H3BQ34,H3BR70,H3BTN5,P14618,P15531,P48735,P50213,P62826,P84077,Q504U3,Q53GF8,Q53GL5,Q7Z503,Q8WUW7,Q9BR63,Q9NPP4,Q9NSD9,Q9P2R7,V9HWB8,A0A024R5R2,A0A0A0MSC8,A8K2V7,B2R657,B2R7L2,B4DEQ8,B4DHY4,B4DT77,B4DWU2,E9PHM6,F6QMI7,F8W9J4,O75094,O95206,P15056,P20073,…
4	GO:0001094	TFIID-class transcription factor complex binding	Molecular Function	2	A0A384MTR5,Q9Y265
4	GO:0051015	actin filament binding	Molecular Function	4	O43586,P23528,P52179,V9HWI5
4	GO:0005158	insulin receptor binding	Molecular Function	1	Q9BX66
4	GO:0005178	integrin binding	Molecular Function	4	P07942,P19075,P20073,Q03001
4	GO:0005518	collagen binding	Molecular Function	1	Q9UKZ9
4	GO:0019215	intermediate filament binding	Molecular Function	1	P15531
4	GO:0023023	MHC protein complex binding	Molecular Function	1	P14618
4	GO:0043021	ribonucleoprotein complex binding	Molecular Function	22	O76094,H3BNC9,I3L397,I3L504,P63241,P63244,Q06787,Q7Z739,Q86UK7,Q9BYJ9,P15531,P23588,Q6PKG0,Q07021,P14678,P62318,B2RDF2,B5MCF9,O00541,P05386,P61011,Q86US8
4	GO:0070628	proteasome binding	Molecular Function	1	P54578
4	GO:0070840	dynein complex binding	Molecular Function	1	Q06787
4	GO:1904288	BAT3 complex binding	Molecular Function	1	P55072
4	GO:1904713	beta-catenin destruction complex binding	Molecular Function	1	Q5JTC6
4	GO:0020037	heme binding	Molecular Function	10	A0A024R5R2,A8K2V7,C9JFR7,G4XXL9,P0DN79,P35520,P99999,Q14C85,Q6LER6,Q9NRD9
4	GO:0050662	coenzyme binding	Molecular Function	58	A0A024R5C5,P11498,Q96RQ3,A8K058,Q9NYQ3,Q9UJM8,P0DN79,P35520,A6XP73,A6XP74,B3KVT0,F8W1G2,I6QYW0,Q3T1B0,Q9GZT9,Q9H6Z9,Q9NTU9,R4RYY7,R4RYZ7,R4RZ18,R4S1C5,R4SCC4,R4SCF3,R4SCP5,R4SCQ0,A0A096LPK7,A0A0S2Z3L0,A0A0S2Z3M4,A0A140VK04,A0A182DWF3,B3KUQ5,D3YTF8,E9PMA0,H0YK49,H0YLU7,H0YNX6,P13804,Q9NNW7,Q9NRD9,A0A286YF22,A0A2C9F2M7,B4DJB4,B4DSY4,B7Z9J8,H0YL72,O43175,P48735,P50213,Q53GF8,Q53GL5,Q5U077,V9HW79,O60…
4	GO:0031210	phosphatidylcholine binding	Molecular Function	1	P21359
4	GO:0035591	signaling adaptor activity	Molecular Function	3	Q6PIZ9,Q9BX66,P63244
4	GO:0001786	phosphatidylserine binding	Molecular Function	1	Q86SS6
4	GO:0003676	nucleic acid binding	Molecular Function	430	A0A0A0MSX9,B4DVX2,H3BTB7,J3KR24,K7ER00,P05455,P18077,P41252,P49588,Q59G75,Q5JPH6,Q6IBR2,Q6P0M4,Q7Z355,Q7Z3U5,Q9Y285,O60573,P06730,Q6PKG0,H3BNC9,O00327,O15119,P15531,A0A024R3F5,P16383,Q5T0F9,Q8WYA1,Q9BQA5,Q9HBZ2,X5DQN9,Q9NR56,Q06787,A0A024R7U6,A0A024RBL6,A0A024RBQ4,A0A087WVE9,A0A0S2Z492,A0A0S2Z4T1,A0A140VKD3,A0A1B0GTQ6,A0A3B3IS57,A0A3B3IT92,A0A3B3IU45,A4UHR0,A8K3S0,A8K5G6,A8K6P0,A9UJN3,B0AZM1,B2R7…
4	GO:0046906	tetrapyrrole binding	Molecular Function	10	A0A024R5R2,A8K2V7,C9JFR7,G4XXL9,P0DN79,P35520,P99999,Q14C85,Q6LER6,Q9NRD9
4	GO:1901265	nucleoside phosphate binding	Molecular Function	350	A0A384N6C2,A8K4W7,B2R8A1,P12268,P53597,Q6IAL5,Q9Y277,A0A024QZ50,A0A024QZY5,A0A024R1A3,A0A024R5C5,A0A024R5X7,A0A024R652,A0A024R705,A0A024R7H0,A0A024R7U6,A0A024RA73,A0A024RCM3,A0A087WVM4,A0A087WYC6,A0A087X2G1,A0A0A0MSX9,A0A0A0MT12,A0A0C4DFR0,A0A0G2JJL7,A0A0J9YW50,A0A0J9YY01,A0A0S2Z471,A0A0S2Z492,A0A0S2Z4A5,A0A0S2Z4T1,A0A0S2Z693,A0A1B0GU01,A0A1U9X7W4,A0A1W6S962,A0A2P9DU05,A0A2R8Y492,A0A2R8Y679,A0A2R…
4	GO:0005539	glycosaminoglycan binding	Molecular Function	6	Q07021,O75094,P35268,Q13332,Q9UKZ9,Q9Y239
4	GO:0032553	ribonucleotide binding	Molecular Function	311	A0A024QZ50,A0A024QZY5,A0A024R1A3,A0A024R5C5,A0A024R5X7,A0A024R652,A0A024R705,A0A024R7H0,A0A024R7U6,A0A024RA73,A0A024RCM3,A0A087WVM4,A0A087WYC6,A0A087X2G1,A0A0A0MSX9,A0A0A0MT12,A0A0C4DFR0,A0A0G2JJL7,A0A0J9YW50,A0A0J9YY01,A0A0S2Z471,A0A0S2Z492,A0A0S2Z4A5,A0A0S2Z4T1,A0A0S2Z693,A0A1B0GU01,A0A1U9X7W4,A0A1W6S962,A0A2P9DU05,A0A2R8Y492,A0A2R8Y679,A0A2R8Y6Y7,A0A2R8Y8E0,A0A2R8YDP5,A0A2R8YDQ9,A0A2R8YFM0,A0A…
4	GO:0033691	sialic acid binding	Molecular Function	1	O00602
4	GO:0008201	heparin binding	Molecular Function	4	O75094,P35268,Q13332,Q9UKZ9
4	GO:0035374	chondroitin sulfate binding	Molecular Function	1	Q13332
4	GO:0043395	heparan sulfate proteoglycan binding	Molecular Function	1	Q13332
4	GO:0004602	glutathione peroxidase activity	Molecular Function	13	A0A087WT12,A0A087X247,A0A087X2I2,A0A384MTT0,K7EJ20,K7EKX7,K7ENB4,K7ERP4,P30041,P36969,Q6PI42,R4GNE4,V9HWC7
4	GO:0008379	thioredoxin peroxidase activity	Molecular Function	1	P32119
4	GO:0005086	ARF guanyl-nucleotide exchange factor activity	Molecular Function	1	P18085
4	GO:0005088	Ras guanyl-nucleotide exchange factor activity	Molecular Function	7	A0A2X0SFA0,A8K4R4,B3KPJ0,H0Y696,Q6IQ41,Q96Q42,Q0VAM2
4	GO:0016248	channel inhibitor activity	Molecular Function	2	E9KL35,P63244
4	GO:0099106	ion channel regulator activity	Molecular Function	2	E9KL35,P63244
4	GO:0004704	NF-kappaB-inducing kinase activity	Molecular Function	1	P60510
4	GO:0004857	enzyme inhibitor activity	Molecular Function	10	P04080,P54578,A0A1W2PS52,Q76LA1,O00410,P04792,V9HW43,P63244,P62829,P62913
4	GO:0008047	enzyme activator activity	Molecular Function	23	A0A0S2Z3Y3,A0A0S2Z3Z1,A0A0S2Z444,A0A0S2Z462,A0A1B0GV73,B7Z3A3,B8ZZY2,O14559,P21359,P52594,Q5T5U3,P09668,P63244,Q9Y239,O76031,Q9UKZ9,P05386,Q9NQ84,P55072,Q96Q42,Q15003,A0A024R3Q3,P84077
4	GO:0019207	kinase regulator activity	Molecular Function	7	P04792,V9HW43,P24864,P63244,P05386,Q9NQ84,Q96Q42
4	GO:0019208	phosphatase regulator activity	Molecular Function	10	A8K3H8,A8K7B7,B3KQV6,B4DDF7,B4DE69,B4DQY1,B4E1Q0,E9PH38,P30153,Q8NB89
4	GO:0043028	cysteine-type endopeptidase regulator activity involved in apoptotic process	Molecular Function	3	P09668,P63244,Q9Y239
4	GO:0055106	ubiquitin-protein transferase regulator activity	Molecular Function	2	P62829,P62913
4	GO:0060589	nucleoside-triphosphatase regulator activity	Molecular Function	14	P55010,O00410,A0A0S2Z3Y3,A0A0S2Z3Z1,A0A0S2Z444,A0A0S2Z462,A0A1B0GV73,B7Z3A3,B8ZZY2,O14559,P21359,P52594,Q5T5U3,Q15003
4	GO:0061134	peptidase regulator activity	Molecular Function	10	P04080,P54578,A0A1W2PS52,Q76LA1,P09668,P63244,Q9Y239,O76031,Q9UKZ9,P55072
4	GO:0048018	receptor ligand activity	Molecular Function	8	I4AY87,P14174,E7ESF5,H0Y763,P02766,P06881,P10092,Q13275
4	GO:0000900	translation repressor activity, mRNA regulatory element binding	Molecular Function	1	H3BNC9
4	GO:0008494	translation activator activity	Molecular Function	3	P11940,Q07021,Q6PKG0
4	GO:0001653	peptide receptor activity	Molecular Function	2	Q9HBX9,P20594
4	GO:0004888	transmembrane signaling receptor activity	Molecular Function	35	P06213,Q9NP60,A0A024R8N9,A0A087WWV0,A0A0A0MT52,A0A0C4DFY5,A0A126GVQ0,A0A126GVX8,A0A126GWF4,A8MXZ4,B3KTN7,B3KV27,B4DGP2,B4DRA3,E9PCA3,J3KTP8,Q59H16,Q8IWK6,Q8NGE3,Q8NH36,Q9GZK6,Q9HBX9,Q9NQ84,A0A087X043,B7Z3V7,D3DSE2,E7ENK3,E7EPY9,E7EPZ0,E9PD61,H7BYG7,O43424,P23468,P39086,P09668
4	GO:0016500	protein-hormone receptor activity	Molecular Function	1	P06213
4	GO:0030594	neurotransmitter receptor activity	Molecular Function	10	A0A087X043,B7Z3V7,D3DSE2,E7ENK3,E7EPY9,E7EPZ0,E9PD61,H7BYG7,O43424,P39086
4	GO:0038187	pattern recognition receptor activity	Molecular Function	1	O00602
4	GO:0005049	nuclear export signal receptor activity	Molecular Function	5	B3KWD0,B4DR01,B7ZB16,O14980,P55060
4	GO:0061608	nuclear import signal receptor activity	Molecular Function	3	O00410,Q14974,Q96P70
5	GO:0001228	DNA-binding transcription activator activity, RNA polymerase II-specific	Molecular Function	4	O00327,O15119,Q9HBZ2,X5DQN9
5	GO:0001227	DNA-binding transcription repressor activity, RNA polymerase II-specific	Molecular Function	7	A0A024R3F5,H0Y517,H7C1U3,O15119,P16383,Q5T0F9,Q9BQA5
5	GO:0004879	nuclear receptor activity	Molecular Function	1	P27540
5	GO:0030374	nuclear receptor transcription coactivator activity	Molecular Function	1	Q96PK6
5	GO:0004129	cytochrome-c oxidase activity	Molecular Function	1	A0A059RIK5
5	GO:0045155	electron transporter, transferring electrons from CoQH2-cytochrome c reductase complex and cytochrome c oxidase complex activity	Molecular Function	1	P99999
5	GO:0016709	oxidoreductase activity, acting on paired donors, with incorporation or reduction of molecular oxygen, NAD(P)H as one donor, and incorporation of one atom of oxygen	Molecular Function	5	A0A0D9SFJ1,A8K0E1,J3QQT0,Q7RTP6,Q9Y2Z9
5	GO:0016712	oxidoreductase activity, acting on paired donors, with incorporation or reduction of molecular oxygen, reduced flavin or flavoprotein as one donor, and incorporation of one atom of oxygen	Molecular Function	1	Q9Y2Z9
5	GO:0016668	oxidoreductase activity, acting on a sulfur group of donors, NAD(P) as acceptor	Molecular Function	7	A0A096LPK7,A0A182DWF3,B3KUQ5,D3YTF8,Q9NNW7,A4FTY4,E7EWK1
5	GO:0050664	oxidoreductase activity, acting on NAD(P)H, oxygen as acceptor	Molecular Function	5	A0A024R5R2,A8K2V7,O95831,Q14C85,Q9NRD9
5	GO:0004457	lactate dehydrogenase activity	Molecular Function	1	Q5U077
5	GO:0016615	malate dehydrogenase activity	Molecular Function	1	O43175
5	GO:0016616	oxidoreductase activity, acting on the CH-OH group of donors, NAD or NADP as acceptor	Molecular Function	20	P55084,A0A384N6C2,H0Y4R1,P12268,B4DJB4,P50213,Q53GF8,P48735,Q53GL5,Q5U077,A0A286YF22,A0A2C9F2M7,O43175,V9HW79,B4DSY4,B7Z9J8,H0YKD0,H0YL72,H0YLI6,H0YMU3
5	GO:0016899	oxidoreductase activity, acting on the CH-OH group of donors, oxygen as acceptor	Molecular Function	3	A8K058,Q9NYQ3,Q9UJM8
5	GO:0004738	pyruvate dehydrogenase activity	Molecular Function	5	A0A384MDR8,C9J634,F8WF02,P11177,Q59G68
5	GO:0016620	oxidoreductase activity, acting on the aldehyde or oxo group of donors, NAD or NADP as acceptor	Molecular Function	2	A4UCT1,Q0QET7
5	GO:0016624	oxidoreductase activity, acting on the aldehyde or oxo group of donors, disulfide as acceptor	Molecular Function	5	A0A384MDR8,C9J634,F8WF02,P11177,Q59G68
5	GO:0016646	oxidoreductase activity, acting on the CH-NH group of donors, NAD or NADP as acceptor	Molecular Function	9	P11586,A0A384N5Y3,A0A024R652,A0A087WVM4,B2RD24,B7Z809,B7ZM99,F5H2F4,Q6UB35
5	GO:0016662	oxidoreductase activity, acting on other nitrogenous compounds as donors, cytochrome as acceptor	Molecular Function	1	P35520
5	GO:0098809	nitrite reductase activity	Molecular Function	1	P35520
5	GO:0015036	disulfide oxidoreductase activity	Molecular Function	7	A0A096LPK7,A0A182DWF3,B3KUQ5,D3YTF8,Q9NNW7,O43819,P78417
5	GO:0016672	oxidoreductase activity, acting on a sulfur group of donors, quinone or similar compound as acceptor	Molecular Function	1	P78417
5	GO:0016676	oxidoreductase activity, acting on a heme group of donors, oxygen as acceptor	Molecular Function	1	A0A059RIK5
5	GO:0047066	phospholipid-hydroperoxide glutathione peroxidase activity	Molecular Function	1	P36969
5	GO:0016706	oxidoreductase activity, acting on paired donors, with incorporation or reduction of molecular oxygen, 2-oxoglutarate as one donor, and incorporation of one atom each of oxygen into both donors	Molecular Function	2	Q9GZT9,Q9H6Z9
5	GO:0030614	oxidoreductase activity, acting on phosphorus or arsenic in donors, disulfide as acceptor	Molecular Function	1	P78417
5	GO:0008168	methyltransferase activity	Molecular Function	7	Q9UIC8,B7Z5U5,Q9H4Z3,A0A1D8GZ55,A0A1D8GZ56,H3BUP7,I3L2Q8
5	GO:0004801	sedoheptulose-7-phosphate:D-glyceraldehyde-3-phosphate glyceronetransferase activity	Molecular Function	3	A0A140VK56,F2Z393,P37837
5	GO:0016747	transferase activity, transferring acyl groups other than amino-acyl groups	Molecular Function	10	P55084,P41227,F8VX48,Q8IUH5,A8KA01,Q8NF37,B4DDC9,B4DY96,B5MD38,F5GZQ3
5	GO:0008194	UDP-glycosyltransferase activity	Molecular Function	4	A0A024RAU5,P54840,Q9Y644,B4DEC8
5	GO:0016758	transferase activity, transferring hexosyl groups	Molecular Function	5	A0A024RAU5,P54840,Q9Y644,B4DEC8,Q9HCG7
5	GO:0016763	transferase activity, transferring pentosyl groups	Molecular Function	16	Q93070,A0A0U5FP74,A0A166IZP3,A0A3P3YW42,A0A3P3YWC4,A0A3P3YWC5,A0A3P3YWF0,A0A3P3YWJ5,A0A3P3ZJX7,A1Z625,A8K6J7,C3W8I0,C3W8I1,H7C2G2,Q3KZ25,Q3KZ28
5	GO:0004124	cysteine synthase activity	Molecular Function	2	P0DN79,P35520
5	GO:0004364	glutathione transferase activity	Molecular Function	4	B2R983,P78417,Q5TA02,V9HWG9
5	GO:0016301	kinase activity	Molecular Function	63	P12277,V9HW77,V9HWH2,P51570,Q6ZP37,V9HWE7,Q9UBF8,A0A384MTW7,P15531,P53597,A0A024QZ50,A0A024QZY5,A0A1W6S962,B4DSP6,B4DZQ5,D7RF68,E9PPC7,H3BNF8,H7C1A1,I6TRR8,P15056,P20594,Q13523,Q2MKN9,Q2MKP0,Q2MKP1,Q2MKP2,Q5IBP5,Q6ZWH5,A0A2P9DU05,A0A2R8Y492,A0A2R8Y8E0,A0A2R8YDP5,A0A2U3TZI2,D6REE7,D7PBN4,H7C4S5,O75116,Q96LW2,Q9Y6S9,H7C560,A0A2R8Y679,A6NJF2,P06213,A0A024R5Z9,A0A024R609,A0A0B4J1S8,A0A0S2Z471,B4DII2,…
5	GO:0016773	phosphotransferase activity, alcohol group as acceptor	Molecular Function	49	P51570,Q6ZP37,V9HWE7,Q9UBF8,A0A024QZ50,A0A024QZY5,A0A1W6S962,B4DSP6,B4DZQ5,D7RF68,E9PPC7,H3BNF8,H7C1A1,I6TRR8,P15056,P20594,Q13523,Q2MKN9,Q2MKP0,Q2MKP1,Q2MKP2,Q5IBP5,Q6ZWH5,A0A2P9DU05,A0A2R8Y492,A0A2R8Y8E0,A0A2R8YDP5,A0A2U3TZI2,D6REE7,D7PBN4,H7C4S5,O75116,Q96LW2,Q9Y6S9,H7C560,A0A2R8Y679,A6NJF2,P06213,A0A024R5Z9,A0A024R609,B4DNK4,B4DRT3,H3BQ34,H3BR70,H3BTN5,P14618,Q504U3,Q8WUW7,V9HWB8
5	GO:0016775	phosphotransferase activity, nitrogenous group as acceptor	Molecular Function	3	P12277,V9HW77,V9HWH2
5	GO:0016776	phosphotransferase activity, phosphate group as acceptor	Molecular Function	3	A0A384MTW7,P15531,P53597
5	GO:0016779	nucleotidyltransferase activity	Molecular Function	11	Q99973,A8K5G6,E5KNU5,E5KNV8,E5KNW2,E5KNX5,P54098,Q9NRG0,Q9BWH6,R4GMX2,P54578
5	GO:0061547	glycogen synthase activity, transferring glucose-1-phosphate	Molecular Function	1	P54840
5	GO:0008146	sulfotransferase activity	Molecular Function	3	Q9Y278,B2R8Q2,Q59EL7
5	GO:0004842	ubiquitin-protein transferase activity	Molecular Function	1	Q86UK7
5	GO:0019789	SUMO transferase activity	Molecular Function	1	A0A087WTZ8
5	GO:0061659	ubiquitin-like protein ligase activity	Molecular Function	1	Q86UK7
5	GO:0070011	peptidase activity, acting on L-amino acid peptides	Molecular Function	51	P09668,P54578,I3L162,P12821,P25786,P25789,O76031,A0A0A0MSN4,B4DKH4,I3UJJ7,J3KS28,A0A087X0D5,A0A3B3IRM7,Q6IBC3,B4E357,G3V180,G3V1D3,Q53GT4,Q53HL4,Q5JPB8,Q9NY33,A6NJA2,B2RD79,B3KTG4,D3DUG9,B4DU96,D3DUJ0,K7EIK4,K7EL02,K7EL32,K7EMU4,K7EP46,P52888,Q8TA92,Q96CV8,Q9BW75,Q9Y4W6,B4DU66,E7EV88,J3KTH9,P52948,F5GX11,H0YKT8,H0YL69,H0YLC2,H0YLS6,H0YMA1,H0YMI6,H0YMZ1,H0YN18,V9HW55
5	GO:0004518	nuclease activity	Molecular Function	6	Q13283,Q86US8,Q92499,P15531,P54098,I6TRR8
5	GO:0016298	lipase activity	Molecular Function	1	P30041
5	GO:0016790	thiolester hydrolase activity	Molecular Function	2	B4DT01,B7Z957
5	GO:0042578	phosphoric ester hydrolase activity	Molecular Function	51	A6NDG6,P11117,P24666,Q59EH3,P49441,A0A024R861,B3KQ51,B3KRM2,B3KUN1,E5RFI3,E5RHC1,E5RHP4,E7ESG8,H3BTA2,H3BV22,P67775,Q13332,Q5T1S7,Q5U086,Q5U0I7,Q6I9T8,Q8WZ56,A0A024R625,A0A140VJS0,A8K7B7,O00743,P30153,P60510,P62714,A0A0A0MR60,A0A140VK37,A8K6H6,B4DNZ0,F5GWR7,G5E9R5,G8JL96,O75702,P23468,Q15678,Q2HXI4,Q3KPI9,Q59FX6,Q59H90,Q6B8I1,Q9UM81,Q7Z2D5,Q8N4P3,Q5TDE9,Q5TDF0,Q9BSD7,Q86XM6
5	GO:0052689	carboxylic ester hydrolase activity	Molecular Function	10	A0A0A0MSX9,B4DVX2,J3KR24,P41252,P49588,Q59G75,Q6P0M4,Q7Z355,Q7Z3U5,P30041
5	GO:0004553	hydrolase activity, hydrolyzing O-glycosyl compounds	Molecular Function	10	B4DMF0,B7Z3J6,Q9HCG7,Q9BZP6,Q68D80,A0A024R0D9,A5D6V7,A8K3T7,Q2VT96,Q5VUV5
5	GO:0016814	hydrolase activity, acting on carbon-nitrogen (but not peptide) bonds, in cyclic amidines	Molecular Function	1	P11586
5	GO:0016818	hydrolase activity, acting on acid anhydrides, in phosphorus-containing anhydrides	Molecular Function	112	A0A024R1U4,A0A1B0GVC3,A0A1B0GWA9,A0A384ME17,A0A384MEE3,A8K9C4,B2R6L0,B2RBD5,B3KS31,B4DDS7,B4DP54,B4DV51,B4E386,B5MDF5,F5H018,F8W1T5,G3V4F7,J3KQE5,K7ESM5,P18085,P51148,P55010,P61011,P61204,P62330,P62826,P84077,P84085,Q13509,Q13885,Q53G85,Q53G92,Q53GE9,Q5SU16,Q5U025,Q6FH17,Q8NHV1,Q8TAI7,Q96HU8,Q9BUF5,Q9BVA1,A0A024R7U6,A0A0S2Z492,A0A0S2Z4A5,A0A0S2Z4T1,A0A384MTR5,A0A3B3IS57,A0A3B3IT92,A0A3B3IU45,B2R7…
5	GO:0008236	serine-type peptidase activity	Molecular Function	4	I3L162,P09668,P12821,P52948
5	GO:0036459	thiol-dependent ubiquitinyl hydrolase activity	Molecular Function	5	P54578,A6NJA2,B2RD79,B3KTG4,D3DUG9
5	GO:0016831	carboxy-lyase activity	Molecular Function	1	P22234
5	GO:0016836	hydro-lyase activity	Molecular Function	8	B7Z2D6,B7Z6W5,P0DN79,P35520,Q9NTF0,P55084,B2R9X3,O60547
5	GO:0016862	intramolecular oxidoreductase activity, interconverting keto- and enol-groups	Molecular Function	2	I4AY87,P14174
5	GO:0016863	intramolecular oxidoreductase activity, transposing C=C bonds	Molecular Function	1	P14174
5	GO:0004812	aminoacyl-tRNA ligase activity	Molecular Function	19	P49588,H3BTB7,P07814,Q5JPH6,A0A0A0MSX9,J3KR24,P41252,Q59G75,Q6P0M4,Q7Z355,Q7Z3U5,A8K666,K7ER00,Q6IBR2,Q9BR63,Q9NSD9,Q9Y285,B4DVX2,Q7L4K8
5	GO:0008641	ubiquitin-like modifier activating enzyme activity	Molecular Function	2	A0A024R1A3,P22314
5	GO:0016878	acid-thiol ligase activity	Molecular Function	12	A0A2R8Y6Y7,A0A2R8YDQ9,A8K4W7,B2R8A1,B4DRV2,B7ZAF6,E5KS55,E5KS60,P53597,Q6IAL5,Q7Z503,Q9P2R7
5	GO:0004075	biotin carboxylase activity	Molecular Function	1	Q96RQ3
5	GO:0004329	formate-tetrahydrofolate ligase activity	Molecular Function	9	A0A024R652,A0A087WVM4,A0A384N5Y3,B2RD24,B7Z809,B7ZM99,F5H2F4,P11586,Q6UB35
5	GO:0016881	acid-amino acid ligase activity	Molecular Function	6	A0A024RD93,B4DGX3,D6RF62,E9PBS1,P22234,A0A0A6YYG9
5	GO:0004736	pyruvate carboxylase activity	Molecular Function	2	A0A024R5C5,P11498
5	GO:0016421	CoA carboxylase activity	Molecular Function	1	Q96RQ3
5	GO:0071558	histone demethylase activity (H3-K27 specific)	Molecular Function	2	F4MH36,F4MHI3
5	GO:0004674	protein serine/threonine kinase activity	Molecular Function	15	H7C560,O75116,A0A2P9DU05,A0A2R8Y492,A0A2R8Y8E0,A0A2R8YDP5,A0A2U3TZI2,D6REE7,D7PBN4,H7C4S5,P15056,Q13523,Q6ZWH5,Q96LW2,Q9Y6S9
5	GO:0004713	protein tyrosine kinase activity	Molecular Function	4	P06213,A0A2R8Y679,A0A2R8YDP5,A6NJF2
5	GO:0019199	transmembrane receptor protein kinase activity	Molecular Function	1	P06213
5	GO:0050321	tau-protein kinase activity	Molecular Function	1	O75116
5	GO:0004722	protein serine/threonine phosphatase activity	Molecular Function	8	A0A024R625,A0A140VJS0,A8K7B7,O00743,P30153,P60510,P62714,P67775
5	GO:0004725	protein tyrosine phosphatase activity	Molecular Function	20	P24666,Q59EH3,P23468,A0A0A0MR60,A0A140VK37,A6NDG6,A8K6H6,B4DNZ0,F5GWR7,G5E9R5,G8JL96,O75702,Q13332,Q15678,Q2HXI4,Q3KPI9,Q59FX6,Q59H90,Q6B8I1,Q9UM81
5	GO:0008138	protein tyrosine/serine/threonine phosphatase activity	Molecular Function	1	Q6B8I1
5	GO:0019198	transmembrane receptor protein phosphatase activity	Molecular Function	1	P23468
5	GO:0016279	protein-lysine N-methyltransferase activity	Molecular Function	2	A0A1D8GZ55,A0A1D8GZ56
5	GO:0042054	histone methyltransferase activity	Molecular Function	2	A0A1D8GZ55,A0A1D8GZ56
5	GO:0051998	protein carboxyl O-methyltransferase activity	Molecular Function	1	Q9UIC8
5	GO:0003810	protein-glutamine gamma-glutamyltransferase activity	Molecular Function	7	A0A024R9P4,A0A024R9T4,A0A087WVS3,A0A087WVW4,A0A087WZC4,O43548,Q0II16
5	GO:0019706	protein-cysteine S-palmitoyltransferase activity	Molecular Function	2	A8KA01,Q8IUH5
5	GO:0031545	peptidyl-proline 4-dioxygenase activity	Molecular Function	2	Q9GZT9,Q9H6Z9
5	GO:0003887	DNA-directed DNA polymerase activity	Molecular Function	7	A8K5G6,E5KNU5,E5KNV8,E5KNW2,E5KNX5,P54098,Q9NRG0
5	GO:0003964	RNA-directed DNA polymerase activity	Molecular Function	1	Q99973
5	GO:0004521	endoribonuclease activity	Molecular Function	1	Q86US8
5	GO:0003972	RNA ligase (ATP) activity	Molecular Function	1	Q9Y3I0
5	GO:0008174	mRNA methyltransferase activity	Molecular Function	2	B7Z5U5,Q9H4Z3
5	GO:0034062	5'-3' RNA polymerase activity	Molecular Function	2	Q9BWH6,R4GMX2
5	GO:0002161	aminoacyl-tRNA editing activity	Molecular Function	9	P49588,A0A0A0MSX9,B4DVX2,J3KR24,P41252,Q59G75,Q6P0M4,Q7Z355,Q7Z3U5
5	GO:0005216	ion channel activity	Molecular Function	17	A0A087X043,B7Z3V7,D3DSE2,E7ENK3,E7EPY9,E7EPZ0,E9PD61,H7BYG7,O43424,E5RFP6,E5RHZ6,E5RJN6,E5RK27,Q9Y277,P39086,B3KXQ3,Q7Z402
5	GO:0008324	cation transmembrane transporter activity	Molecular Function	8	P25705,V9HW26,A0A059RIK5,A8KA01,F8VX48,Q8IUH5,P39086,B3KXQ3
5	GO:0008509	anion transmembrane transporter activity	Molecular Function	5	E5RFP6,E5RHZ6,E5RJN6,E5RK27,Q9Y277
5	GO:0022839	ion gated channel activity	Molecular Function	16	A0A087X043,B7Z3V7,D3DSE2,E7ENK3,E7EPY9,E7EPZ0,E9PD61,H7BYG7,O43424,E5RFP6,E5RHZ6,E5RJN6,E5RK27,Q9Y277,P39086,B3KXQ3
5	GO:0022853	active ion transmembrane transporter activity	Molecular Function	2	P25705,V9HW26
5	GO:0015103	inorganic anion transmembrane transporter activity	Molecular Function	5	E5RFP6,E5RHZ6,E5RJN6,E5RK27,Q9Y277
5	GO:0022890	inorganic cation transmembrane transporter activity	Molecular Function	8	P25705,V9HW26,A0A059RIK5,A8KA01,F8VX48,Q8IUH5,P39086,B3KXQ3
5	GO:0005337	nucleoside transmembrane transporter activity	Molecular Function	2	A0A2R8Y657,A0A2R8YDA4
5	GO:0015267	channel activity	Molecular Function	17	A0A087X043,B7Z3V7,D3DSE2,E7ENK3,E7EPY9,E7EPZ0,E9PD61,H7BYG7,O43424,Q7Z402,E5RFP6,E5RHZ6,E5RJN6,E5RK27,Q9Y277,P39086,B3KXQ3
5	GO:0015399	primary active transmembrane transporter activity	Molecular Function	2	P25705,V9HW26
5	GO:0019905	syntaxin binding	Molecular Function	2	Q08379,Q86SS6
5	GO:0001085	RNA polymerase II transcription factor binding	Molecular Function	4	A0A384MTR5,Q9Y265,A0A024RBL6,O15119
5	GO:0001221	transcription cofactor binding	Molecular Function	2	P61956,P62829
5	GO:0017025	TBP-class protein binding	Molecular Function	2	Q86VP6,Q9Y265
5	GO:0017162	aryl hydrocarbon receptor binding	Molecular Function	4	O00327,P27540,Q9HBZ2,X5DQN9
5	GO:0033613	activating transcription factor binding	Molecular Function	2	A0A024RBL6,O15119
5	GO:0035257	nuclear hormone receptor binding	Molecular Function	4	P35637,Q6IBQ5,P24864,P62826
5	GO:0043425	bHLH transcription factor binding	Molecular Function	1	O00327
5	GO:0070491	repressing transcription factor binding	Molecular Function	5	D6RBW1,O00327,P06730,Q32Q75,X5D7E3
5	GO:0001099	basal RNA polymerase II transcription machinery binding	Molecular Function	4	A0A384MTR5,Q9Y265,B7Z5U5,Q9H4Z3
5	GO:0001849	complement component C1q binding	Molecular Function	1	Q07021
5	GO:0035064	methylated histone binding	Molecular Function	1	Q06787
5	GO:0005068	transmembrane receptor protein tyrosine kinase adaptor activity	Molecular Function	1	Q6PIZ9
5	GO:0005070	SH3/SH2 adaptor activity	Molecular Function	1	Q9BX66
5	GO:0001664	G protein-coupled receptor binding	Molecular Function	5	Q99972,Q07021,P12821,P10092,O00602
5	GO:0005126	cytokine receptor binding	Molecular Function	1	P14174
5	GO:0005159	insulin-like growth factor receptor binding	Molecular Function	1	P06213
5	GO:0030971	receptor tyrosine kinase binding	Molecular Function	5	Q6PIZ9,A0A0S2Z421,P63244,Q15678,Q99972
5	GO:0050811	GABA receptor binding	Molecular Function	2	B3KUN1,P67775
5	GO:0030215	semaphorin receptor binding	Molecular Function	3	C9JPG5,Q13275,Q59G50
5	GO:0035254	glutamate receptor binding	Molecular Function	2	P35637,Q6IBQ5
5	GO:0048495	Roundabout binding	Molecular Function	1	O75094
5	GO:0038191	neuropilin binding	Molecular Function	1	Q13275
5	GO:0042287	MHC protein binding	Molecular Function	3	P25705,P55072,V9HW80
5	GO:0051427	hormone receptor binding	Molecular Function	4	P35637,Q6IBQ5,P24864,P62826
5	GO:0070851	growth factor receptor binding	Molecular Function	1	P18085
5	GO:0097109	neuroligin family protein binding	Molecular Function	1	Q9NY99
5	GO:1990890	netrin receptor binding	Molecular Function	1	Q13509
5	GO:0045296	cadherin binding	Molecular Function	18	P14618,P22234,P30041,P37802,P50402,P55010,P62826,P63244,Q08379,Q15365,Q15691,Q5T6F2,Q6PKG0,Q6Y7W6,Q86SQ0,Q8WWM7,Q9Y265,Q9Y266
5	GO:0005520	insulin-like growth factor binding	Molecular Function	1	P06213
5	GO:0017134	fibroblast growth factor binding	Molecular Function	1	P39019
5	GO:0042803	protein homodimerization activity	Molecular Function	19	P04792,P07814,P27540,P30041,P35520,P39019,P51116,P52179,P54840,P63244,Q03001,Q06787,Q495M9,Q6UB35,Q8NHV1,Q96Q42,Q9HB71,Q9NPP4,Q9Y239
5	GO:0046982	protein heterodimerization activity	Molecular Function	23	A9UJN3,E5RGS9,E9KL36,H7C560,O00327,P02766,P0C1H6,P27540,P30153,P51116,P62826,P67775,P81133,P84077,Q06787,Q5VWX1,Q8N961,Q8WZ56,Q9BVA1,Q9HBZ2,Q9NRG0,W0TYI6,X5DQN9
5	GO:0003779	actin binding	Molecular Function	22	O43586,P23528,P52179,V9HWI5,A0A0J9YW50,A0A0J9YY01,A0A2R8YFM0,B4E112,E9PHM6,E9PK25,E9PLJ3,E9PP50,E9PQB7,F6QMI7,F8W9J4,G3V1A4,P12821,P50402,Q03001,Q7RTP6,Q9BX66,Q9NY99
5	GO:0015631	tubulin binding	Molecular Function	26	A0A024R2V0,A0A024R914,B5MEG9,E7EVA0,E9PHM6,F6QMI7,F8W9J4,F8W9U4,H0Y2V1,H7C4C5,P07197,P27816,Q03001,Q06787,Q08379,Q15691,Q5VT06,Q86VH2,Q86Y04,B3KRS1,P15531,P50402,B4DM33,A0A024R904,Q6NVY0,Q9HB71
5	GO:0017022	myosin binding	Molecular Function	3	P35637,Q6IBQ5,Q99972
5	GO:0017166	vinculin binding	Molecular Function	1	Q9Y3I0
5	GO:0030507	spectrin binding	Molecular Function	1	Q495M9
5	GO:0042805	actinin binding	Molecular Function	1	P52179
5	GO:0048156	tau protein binding	Molecular Function	3	O75116,P62714,P67775
5	GO:0051879	Hsp90 protein binding	Molecular Function	2	O00327,Q14974
5	GO:0002020	protease binding	Molecular Function	6	P55072,V9HW80,I4AY87,P04080,P14174,P54098
5	GO:0019900	kinase binding	Molecular Function	28	Q6PIZ9,P12821,P04792,P15924,P63244,Q07021,V9HW43,A0A0S2Z421,Q15678,Q99972,A6NHP3,A6NIY4,O14559,P0CI01,P24864,P39019,Q08379,Q15691,Q495Y7,Q495Y8,Q58FF6,Q8N1F8,Q8NFV5,Q8NFZ5,H7C560,P52179,Q5U077,Q9BZP6
5	GO:0019902	phosphatase binding	Molecular Function	2	P55072,P63244
5	GO:0031996	thioesterase binding	Molecular Function	1	P62330
5	GO:0044389	ubiquitin-like protein ligase binding	Molecular Function	15	A0A024R904,O60573,P12277,P30041,P35520,P55072,P61956,P62829,P62913,Q15366,Q6NVY0,Q8N0X7,Q9HB71,P55854,Q6EEV6
5	GO:0044547	DNA topoisomerase binding	Molecular Function	1	Q15003
5	GO:0051020	GTPase binding	Molecular Function	45	A0A1B0GVA7,A8K5Z4,B4DII6,B4E121,P18085,Q0VAM2,A0A2X0SFA0,A8K4R4,B3KPJ0,H0Y696,Q6IQ41,A0A024RDY0,A0A384NKW7,B2RBR9,H0Y8C6,J3QR48,O00410,O14980,O15397,P55060,Q14974,Q59F59,Q96P70,H7C560,A0A2P9DU05,O75116,Q96Q42,A0A0J9YWA6,A0A0J9YX72,A8K0E1,A8K7D5,I3L1Q0,I3L2G8,I3L2I9,I3L2N0,I3L2X0,I3L308,I3L349,I3L3M9,I3NI49,J3QQT0,Q7RTP6,Q9UNE2,P07814,P41252
5	GO:0051117	ATPase binding	Molecular Function	2	A0A384MTR5,Q9Y265
5	GO:0070063	RNA polymerase binding	Molecular Function	3	B7Z5U5,Q9H4Z3,P23284
5	GO:0070182	DNA polymerase binding	Molecular Function	1	Q86US8
5	GO:0017124	SH3 domain binding	Molecular Function	2	Q5VWX1,Q8TED9
5	GO:0030165	PDZ domain binding	Molecular Function	2	O43424,Q9NY99
5	GO:0030274	LIM domain binding	Molecular Function	1	Q9UNE2
5	GO:0030911	TPR domain binding	Molecular Function	1	O76094
5	GO:0042169	SH2 domain binding	Molecular Function	2	P63244,Q5VWX1
5	GO:0050700	CARD domain binding	Molecular Function	1	Q9Y239
5	GO:0051425	PTB domain binding	Molecular Function	1	P06213
5	GO:0070742	C2H2 zinc finger domain binding	Molecular Function	1	Q9UQ35
5	GO:0071987	WD40-repeat domain binding	Molecular Function	1	Q16531
5	GO:0008190	eukaryotic initiation factor 4E binding	Molecular Function	1	Q6PKG0
5	GO:0031370	eukaryotic initiation factor 4G binding	Molecular Function	4	D6RBW1,P06730,Q32Q75,X5D7E3
5	GO:0071074	eukaryotic initiation factor eIF2 binding	Molecular Function	2	A0A024R6Q1,P55010
5	GO:0043130	ubiquitin binding	Molecular Function	2	O43684,P04792
5	GO:0086080	protein binding involved in heterotypic cell-cell adhesion	Molecular Function	1	P15924
5	GO:0031593	polyubiquitin modification-dependent protein binding	Molecular Function	4	P55072,V9HW80,D6RGJ2,Q8NFZ5
5	GO:0140034	methylation-dependent protein binding	Molecular Function	1	Q06787
5	GO:2001065	mannan binding	Molecular Function	1	Q15485
5	GO:0005534	galactose binding	Molecular Function	3	P51570,Q6ZP37,V9HWE7
5	GO:0031418	L-ascorbic acid binding	Molecular Function	17	A6XP73,A6XP74,B3KVT0,F8W1G2,I6QYW0,Q3T1B0,Q9GZT9,Q9H6Z9,Q9NTU9,R4RYY7,R4RYZ7,R4RZ18,R4S1C5,R4SCC4,R4SCF3,R4SCP5,R4SCQ0
5	GO:0005544	calcium-dependent phospholipid binding	Molecular Function	8	B2R657,B2R7L2,B4DHY4,B4DT77,B4DWU2,P20073,Q53HM8,Q86SS6
5	GO:0008429	phosphatidylethanolamine binding	Molecular Function	1	P21359
5	GO:0035091	phosphatidylinositol binding	Molecular Function	6	Q5JTC6,Q86SS6,A0A0A0MQQ9,A1A5D2,B3KU02,O14559
5	GO:0030170	pyridoxal phosphate binding	Molecular Function	2	P0DN79,P35520
5	GO:0001540	amyloid-beta binding	Molecular Function	1	P06213
5	GO:0005048	signal sequence binding	Molecular Function	4	O00410,P52948,Q14974,P61011
5	GO:0017076	purine nucleotide binding	Molecular Function	308	A0A024QZ50,A0A024QZY5,A0A024R1A3,A0A024R5C5,A0A024R5X7,A0A024R652,A0A024R705,A0A024R7H0,A0A024R7U6,A0A024RA73,A0A024RCM3,A0A087WVM4,A0A087WYC6,A0A087X2G1,A0A0A0MSX9,A0A0A0MT12,A0A0C4DFR0,A0A0G2JJL7,A0A0J9YW50,A0A0J9YY01,A0A0S2Z471,A0A0S2Z492,A0A0S2Z4A5,A0A0S2Z4T1,A0A0S2Z693,A0A1B0GU01,A0A1U9X7W4,A0A1W6S962,A0A2P9DU05,A0A2R8Y492,A0A2R8Y679,A0A2R8Y6Y7,A0A2R8Y8E0,A0A2R8YDP5,A0A2R8YDQ9,A0A2R8YFM0,A0A…
5	GO:0050660	flavin adenine dinucleotide binding	Molecular Function	17	A0A0D9SFJ1,O95831,Q7RTP6,Q9Y2Z9,A0A096LPK7,A0A0S2Z3L0,A0A0S2Z3M4,A0A140VK04,A0A182DWF3,B3KUQ5,D3YTF8,E9PMA0,H0YK49,H0YLU7,H0YNX6,P13804,Q9NNW7
5	GO:0050661	NADP binding	Molecular Function	2	O60547,Q9NRD9
5	GO:0051287	NAD binding	Molecular Function	13	A0A286YF22,A0A2C9F2M7,B4DJB4,B4DSY4,B7Z9J8,H0YL72,O43175,P48735,P50213,Q53GF8,Q53GL5,Q5U077,V9HW79
5	GO:0001883	purine nucleoside binding	Molecular Function	80	A0A024R0Y6,A0A024R1U4,A0A024R3Q3,A0A087WVX3,A0A087WY76,A0A090N7X0,A0A090N8P8,A0A0G2JMH3,A0A0G2JN38,A0A0G2JNS6,A0A0G2JRB5,A0A1B0GVC3,A0A1B0GWA9,A0A384ME17,A0A384MEE3,A4D0Z3,A8K0M5,A8K9C4,B2R6L0,B2RBD5,B3KS31,B4DDS7,B4DEB9,B4DJC8,B4DLJ3,B4DN70,B4DP54,B4DV51,B4DWA5,B4DWN0,B4E190,B4E386,B5MDF5,C9IZQ3,C9J1Z8,C9JPM4,F5H018,F5H0C7,F5H1V1,F5H423,F5H6T5,F8W1T5,F8WDB3,G3V4F7,G5E9W9,I3L1V5,I3L2E4,I3L3L1,J3K…
5	GO:0032549	ribonucleoside binding	Molecular Function	80	A0A024R0Y6,A0A024R1U4,A0A024R3Q3,A0A087WVX3,A0A087WY76,A0A090N7X0,A0A090N8P8,A0A0G2JMH3,A0A0G2JN38,A0A0G2JNS6,A0A0G2JRB5,A0A1B0GVC3,A0A1B0GWA9,A0A384ME17,A0A384MEE3,A4D0Z3,A8K0M5,A8K9C4,B2R6L0,B2RBD5,B3KS31,B4DDS7,B4DEB9,B4DJC8,B4DLJ3,B4DN70,B4DP54,B4DV51,B4DWA5,B4DWN0,B4E190,B4E386,B5MDF5,C9IZQ3,C9J1Z8,C9JPM4,F5H018,F5H0C7,F5H1V1,F5H423,F5H6T5,F8W1T5,F8WDB3,G3V4F7,G5E9W9,I3L1V5,I3L2E4,I3L3L1,J3K…
5	GO:0031406	carboxylic acid binding	Molecular Function	23	Q07021,A0A024R5C5,P11498,Q96RQ3,P49588,A6XP73,A6XP74,B3KVT0,F8W1G2,I6QYW0,Q3T1B0,Q9GZT9,Q9H6Z9,Q9NTU9,R4RYY7,R4RYZ7,R4RZ18,R4S1C5,R4SCC4,R4SCF3,R4SCP5,R4SCQ0,O00602
5	GO:0010181	FMN binding	Molecular Function	3	A8K058,Q9NYQ3,Q9UJM8
5	GO:0019003	GDP binding	Molecular Function	7	A0A024R3Q3,P51148,P61011,P62826,P84077,Q8TAI7,Q96HU8
5	GO:0031404	chloride ion binding	Molecular Function	1	P12821
5	GO:0035639	purine ribonucleoside triphosphate binding	Molecular Function	307	A0A024QZ50,A0A024QZY5,A0A024R1A3,A0A024R5C5,A0A024R5X7,A0A024R652,A0A024R705,A0A024R7H0,A0A024R7U6,A0A024RA73,A0A024RCM3,A0A087WVM4,A0A087WYC6,A0A087X2G1,A0A0A0MSX9,A0A0A0MT12,A0A0C4DFR0,A0A0G2JJL7,A0A0J9YW50,A0A0J9YY01,A0A0S2Z471,A0A0S2Z492,A0A0S2Z4A5,A0A0S2Z4T1,A0A0S2Z693,A0A1B0GU01,A0A1U9X7W4,A0A1W6S962,A0A2P9DU05,A0A2R8Y492,A0A2R8Y679,A0A2R8Y6Y7,A0A2R8Y8E0,A0A2R8YDP5,A0A2R8YDQ9,A0A2R8YFM0,A0A…
5	GO:0043531	ADP binding	Molecular Function	7	A0A024R5Z9,A0A384MTR5,P14618,P25705,P55072,Q9Y265,V9HW80
5	GO:0070401	NADP+ binding	Molecular Function	1	O60547
5	GO:0046872	metal ion binding	Molecular Function	218	A0A024R3Q3,A0A024R5Z9,A0A024R609,A0A2R8Y6Y7,A0A2R8YDQ9,A6NDG6,A8K666,B4DII6,B4DJB4,B4DNK4,B4DRT3,B4DRV2,B4DSY4,B7Z9J8,B7ZAF6,E5KS55,E5KS60,H0YL72,H3BQ34,H3BR70,H3BTN5,P14618,P15531,P48735,P50213,P62826,P84077,Q504U3,Q53GF8,Q53GL5,Q7Z503,Q8WUW7,Q9BR63,Q9NPP4,Q9NSD9,Q9P2R7,V9HWB8,A0A024R5R2,A0A0A0MSC8,A8K2V7,B2R657,B2R7L2,B4DEQ8,B4DHY4,B4DT77,B4DWU2,E9PHM6,F6QMI7,F8W9J4,O75094,O95206,P15056,P20073,…
5	GO:0070405	ammonium ion binding	Molecular Function	1	P21359
5	GO:0023026	MHC class II protein complex binding	Molecular Function	1	P14618
5	GO:0005047	signal recognition particle binding	Molecular Function	1	O76094
5	GO:0043022	ribosome binding	Molecular Function	10	Q07021,H3BNC9,I3L397,I3L504,P63241,P63244,Q06787,Q7Z739,Q86UK7,Q9BYJ9
5	GO:0043024	ribosomal small subunit binding	Molecular Function	3	P15531,P23588,Q6PKG0
5	GO:0070990	snRNP binding	Molecular Function	2	P14678,P62318
5	GO:0001067	regulatory region nucleic acid binding	Molecular Function	13	O00327,O15119,P15531,A0A024R3F5,P16383,Q5T0F9,Q8WYA1,Q9BQA5,Q9HBZ2,X5DQN9,Q9NR56,P14866,P27540
5	GO:0003677	DNA binding	Molecular Function	99	O00327,O15119,P15531,A0A024R3F5,P16383,Q5T0F9,Q8WYA1,Q9BQA5,Q9HBZ2,X5DQN9,Q16531,P25205,P33991,P33993,P49736,Q14566,O14979,A0A0S2Z4A5,Q15365,Q96AE4,Q86US8,P14866,P27540,Q14789,Q53SS8,A0A384N6B9,Q15366,A0A024R7U6,A0A024RBL6,A0A024RBQ4,A0A087WVE9,A0A0S2Z492,A0A0S2Z4T1,A0A140VKD3,A0A1B0GTQ6,A0A3B3IS57,A0A3B3IT92,A0A3B3IU45,A4UHR0,A8K3S0,A8K5G6,A8K6P0,A9UJN3,B0AZM1,B2R7C5,B2RBA6,B2RCL8,B3KMX0,B3KMX8,…
5	GO:0003723	RNA binding	Molecular Function	296	A0A0A0MSX9,B4DVX2,H3BTB7,J3KR24,K7ER00,P05455,P18077,P41252,P49588,Q59G75,Q5JPH6,Q6IBR2,Q6P0M4,Q7Z355,Q7Z3U5,Q9Y285,O60573,P06730,Q6PKG0,Q9NR56,Q06787,A3RJH1,Q92499,O43390,O75153,P46782,P51116,P52948,P62277,Q07021,Q13283,Q15365,Q59GC1,Q5U0Q1,Q9UN86,W5ZQ92,X5DQX7,H3BNC9,O00425,P11940,Q14671,A0A024R6Q1,A0A024R821,A4D210,B4DEP6,B4DRM3,B4DS01,B4DV79,B4E102,B4E1E4,B8ZZ50,B8ZZL3,B9A023,B9A044,C9JEL3,C9…
5	GO:0097617	annealing activity	Molecular Function	4	B4DS01,P23588,Q06787,Q7Z5Y0
5	GO:0005540	hyaluronic acid binding	Molecular Function	1	Q07021
5	GO:0042834	peptidoglycan binding	Molecular Function	1	Q9Y239
5	GO:0032555	purine ribonucleotide binding	Molecular Function	308	A0A024QZ50,A0A024QZY5,A0A024R1A3,A0A024R5C5,A0A024R5X7,A0A024R652,A0A024R705,A0A024R7H0,A0A024R7U6,A0A024RA73,A0A024RCM3,A0A087WVM4,A0A087WYC6,A0A087X2G1,A0A0A0MSX9,A0A0A0MT12,A0A0C4DFR0,A0A0G2JJL7,A0A0J9YW50,A0A0J9YY01,A0A0S2Z471,A0A0S2Z492,A0A0S2Z4A5,A0A0S2Z4T1,A0A0S2Z693,A0A1B0GU01,A0A1U9X7W4,A0A1W6S962,A0A2P9DU05,A0A2R8Y492,A0A2R8Y679,A0A2R8Y6Y7,A0A2R8Y8E0,A0A2R8YDP5,A0A2R8YDQ9,A0A2R8YFM0,A0A…
5	GO:0005089	Rho guanyl-nucleotide exchange factor activity	Molecular Function	6	Q96Q42,A0A2X0SFA0,A8K4R4,B3KPJ0,H0Y696,Q6IQ41
5	GO:0017112	Rab guanyl-nucleotide exchange factor activity	Molecular Function	1	Q96Q42
5	GO:0008200	ion channel inhibitor activity	Molecular Function	2	E9KL35,P63244
5	GO:0005095	GTPase inhibitor activity	Molecular Function	1	O00410
5	GO:0030414	peptidase inhibitor activity	Molecular Function	4	P04080,P54578,A0A1W2PS52,Q76LA1
5	GO:0019210	kinase inhibitor activity	Molecular Function	3	P04792,V9HW43,P63244
5	GO:0055105	ubiquitin-protein transferase inhibitor activity	Molecular Function	2	P62829,P62913
5	GO:0001671	ATPase activator activity	Molecular Function	1	Q15003
5	GO:0005096	GTPase activator activity	Molecular Function	11	A0A0S2Z3Y3,A0A0S2Z3Z1,A0A0S2Z444,A0A0S2Z462,A0A1B0GV73,B7Z3A3,B8ZZY2,O14559,P21359,P52594,Q5T5U3
5	GO:0016504	peptidase activator activity	Molecular Function	6	P09668,P63244,Q9Y239,P55072,O76031,Q9UKZ9
5	GO:0019209	kinase activator activity	Molecular Function	3	P05386,Q9NQ84,Q96Q42
5	GO:0060229	lipase activator activity	Molecular Function	2	A0A024R3Q3,P84077
5	GO:0019887	protein kinase regulator activity	Molecular Function	7	P04792,V9HW43,P24864,P63244,P05386,Q9NQ84,Q96Q42
5	GO:0019888	protein phosphatase regulator activity	Molecular Function	10	A8K3H8,A8K7B7,B3KQV6,B4DDF7,B4DE69,B4DQY1,B4E1Q0,E9PH38,P30153,Q8NB89
5	GO:0008656	cysteine-type endopeptidase activator activity involved in apoptotic process	Molecular Function	3	P09668,P63244,Q9Y239
5	GO:0030695	GTPase regulator activity	Molecular Function	13	P55010,O00410,A0A0S2Z3Y3,A0A0S2Z3Z1,A0A0S2Z444,A0A0S2Z462,A0A1B0GV73,B7Z3A3,B8ZZY2,O14559,P21359,P52594,Q5T5U3
5	GO:0060590	ATPase regulator activity	Molecular Function	1	Q15003
5	GO:0061135	endopeptidase regulator activity	Molecular Function	4	P04080,P54578,A0A1W2PS52,Q76LA1
5	GO:0005125	cytokine activity	Molecular Function	2	I4AY87,P14174
5	GO:0005179	hormone activity	Molecular Function	5	P10092,E7ESF5,H0Y763,P02766,P06881
5	GO:0042056	chemoattractant activity	Molecular Function	1	P14174
5	GO:0045499	chemorepellent activity	Molecular Function	1	Q13275
5	GO:0008528	G protein-coupled peptide receptor activity	Molecular Function	1	Q9HBX9
5	GO:0016941	natriuretic peptide receptor activity	Molecular Function	1	P20594
5	GO:0004896	cytokine receptor activity	Molecular Function	1	Q9NP60
5	GO:0004930	G protein-coupled receptor activity	Molecular Function	21	Q9HBX9,A0A024R8N9,A0A087WWV0,A0A0A0MT52,A0A0C4DFY5,A0A126GVQ0,A0A126GVX8,A0A126GWF4,A8MXZ4,B3KTN7,B3KV27,B4DGP2,B4DRA3,E9PCA3,J3KTP8,Q59H16,Q8IWK6,Q8NGE3,Q8NH36,Q9GZK6,Q9NQ84
5	GO:0004984	olfactory receptor activity	Molecular Function	6	A0A126GVQ0,A0A126GVX8,A0A126GWF4,Q8NGE3,Q8NH36,Q9GZK6
5	GO:0008066	glutamate receptor activity	Molecular Function	10	A0A087X043,B7Z3V7,D3DSE2,E7ENK3,E7EPY9,E7EPZ0,E9PD61,H7BYG7,O43424,P39086
5	GO:0032393	MHC class I receptor activity	Molecular Function	1	P09668
5	GO:0005009	insulin-activated receptor activity	Molecular Function	1	P06213
5	GO:0022835	transmitter-gated channel activity	Molecular Function	10	A0A087X043,B7Z3V7,D3DSE2,E7ENK3,E7EPY9,E7EPZ0,E9PD61,H7BYG7,O43424,P39086
5	GO:0098960	postsynaptic neurotransmitter receptor activity	Molecular Function	2	O43424,P39086
5	GO:0008329	signaling pattern recognition receptor activity	Molecular Function	1	O00602
6	GO:0016174	NAD(P)H oxidase activity	Molecular Function	5	A0A024R5R2,A8K2V7,O95831,Q14C85,Q9NRD9
6	GO:0016175	superoxide-generating NADPH oxidase activity	Molecular Function	1	Q9NRD9
6	GO:0004459	L-lactate dehydrogenase activity	Molecular Function	1	Q5U077
6	GO:0030060	L-malate dehydrogenase activity	Molecular Function	1	O43175
6	GO:0003857	3-hydroxyacyl-CoA dehydrogenase activity	Molecular Function	1	P55084
6	GO:0003938	IMP dehydrogenase activity	Molecular Function	3	A0A384N6C2,H0Y4R1,P12268
6	GO:0004448	isocitrate dehydrogenase activity	Molecular Function	5	B4DJB4,P50213,Q53GF8,P48735,Q53GL5
6	GO:0004617	phosphoglycerate dehydrogenase activity	Molecular Function	4	A0A286YF22,A0A2C9F2M7,O43175,V9HW79
6	GO:0003973	(S)-2-hydroxy-acid oxidase activity	Molecular Function	3	Q9UJM8,Q9NYQ3,A8K058
6	GO:0004739	pyruvate dehydrogenase (acetyl-transferring) activity	Molecular Function	5	A0A384MDR8,C9J634,F8WF02,P11177,Q59G68
6	GO:0004486	methylenetetrahydrofolate dehydrogenase [NAD(P)+] activity	Molecular Function	1	P11586
6	GO:0004487	methylenetetrahydrofolate dehydrogenase (NAD+) activity	Molecular Function	2	A0A384N5Y3,P11586
6	GO:0004488	methylenetetrahydrofolate dehydrogenase (NADP+) activity	Molecular Function	9	A0A024R652,A0A087WVM4,A0A384N5Y3,B2RD24,B7Z809,B7ZM99,F5H2F4,P11586,Q6UB35
6	GO:0050421	nitrite reductase (NO-forming) activity	Molecular Function	1	P35520
6	GO:0015035	protein disulfide oxidoreductase activity	Molecular Function	1	O43819
6	GO:0015037	peptide disulfide oxidoreductase activity	Molecular Function	1	P78417
6	GO:0050610	methylarsonate reductase activity	Molecular Function	1	P78417
6	GO:0008170	N-methyltransferase activity	Molecular Function	2	A0A1D8GZ55,A0A1D8GZ56
6	GO:0008171	O-methyltransferase activity	Molecular Function	1	Q9UIC8
6	GO:0008757	S-adenosylmethionine-dependent methyltransferase activity	Molecular Function	5	B7Z5U5,Q9H4Z3,A0A1D8GZ55,A0A1D8GZ56,Q9UIC8
6	GO:0008374	O-acyltransferase activity	Molecular Function	1	Q8NF37
6	GO:0016407	acetyltransferase activity	Molecular Function	2	P41227,Q8NF37
6	GO:0016408	C-acyltransferase activity	Molecular Function	1	P55084
6	GO:0016409	palmitoyltransferase activity	Molecular Function	3	A8KA01,Q8IUH5,F8VX48
6	GO:0016410	N-acyltransferase activity	Molecular Function	1	P41227
6	GO:0016417	S-acyltransferase activity	Molecular Function	2	A8KA01,Q8IUH5
6	GO:0019107	myristoyltransferase activity	Molecular Function	1	P55084
6	GO:0008375	acetylglucosaminyltransferase activity	Molecular Function	2	B4DEC8,Q9Y644
6	GO:0035251	UDP-glucosyltransferase activity	Molecular Function	2	A0A024RAU5,P54840
6	GO:0046527	glucosyltransferase activity	Molecular Function	3	A0A024RAU5,P54840,Q9HCG7
6	GO:0003950	NAD+ ADP-ribosyltransferase activity	Molecular Function	1	Q93070
6	GO:0003956	NAD(P)+-protein-arginine ADP-ribosyltransferase activity	Molecular Function	16	A0A0U5FP74,A0A166IZP3,A0A3P3YW42,A0A3P3YWC4,A0A3P3YWC5,A0A3P3YWF0,A0A3P3YWJ5,A0A3P3ZJX7,A1Z625,A8K6J7,C3W8I0,C3W8I1,H7C2G2,Q3KZ25,Q3KZ28,Q93070
6	GO:0004111	creatine kinase activity	Molecular Function	3	P12277,V9HW77,V9HWH2
6	GO:0052742	phosphatidylinositol kinase activity	Molecular Function	1	Q9UBF8
6	GO:0019200	carbohydrate kinase activity	Molecular Function	3	P51570,Q6ZP37,V9HWE7
6	GO:0019205	nucleobase-containing compound kinase activity	Molecular Function	3	A0A384MTW7,P15531,P53597
6	GO:0004335	galactokinase activity	Molecular Function	3	P51570,Q6ZP37,V9HWE7
6	GO:0004743	pyruvate kinase activity	Molecular Function	11	A0A024R5Z9,A0A024R609,B4DNK4,B4DRT3,H3BQ34,H3BR70,H3BTN5,P14618,Q504U3,Q8WUW7,V9HWB8
6	GO:0004550	nucleoside diphosphate kinase activity	Molecular Function	3	A0A384MTW7,P15531,P53597
6	GO:0070568	guanylyltransferase activity	Molecular Function	1	P54578
6	GO:0034483	heparan sulfate sulfotransferase activity	Molecular Function	1	Q9Y278
6	GO:0061630	ubiquitin protein ligase activity	Molecular Function	1	Q86UK7
6	GO:0004175	endopeptidase activity	Molecular Function	28	P09668,P54578,I3L162,B4DU96,D3DUJ0,K7EIK4,K7EL02,K7EL32,K7EMU4,K7EP46,P52888,Q8TA92,Q96CV8,Q9BW75,Q9Y4W6,F5GX11,H0YKT8,H0YL69,H0YLC2,H0YLS6,H0YMA1,H0YMI6,H0YMZ1,H0YN18,P25786,P25789,V9HW55,P12821
6	GO:0004176	ATP-dependent peptidase activity	Molecular Function	1	O76031
6	GO:0008234	cysteine-type peptidase activity	Molecular Function	9	P09668,P54578,A6NJA2,B2RD79,B3KTG4,D3DUG9,A0A087X0D5,A0A3B3IRM7,Q6IBC3
6	GO:0008237	metallopeptidase activity	Molecular Function	25	B4DU96,D3DUJ0,K7EIK4,K7EL02,K7EL32,K7EMU4,K7EP46,P52888,Q8TA92,Q96CV8,Q9BW75,Q9Y4W6,P12821,A0A0A0MSN4,B4DKH4,B4DU66,B4E357,E7EV88,G3V180,G3V1D3,I3UJJ7,J3KS28,J3KTH9,Q5JPB8,Q9NY33
6	GO:0008238	exopeptidase activity	Molecular Function	15	P09668,A0A0A0MSN4,B4DKH4,I3UJJ7,J3KS28,P12821,B4E357,G3V180,G3V1D3,Q53GT4,Q53HL4,Q5JPB8,Q9NY33,B4DU66,J3KTH9
6	GO:0070003	threonine-type peptidase activity	Molecular Function	12	F5GX11,H0YKT8,H0YL69,H0YLC2,H0YLS6,H0YMA1,H0YMI6,H0YMZ1,H0YN18,P25786,P25789,V9HW55
6	GO:0004519	endonuclease activity	Molecular Function	2	Q86US8,Q13283
6	GO:0004527	exonuclease activity	Molecular Function	2	P54098,Q92499
6	GO:0004620	phospholipase activity	Molecular Function	1	P30041
6	GO:0004416	hydroxyacylglutathione hydrolase activity	Molecular Function	1	B4DT01
6	GO:0016791	phosphatase activity	Molecular Function	50	A6NDG6,P11117,P24666,Q59EH3,P49441,A0A024R861,B3KQ51,B3KRM2,B3KUN1,E5RFI3,E5RHC1,E5RHP4,E7ESG8,H3BTA2,H3BV22,P67775,Q13332,Q5T1S7,Q5U086,Q5U0I7,Q6I9T8,Q8WZ56,A0A024R625,A0A140VJS0,A8K7B7,O00743,P30153,P60510,P62714,A0A0A0MR60,A0A140VK37,A8K6H6,B4DNZ0,F5GWR7,G5E9R5,G8JL96,O75702,P23468,Q15678,Q2HXI4,Q3KPI9,Q59FX6,Q59H90,Q6B8I1,Q9UM81,Q7Z2D5,Q5TDE9,Q5TDF0,Q9BSD7,Q86XM6
6	GO:0016794	diphosphoric monoester hydrolase activity	Molecular Function	1	Q8N4P3
6	GO:0004623	phospholipase A2 activity	Molecular Function	1	P30041
6	GO:0102567	phospholipase A2 activity (consuming 1,2-dipalmitoylphosphatidylcholine)	Molecular Function	1	P30041
6	GO:0102568	phospholipase A2 activity consuming 1,2-dioleoylphosphatidylethanolamine)	Molecular Function	1	P30041
6	GO:0004348	glucosylceramidase activity	Molecular Function	3	B4DMF0,B7Z3J6,Q9HCG7
6	GO:0004568	chitinase activity	Molecular Function	1	Q9BZP6
6	GO:0015923	mannosidase activity	Molecular Function	1	Q68D80
6	GO:0015926	glucosidase activity	Molecular Function	1	Q9HCG7
6	GO:0019238	cyclohydrolase activity	Molecular Function	1	P11586
6	GO:0016462	pyrophosphatase activity	Molecular Function	112	A0A024R1U4,A0A1B0GVC3,A0A1B0GWA9,A0A384ME17,A0A384MEE3,A8K9C4,B2R6L0,B2RBD5,B3KS31,B4DDS7,B4DP54,B4DV51,B4E386,B5MDF5,F5H018,F8W1T5,G3V4F7,J3KQE5,K7ESM5,P18085,P51148,P55010,P61011,P61204,P62330,P62826,P84077,P84085,Q13509,Q13885,Q53G85,Q53G92,Q53GE9,Q5SU16,Q5U025,Q6FH17,Q8NHV1,Q8TAI7,Q96HU8,Q9BUF5,Q9BVA1,A0A024R7U6,A0A0S2Z492,A0A0S2Z4A5,A0A0S2Z4T1,A0A384MTR5,A0A3B3IS57,A0A3B3IT92,A0A3B3IU45,B2R7…
6	GO:0004252	serine-type endopeptidase activity	Molecular Function	2	I3L162,P09668
6	GO:0008240	tripeptidyl-peptidase activity	Molecular Function	1	P12821
6	GO:0004843	thiol-dependent ubiquitin-specific protease activity	Molecular Function	1	P54578
6	GO:0004638	phosphoribosylaminoimidazole carboxylase activity	Molecular Function	1	P22234
6	GO:0043727	5-amino-4-imidazole carboxylate lyase activity	Molecular Function	1	P22234
6	GO:0004122	cystathionine beta-synthase activity	Molecular Function	5	B7Z2D6,B7Z6W5,P0DN79,P35520,Q9NTF0
6	GO:0004300	enoyl-CoA hydratase activity	Molecular Function	1	P55084
6	GO:0008446	GDP-mannose 4,6-dehydratase activity	Molecular Function	2	B2R9X3,O60547
6	GO:0016508	long-chain-enoyl-CoA hydratase activity	Molecular Function	1	P55084
6	GO:0050178	phenylpyruvate tautomerase activity	Molecular Function	2	I4AY87,P14174
6	GO:0004167	dopachrome isomerase activity	Molecular Function	1	P14174
6	GO:0004813	alanine-tRNA ligase activity	Molecular Function	1	P49588
6	GO:0004818	glutamate-tRNA ligase activity	Molecular Function	3	H3BTB7,P07814,Q5JPH6
6	GO:0004822	isoleucine-tRNA ligase activity	Molecular Function	7	A0A0A0MSX9,J3KR24,P41252,Q59G75,Q6P0M4,Q7Z355,Q7Z3U5
6	GO:0004826	phenylalanine-tRNA ligase activity	Molecular Function	6	A8K666,K7ER00,Q6IBR2,Q9BR63,Q9NSD9,Q9Y285
6	GO:0004827	proline-tRNA ligase activity	Molecular Function	1	P07814
6	GO:0050561	glutamate-tRNA(Gln) ligase activity	Molecular Function	1	Q5JPH6
6	GO:0004839	ubiquitin activating enzyme activity	Molecular Function	2	A0A024R1A3,P22314
6	GO:0004774	succinate-CoA ligase activity	Molecular Function	12	A0A2R8Y6Y7,A0A2R8YDQ9,A8K4W7,B2R8A1,B4DRV2,B7ZAF6,E5KS55,E5KS60,P53597,Q6IAL5,Q7Z503,Q9P2R7
6	GO:0004639	phosphoribosylaminoimidazolesuccinocarboxamide synthase activity	Molecular Function	5	A0A024RD93,B4DGX3,D6RF62,E9PBS1,P22234
6	GO:0004485	methylcrotonoyl-CoA carboxylase activity	Molecular Function	1	Q96RQ3
6	GO:0004709	MAP kinase kinase kinase activity	Molecular Function	1	H7C560
6	GO:0072518	Rho-dependent protein serine/threonine kinase activity	Molecular Function	1	O75116
6	GO:0004714	transmembrane receptor protein tyrosine kinase activity	Molecular Function	1	P06213
6	GO:0004726	non-membrane spanning protein tyrosine phosphatase activity	Molecular Function	2	P24666,Q59EH3
6	GO:0005001	transmembrane receptor protein tyrosine phosphatase activity	Molecular Function	1	P23468
6	GO:0018024	histone-lysine N-methyltransferase activity	Molecular Function	2	A0A1D8GZ55,A0A1D8GZ56
6	GO:0003880	protein C-terminal carboxyl O-methyltransferase activity	Molecular Function	1	Q9UIC8
6	GO:0003720	telomerase activity	Molecular Function	1	Q99973
6	GO:0016422	mRNA (2'-O-methyladenosine-N6-)-methyltransferase activity	Molecular Function	2	B7Z5U5,Q9H4Z3
6	GO:0003899	DNA-directed 5'-3' RNA polymerase activity	Molecular Function	2	Q9BWH6,R4GMX2
6	GO:0002196	Ser-tRNA(Ala) hydrolase activity	Molecular Function	1	P49588
6	GO:0005253	anion channel activity	Molecular Function	5	E5RFP6,E5RHZ6,E5RJN6,E5RK27,Q9Y277
6	GO:0005261	cation channel activity	Molecular Function	2	P39086,B3KXQ3
6	GO:0015276	ligand-gated ion channel activity	Molecular Function	11	A0A087X043,B7Z3V7,D3DSE2,E7ENK3,E7EPY9,E7EPZ0,E9PD61,H7BYG7,O43424,P39086,B3KXQ3
6	GO:0005244	voltage-gated ion channel activity	Molecular Function	5	E5RFP6,E5RHZ6,E5RJN6,E5RK27,Q9Y277
6	GO:0042625	ATPase coupled ion transmembrane transporter activity	Molecular Function	2	P25705,V9HW26
6	GO:0019829	cation-transporting ATPase activity	Molecular Function	2	P25705,V9HW26
6	GO:0046873	metal ion transmembrane transporter activity	Molecular Function	5	A8KA01,F8VX48,Q8IUH5,P39086,B3KXQ3
6	GO:0015077	monovalent inorganic cation transmembrane transporter activity	Molecular Function	5	P25705,V9HW26,A0A059RIK5,P39086,B3KXQ3
6	GO:0022829	wide pore channel activity	Molecular Function	1	Q9Y277
6	GO:0022836	gated channel activity	Molecular Function	17	A0A087X043,B7Z3V7,D3DSE2,E7ENK3,E7EPY9,E7EPZ0,E9PD61,H7BYG7,O43424,E5RFP6,E5RHZ6,E5RJN6,E5RK27,Q9Y277,Q7Z402,P39086,B3KXQ3
6	GO:0022838	substrate-specific channel activity	Molecular Function	17	A0A087X043,B7Z3V7,D3DSE2,E7ENK3,E7EPY9,E7EPZ0,E9PD61,H7BYG7,O43424,Q7Z402,E5RFP6,E5RHZ6,E5RJN6,E5RK27,Q9Y277,P39086,B3KXQ3
6	GO:0015405	P-P-bond-hydrolysis-driven transmembrane transporter activity	Molecular Function	2	P25705,V9HW26
6	GO:0001091	RNA polymerase II basal transcription factor binding	Molecular Function	2	A0A384MTR5,Q9Y265
6	GO:0001102	RNA polymerase II activating transcription factor binding	Molecular Function	2	A0A024RBL6,O15119
6	GO:0001222	transcription corepressor binding	Molecular Function	1	P61956
6	GO:0001223	transcription coactivator binding	Molecular Function	1	P62829
6	GO:0046966	thyroid hormone receptor binding	Molecular Function	2	P35637,Q6IBQ5
6	GO:0035258	steroid hormone receptor binding	Molecular Function	4	P35637,Q6IBQ5,P24864,P62826
6	GO:0042974	retinoic acid receptor binding	Molecular Function	2	P35637,Q6IBQ5
6	GO:0000993	RNA polymerase II complex binding	Molecular Function	2	B7Z5U5,Q9H4Z3
6	GO:0005109	frizzled binding	Molecular Function	1	Q99972
6	GO:0031690	adrenergic receptor binding	Molecular Function	1	Q07021
6	GO:0031711	bradykinin receptor binding	Molecular Function	1	P12821
6	GO:0031716	calcitonin receptor binding	Molecular Function	1	P10092
6	GO:0035255	ionotropic glutamate receptor binding	Molecular Function	2	P35637,Q6IBQ5
6	GO:0042288	MHC class I protein binding	Molecular Function	3	P25705,P55072,V9HW80
6	GO:0005154	epidermal growth factor receptor binding	Molecular Function	1	P18085
6	GO:0031994	insulin-like growth factor I binding	Molecular Function	1	P06213
6	GO:0031995	insulin-like growth factor II binding	Molecular Function	1	P06213
6	GO:0008017	microtubule binding	Molecular Function	20	B4DM33,Q03001,Q15691,A0A024R2V0,A0A024R914,B5MEG9,E7EVA0,E9PHM6,F6QMI7,F8W9J4,F8W9U4,H0Y2V1,H7C4C5,P07197,P27816,Q06787,Q08379,Q5VT06,Q86VH2,Q86Y04
6	GO:0043015	gamma-tubulin binding	Molecular Function	2	B3KRS1,P15531
6	GO:0048487	beta-tubulin binding	Molecular Function	1	P50402
6	GO:0031489	myosin V binding	Molecular Function	2	P35637,Q6IBQ5
6	GO:0032027	myosin light chain binding	Molecular Function	1	Q99972
6	GO:0051393	alpha-actinin binding	Molecular Function	1	P52179
6	GO:1990381	ubiquitin-specific protease binding	Molecular Function	2	P55072,V9HW80
6	GO:0019901	protein kinase binding	Molecular Function	25	Q6PIZ9,P12821,P04792,P15924,P63244,Q07021,V9HW43,A0A0S2Z421,Q15678,Q99972,H7C560,A6NHP3,A6NIY4,O14559,P0CI01,P24864,P39019,Q08379,Q15691,Q495Y7,Q495Y8,Q58FF6,Q8N1F8,Q8NFV5,Q8NFZ5
6	GO:0019903	protein phosphatase binding	Molecular Function	2	P55072,P63244
6	GO:0031625	ubiquitin protein ligase binding	Molecular Function	13	A0A024R904,O60573,P12277,P30041,P35520,P55072,P61956,P62829,P62913,Q15366,Q6NVY0,Q8N0X7,Q9HB71
6	GO:0031267	small GTPase binding	Molecular Function	38	Q0VAM2,A0A2X0SFA0,A8K4R4,B3KPJ0,H0Y696,Q6IQ41,A0A024RDY0,A0A384NKW7,B2RBR9,H0Y8C6,J3QR48,O00410,O14980,O15397,P55060,Q14974,Q59F59,Q96P70,H7C560,A0A2P9DU05,O75116,Q96Q42,A0A0J9YWA6,A0A0J9YX72,A8K0E1,A8K7D5,I3L1Q0,I3L2G8,I3L2I9,I3L2N0,I3L2X0,I3L308,I3L349,I3L3M9,I3NI49,J3QQT0,Q7RTP6,Q9UNE2
6	GO:0043175	RNA polymerase core enzyme binding	Molecular Function	2	B7Z5U5,Q9H4Z3
6	GO:0086083	cell adhesive protein binding involved in bundle of His cell-Purkinje myocyte communication	Molecular Function	1	P15924
6	GO:0036435	K48-linked polyubiquitin modification-dependent protein binding	Molecular Function	2	P55072,V9HW80
6	GO:0070530	K63-linked polyubiquitin modification-dependent protein binding	Molecular Function	2	D6RGJ2,Q8NFZ5
6	GO:1901981	phosphatidylinositol phosphate binding	Molecular Function	2	Q5JTC6,Q86SS6
6	GO:0008139	nuclear localization sequence binding	Molecular Function	3	O00410,P52948,Q14974
6	GO:0030942	endoplasmic reticulum signal peptide binding	Molecular Function	1	P61011
6	GO:0019001	guanyl nucleotide binding	Molecular Function	80	A0A024R0Y6,A0A024R1U4,A0A024R3Q3,A0A087WVX3,A0A087WY76,A0A090N7X0,A0A090N8P8,A0A0G2JMH3,A0A0G2JN38,A0A0G2JNS6,A0A0G2JRB5,A0A1B0GVC3,A0A1B0GWA9,A0A384ME17,A0A384MEE3,A4D0Z3,A8K0M5,A8K9C4,B2R6L0,B2RBD5,B3KS31,B4DDS7,B4DEB9,B4DJC8,B4DLJ3,B4DN70,B4DP54,B4DV51,B4DWA5,B4DWN0,B4E190,B4E386,B5MDF5,C9IZQ3,C9J1Z8,C9JPM4,F5H018,F5H0C7,F5H1V1,F5H423,F5H6T5,F8W1T5,F8WDB3,G3V4F7,G5E9W9,I3L1V5,I3L2E4,I3L3L1,J3K…
6	GO:0030554	adenyl nucleotide binding	Molecular Function	231	A0A024QZ50,A0A024QZY5,A0A024R1A3,A0A024R5C5,A0A024R5X7,A0A024R652,A0A024R705,A0A024R7H0,A0A024R7U6,A0A024RA73,A0A024RCM3,A0A087WVM4,A0A087WYC6,A0A087X2G1,A0A0A0MSX9,A0A0A0MT12,A0A0C4DFR0,A0A0G2JJL7,A0A0J9YW50,A0A0J9YY01,A0A0S2Z471,A0A0S2Z492,A0A0S2Z4A5,A0A0S2Z4T1,A0A0S2Z693,A0A1B0GU01,A0A1U9X7W4,A0A1W6S962,A0A2P9DU05,A0A2R8Y492,A0A2R8Y679,A0A2R8Y6Y7,A0A2R8Y8E0,A0A2R8YDP5,A0A2R8YDQ9,A0A2R8YFM0,A0A…
6	GO:0071949	FAD binding	Molecular Function	4	A0A0D9SFJ1,O95831,Q7RTP6,Q9Y2Z9
6	GO:0032550	purine ribonucleoside binding	Molecular Function	80	A0A024R0Y6,A0A024R1U4,A0A024R3Q3,A0A087WVX3,A0A087WY76,A0A090N7X0,A0A090N8P8,A0A0G2JMH3,A0A0G2JN38,A0A0G2JNS6,A0A0G2JRB5,A0A1B0GVC3,A0A1B0GWA9,A0A384ME17,A0A384MEE3,A4D0Z3,A8K0M5,A8K9C4,B2R6L0,B2RBD5,B3KS31,B4DDS7,B4DEB9,B4DJC8,B4DLJ3,B4DN70,B4DP54,B4DV51,B4DWA5,B4DWN0,B4E190,B4E386,B5MDF5,C9IZQ3,C9J1Z8,C9JPM4,F5H018,F5H0C7,F5H1V1,F5H423,F5H6T5,F8W1T5,F8WDB3,G3V4F7,G5E9W9,I3L1V5,I3L2E4,I3L3L1,J3K…
6	GO:0016597	amino acid binding	Molecular Function	1	P49588
6	GO:0033293	monocarboxylic acid binding	Molecular Function	3	A0A024R5C5,P11498,Q96RQ3
6	GO:0005525	GTP binding	Molecular Function	80	A0A024R0Y6,A0A024R1U4,A0A024R3Q3,A0A087WVX3,A0A087WY76,A0A090N7X0,A0A090N8P8,A0A0G2JMH3,A0A0G2JN38,A0A0G2JNS6,A0A0G2JRB5,A0A1B0GVC3,A0A1B0GWA9,A0A384ME17,A0A384MEE3,A4D0Z3,A8K0M5,A8K9C4,B2R6L0,B2RBD5,B3KS31,B4DDS7,B4DEB9,B4DJC8,B4DLJ3,B4DN70,B4DP54,B4DV51,B4DWA5,B4DWN0,B4E190,B4E386,B5MDF5,C9IZQ3,C9J1Z8,C9JPM4,F5H018,F5H0C7,F5H1V1,F5H423,F5H6T5,F8W1T5,F8WDB3,G3V4F7,G5E9W9,I3L1V5,I3L2E4,I3L3L1,J3K…
6	GO:0000287	magnesium ion binding	Molecular Function	37	A0A024R3Q3,A0A024R5Z9,A0A024R609,A0A2R8Y6Y7,A0A2R8YDQ9,A6NDG6,A8K666,B4DII6,B4DJB4,B4DNK4,B4DRT3,B4DRV2,B4DSY4,B7Z9J8,B7ZAF6,E5KS55,E5KS60,H0YL72,H3BQ34,H3BR70,H3BTN5,P14618,P15531,P48735,P50213,P62826,P84077,Q504U3,Q53GF8,Q53GL5,Q7Z503,Q8WUW7,Q9BR63,Q9NPP4,Q9NSD9,Q9P2R7,V9HWB8
6	GO:0005509	calcium ion binding	Molecular Function	25	A0A024R5R2,A0A0A0MSC8,A8K2V7,B2R657,B2R7L2,B4DEQ8,B4DHY4,B4DT77,B4DWU2,E9PHM6,F6QMI7,F8W9J4,O75094,O95206,P15056,P20073,Q03001,Q14C85,Q53HM8,Q68D80,Q86SS6,Q8NF37,Q8WXX0,Q96A33,Q9NRD9
6	GO:0031420	alkali metal ion binding	Molecular Function	11	A0A024R5Z9,A0A024R609,B4DNK4,B4DRT3,H3BQ34,H3BR70,H3BTN5,P14618,Q504U3,Q8WUW7,V9HWB8
6	GO:0046914	transition metal ion binding	Molecular Function	39	A6XP73,A6XP74,B3KVT0,F8W1G2,I6QYW0,Q3T1B0,Q9H6Z9,Q9NTU9,R4RYY7,R4RYZ7,R4RZ18,R4S1C5,R4SCC4,R4SCF3,R4SCP5,R4SCQ0,A0A059RIK5,O43819,Q9GZT9,A8K7V1,B3KY12,B4DW90,D3DUJ0,H3BTB7,O95789,P07814,P12821,P49588,Q12874,Q13129,Q14974,Q53HM6,Q5JPH6,Q5T2N8,Q5T9A4,Q8TA92,Q9HCJ5,Q9NY33,Q9Y4W6
6	GO:0097177	mitochondrial ribosome binding	Molecular Function	1	Q07021
6	GO:1990446	U1 snRNP binding	Molecular Function	2	P14678,P62318
6	GO:1990447	U2 snRNP binding	Molecular Function	1	P14678
6	GO:0001069	regulatory region RNA binding	Molecular Function	1	Q9NR56
6	GO:0044212	transcription regulatory region DNA binding	Molecular Function	12	O00327,O15119,P15531,A0A024R3F5,P16383,Q5T0F9,Q8WYA1,Q9BQA5,Q9HBZ2,X5DQN9,P27540,P14866
6	GO:0003684	damaged DNA binding	Molecular Function	1	Q16531
6	GO:0003690	double-stranded DNA binding	Molecular Function	17	O00327,O15119,P15531,A0A024R3F5,P16383,Q5T0F9,Q8WYA1,Q9BQA5,Q9HBZ2,X5DQN9,P25205,P33991,P33993,P49736,Q14566,O14979,P27540
6	GO:0003697	single-stranded DNA binding	Molecular Function	13	Q15365,Q53SS8,A0A384N6B9,Q15366,A0A0S2Z4A5,O14979,P15531,P25205,P33991,P33993,P49736,Q14566,Q96AE4
6	GO:0043565	sequence-specific DNA binding	Molecular Function	21	O00327,O15119,P15531,A0A024R3F5,P16383,Q5T0F9,Q8WYA1,Q9BQA5,Q9HBZ2,X5DQN9,P25205,P33991,P33993,P49736,Q14566,Q86US8,Q15365,Q53SS8,O14979,P27540,Q14789
6	GO:0000049	tRNA binding	Molecular Function	16	A0A0A0MSX9,B4DVX2,H3BTB7,J3KR24,K7ER00,P05455,P18077,P41252,P49588,Q59G75,Q5JPH6,Q6IBR2,Q6P0M4,Q7Z355,Q7Z3U5,Q9Y285
6	GO:0000339	RNA cap binding	Molecular Function	3	O60573,P06730,Q6PKG0
6	GO:0002151	G-quadruplex RNA binding	Molecular Function	1	Q06787
6	GO:0003725	double-stranded RNA binding	Molecular Function	7	B4DS01,P23588,Q06787,Q7Z5Y0,A3RJH1,Q92499,Q9NR56
6	GO:0003727	single-stranded RNA binding	Molecular Function	10	O14979,P11940,Q5VWX1,Q92499,P05455,P31943,Q06787,B4DS01,P23588,Q7Z5Y0
6	GO:0003729	mRNA binding	Molecular Function	23	H3BNC9,O00425,O43390,P11940,P51116,Q06787,Q14671,Q6PKG0,Q92945,P62263,P62277,P05455,O75153,P46782,P52948,Q07021,Q13283,Q15365,Q59GC1,Q5U0Q1,Q9UN86,W5ZQ92,X5DQX7
6	GO:0017069	snRNA binding	Molecular Function	3	P63241,Q13838,P62318
6	GO:0008135	translation factor activity, RNA binding	Molecular Function	43	A0A024R6Q1,A0A024R821,A4D210,B4DEP6,B4DRM3,B4DS01,B4DV79,B4E102,B4E1E4,B8ZZ50,B8ZZL3,B9A023,B9A044,C9JEL3,C9JZG1,D6RBW1,H0YN40,O60573,P06730,P23588,P55010,P55884,Q05DF3,Q13347,Q32Q75,Q53HU7,Q53RG0,Q59FE1,Q5U0F4,Q6IBU0,Q6ZNE1,Q86UM1,Q9NZE6,X5D7E3,A0A384ME17,A8K9C4,I3L397,I3L504,P63241,Q53G85,Q53GE9,Q8TA90,H3BNC9
6	GO:0008312	7S RNA binding	Molecular Function	6	B4DDS7,G3V4F7,O76094,P61011,Q71V07,V9HWK0
6	GO:0017091	AU-rich element binding	Molecular Function	1	Q92945
6	GO:0019843	rRNA binding	Molecular Function	9	P62913,P30050,P62829,Q8NHW5,P62263,P62277,P46782,P62269,P62280
6	GO:0035613	RNA stem-loop binding	Molecular Function	2	P07814,Q06787
6	GO:0036002	pre-mRNA binding	Molecular Function	1	P14866
6	GO:0061980	regulatory RNA binding	Molecular Function	2	Q06787,Q14671
6	GO:0070034	telomerase RNA binding	Molecular Function	4	P14678,P62318,Q86US8,Q99973
6	GO:0071208	histone pre-mRNA DCP binding	Molecular Function	2	P14678,P62318
6	GO:1990247	N6-methyladenosine-containing RNA binding	Molecular Function	2	Q7Z739,Q9BYJ9
6	GO:0033592	RNA strand annealing activity	Molecular Function	4	B4DS01,P23588,Q06787,Q7Z5Y0
6	GO:0032559	adenyl ribonucleotide binding	Molecular Function	231	A0A024QZ50,A0A024QZY5,A0A024R1A3,A0A024R5C5,A0A024R5X7,A0A024R652,A0A024R705,A0A024R7H0,A0A024R7U6,A0A024RA73,A0A024RCM3,A0A087WVM4,A0A087WYC6,A0A087X2G1,A0A0A0MSX9,A0A0A0MT12,A0A0C4DFR0,A0A0G2JJL7,A0A0J9YW50,A0A0J9YY01,A0A0S2Z471,A0A0S2Z492,A0A0S2Z4A5,A0A0S2Z4T1,A0A0S2Z693,A0A1B0GU01,A0A1U9X7W4,A0A1W6S962,A0A2P9DU05,A0A2R8Y492,A0A2R8Y679,A0A2R8Y6Y7,A0A2R8Y8E0,A0A2R8YDP5,A0A2R8YDQ9,A0A2R8YFM0,A0A…
6	GO:0032561	guanyl ribonucleotide binding	Molecular Function	80	A0A024R0Y6,A0A024R1U4,A0A024R3Q3,A0A087WVX3,A0A087WY76,A0A090N7X0,A0A090N8P8,A0A0G2JMH3,A0A0G2JN38,A0A0G2JNS6,A0A0G2JRB5,A0A1B0GVC3,A0A1B0GWA9,A0A384ME17,A0A384MEE3,A4D0Z3,A8K0M5,A8K9C4,B2R6L0,B2RBD5,B3KS31,B4DDS7,B4DEB9,B4DJC8,B4DLJ3,B4DN70,B4DP54,B4DV51,B4DWA5,B4DWN0,B4E190,B4E386,B5MDF5,C9IZQ3,C9J1Z8,C9JPM4,F5H018,F5H0C7,F5H1V1,F5H423,F5H6T5,F8W1T5,F8WDB3,G3V4F7,G5E9W9,I3L1V5,I3L2E4,I3L3L1,J3K…
6	GO:0030676	Rac guanyl-nucleotide exchange factor activity	Molecular Function	1	Q96Q42
6	GO:0004866	endopeptidase inhibitor activity	Molecular Function	4	A0A1W2PS52,P04080,Q76LA1,P54578
6	GO:0004860	protein kinase inhibitor activity	Molecular Function	3	P04792,V9HW43,P63244
6	GO:1990948	ubiquitin ligase inhibitor activity	Molecular Function	2	P62829,P62913
6	GO:0072587	DNA topoisomerase (ATP-hydrolyzing) activator activity	Molecular Function	1	Q15003
6	GO:0016505	peptidase activator activity involved in apoptotic process	Molecular Function	3	P09668,P63244,Q9Y239
6	GO:0035800	deubiquitinase activator activity	Molecular Function	1	P55072
6	GO:0030295	protein kinase activator activity	Molecular Function	3	Q96Q42,P05386,Q9NQ84
6	GO:0016004	phospholipase activator activity	Molecular Function	2	A0A024R3Q3,P84077
6	GO:0016538	cyclin-dependent protein serine/threonine kinase regulator activity	Molecular Function	1	P24864
6	GO:0005092	GDP-dissociation inhibitor activity	Molecular Function	1	P55010
6	GO:0072586	DNA topoisomerase (ATP-hydrolyzing) regulator activity	Molecular Function	1	Q15003
6	GO:0005184	neuropeptide hormone activity	Molecular Function	1	P10092
6	GO:0004908	interleukin-1 receptor activity	Molecular Function	1	Q9NP60
6	GO:0004970	ionotropic glutamate receptor activity	Molecular Function	10	P39086,A0A087X043,B7Z3V7,D3DSE2,E7ENK3,E7EPY9,E7EPZ0,E9PD61,H7BYG7,O43424
6	GO:0032397	activating MHC class I receptor activity	Molecular Function	1	P09668
6	GO:0022824	transmitter-gated ion channel activity	Molecular Function	10	A0A087X043,B7Z3V7,D3DSE2,E7ENK3,E7EPY9,E7EPZ0,E9PD61,H7BYG7,O43424,P39086
6	GO:0099529	neurotransmitter receptor activity involved in regulation of postsynaptic membrane potential	Molecular Function	2	O43424,P39086
7	GO:0016509	long-chain-3-hydroxyacyl-CoA dehydrogenase activity	Molecular Function	1	P55084
7	GO:0004449	isocitrate dehydrogenase (NAD+) activity	Molecular Function	3	B4DJB4,P50213,Q53GF8
7	GO:0004450	isocitrate dehydrogenase (NADP+) activity	Molecular Function	2	P48735,Q53GL5
7	GO:0008891	glycolate oxidase activity	Molecular Function	1	Q9UJM8
7	GO:0052852	very-long-chain-(S)-2-hydroxy-acid oxidase activity	Molecular Function	2	Q9NYQ3,Q9UJM8
7	GO:0052853	long-chain-(S)-2-hydroxy-long-chain-acid oxidase activity	Molecular Function	2	Q9NYQ3,Q9UJM8
7	GO:0052854	medium-chain-(S)-2-hydroxy-acid oxidase activity	Molecular Function	2	Q9NYQ3,Q9UJM8
7	GO:0015038	glutathione disulfide oxidoreductase activity	Molecular Function	1	P78417
7	GO:0016278	lysine N-methyltransferase activity	Molecular Function	2	A0A1D8GZ55,A0A1D8GZ56
7	GO:0010340	carboxyl-O-methyltransferase activity	Molecular Function	1	Q9UIC8
7	GO:0018423	protein C-terminal leucine carboxyl O-methyltransferase activity	Molecular Function	1	Q9UIC8
7	GO:0016413	O-acetyltransferase activity	Molecular Function	1	Q8NF37
7	GO:0047159	1-alkenylglycerophosphocholine O-acyltransferase activity	Molecular Function	1	Q8NF37
7	GO:0047184	1-acylglycerophosphocholine O-acyltransferase activity	Molecular Function	1	Q8NF37
7	GO:0047191	1-alkylglycerophosphocholine O-acyltransferase activity	Molecular Function	1	Q8NF37
7	GO:0008080	N-acetyltransferase activity	Molecular Function	1	P41227
7	GO:0003988	acetyl-CoA C-acyltransferase activity	Molecular Function	1	P55084
[truncated: 142 more rows]

## Sheet: CC
Additional file 3 Go terms and corresponding proteins of p72 interacting partners
[truncated: 695 more rows]
