# Supplementary material for: TRIM28 regulates the coagulation cascade inhibited by p72 of African swine fever virus
Source: Vet Res. 2024 Nov 12;55:149. doi: 10.1186/s13567-024-01407-6 (PMC11559047; doi:10.1186/s13567-024-01407-6)
Supplement: Supplementary file 4 — Additional file 4. KEGG pathways and corresponding proteins associated with p72-interacting partners. [file 13567_2024_1407_MOESM4_ESM.xlsx]

## Sheet: query2map
Additional file 4 KEGG pathways and corresponding proteins of p72 interacting partners
Query map
Protein_ID	KEGG_id/KO	Name	Definition	Map_ID	Map_Name	URL
A0A024QZ50
A0A024QZ91
A0A024QZB7
A0A024QZC0
A0A024QZY5	hsa:8899
A0A024R0D9
A0A024R0Y6	hsa:377	ARF3	ADP ribosylation factor 3	hsa04144	Endocytosis	http://www.kegg.jp/kegg-bin/show_pathway?+hsa:377
A0A024R1A3	hsa:7317	UBA1	ubiquitin like modifier activating enzyme 1	hsa05012	Parkinson disease	http://www.kegg.jp/kegg-bin/show_pathway?+hsa:7317
A0A024R1A3	hsa:7317	UBA1	ubiquitin like modifier activating enzyme 1	hsa04120	Ubiquitin mediated proteolysis	http://www.kegg.jp/kegg-bin/show_pathway?+hsa:7317
A0A024R1K8	hsa:10291	SF3A1	splicing factor 3a subunit 1	hsa03040	Spliceosome	http://www.kegg.jp/kegg-bin/show_pathway?+hsa:10291
A0A024R1Q8	hsa:9349	RPL23	ribosomal protein L23	hsa03010	Ribosome	http://www.kegg.jp/kegg-bin/show_pathway?+hsa:9349
A0A024R1T4
A0A024R1U4	hsa:5878	RAB5C	RAB5C, member RAS oncogene family	hsa04962	Vasopressin-regulated water reabsorption	http://www.kegg.jp/kegg-bin/show_pathway?+hsa:5878
A0A024R1U4	hsa:5878	RAB5C	RAB5C, member RAS oncogene family	hsa04144	Endocytosis	http://www.kegg.jp/kegg-bin/show_pathway?+hsa:5878
A0A024R1U4	hsa:5878	RAB5C	RAB5C, member RAS oncogene family	hsa04145	Phagosome	http://www.kegg.jp/kegg-bin/show_pathway?+hsa:5878
A0A024R1U4	hsa:5878	RAB5C	RAB5C, member RAS oncogene family	hsa05152	Tuberculosis	http://www.kegg.jp/kegg-bin/show_pathway?+hsa:5878
A0A024R1U4	hsa:5878	RAB5C	RAB5C, member RAS oncogene family	hsa05146	Amoebiasis	http://www.kegg.jp/kegg-bin/show_pathway?+hsa:5878
A0A024R1U4	hsa:5878	RAB5C	RAB5C, member RAS oncogene family	hsa04014	Ras signaling pathway	http://www.kegg.jp/kegg-bin/show_pathway?+hsa:5878
A0A024R254
A0A024R283	hsa:55205
A0A024R2G7	hsa:6161	RPL32	ribosomal protein L32	hsa03010	Ribosome	http://www.kegg.jp/kegg-bin/show_pathway?+hsa:6161
A0A024R2V0
A0A024R3F5	hsa:25988
A0A024R3Q3	hsa:375	ARF1	ADP ribosylation factor 1	hsa04144	Endocytosis	http://www.kegg.jp/kegg-bin/show_pathway?+hsa:375
A0A024R3Q3	hsa:375	ARF1	ADP ribosylation factor 1	hsa05134	Legionellosis	http://www.kegg.jp/kegg-bin/show_pathway?+hsa:375
A0A024R3Q3	hsa:375	ARF1	ADP ribosylation factor 1	hsa04072	Phospholipase D signaling pathway	http://www.kegg.jp/kegg-bin/show_pathway?+hsa:375
A0A024R3Q3	hsa:375	ARF1	ADP ribosylation factor 1	hsa05110	Vibrio cholerae infection	http://www.kegg.jp/kegg-bin/show_pathway?+hsa:375
A0A024R458
A0A024R4A5
A0A024R4Q8	hsa:6193	RPS5	ribosomal protein S5	hsa03010	Ribosome	http://www.kegg.jp/kegg-bin/show_pathway?+hsa:6193
A0A024R5A6	hsa:79842
A0A024R5C5	hsa:5091	PC	pyruvate carboxylase	hsa00620	Pyruvate metabolism	http://www.kegg.jp/kegg-bin/show_pathway?+hsa:5091
A0A024R5C5	hsa:5091	PC	pyruvate carboxylase	hsa00020	Citrate cycle (TCA cycle)	http://www.kegg.jp/kegg-bin/show_pathway?+hsa:5091
A0A024R5R2
A0A024R5X7	hsa:10845
A0A024R5Z9	hsa:5315	PKM	pyruvate kinase M1/2	hsa00010	Glycolysis / Gluconeogenesis	http://www.kegg.jp/kegg-bin/show_pathway?+hsa:5315
A0A024R5Z9	hsa:5315	PKM	pyruvate kinase M1/2	hsa04930	Type II diabetes mellitus	http://www.kegg.jp/kegg-bin/show_pathway?+hsa:5315
A0A024R5Z9	hsa:5315	PKM	pyruvate kinase M1/2	hsa05230	Central carbon metabolism in cancer	http://www.kegg.jp/kegg-bin/show_pathway?+hsa:5315
A0A024R5Z9	hsa:5315	PKM	pyruvate kinase M1/2	hsa00620	Pyruvate metabolism	http://www.kegg.jp/kegg-bin/show_pathway?+hsa:5315
A0A024R5Z9	hsa:5315	PKM	pyruvate kinase M1/2	hsa00230	Purine metabolism	http://www.kegg.jp/kegg-bin/show_pathway?+hsa:5315
A0A024R5Z9	hsa:5315	PKM	pyruvate kinase M1/2	hsa04922	Glucagon signaling pathway	http://www.kegg.jp/kegg-bin/show_pathway?+hsa:5315
A0A024R5Z9	hsa:5315	PKM	pyruvate kinase M1/2	hsa05203	Viral carcinogenesis	http://www.kegg.jp/kegg-bin/show_pathway?+hsa:5315
A0A024R5Z9	hsa:5315	PKM	pyruvate kinase M1/2	hsa05165	Human papillomavirus infection	http://www.kegg.jp/kegg-bin/show_pathway?+hsa:5315
A0A024R608	hsa:6176	RPLP1	ribosomal protein lateral stalk subunit P1	hsa03010	Ribosome	http://www.kegg.jp/kegg-bin/show_pathway?+hsa:6176
A0A024R609
A0A024R625	hsa:5531	PPP4C	protein phosphatase 4 catalytic subunit	hsa04922	Glucagon signaling pathway	http://www.kegg.jp/kegg-bin/show_pathway?+hsa:5531
A0A024R652
A0A024R6Q1	hsa:1983	EIF5	eukaryotic translation initiation factor 5	hsa03013	RNA transport	http://www.kegg.jp/kegg-bin/show_pathway?+hsa:1983
A0A024R705	hsa:27183	VPS4A	vacuolar protein sorting 4 homolog A	hsa04217	Necroptosis	http://www.kegg.jp/kegg-bin/show_pathway?+hsa:27183
A0A024R705	hsa:27183	VPS4A	vacuolar protein sorting 4 homolog A	hsa04144	Endocytosis	http://www.kegg.jp/kegg-bin/show_pathway?+hsa:27183
A0A024R7H0
A0A024R7U6
A0A024R7W5	hsa:253943
A0A024R821	hsa:8662	EIF3B	eukaryotic translation initiation factor 3 subunit B	hsa03013	RNA transport	http://www.kegg.jp/kegg-bin/show_pathway?+hsa:8662
A0A024R861	hsa:5537
A0A024R8N9	hsa:55890
A0A024R8P8	hsa:6169	RPL38	ribosomal protein L38	hsa03010	Ribosome	http://www.kegg.jp/kegg-bin/show_pathway?+hsa:6169
A0A024R8S3	hsa:6613	SUMO2	small ubiquitin like modifier 2	hsa05418	Fluid shear stress and atherosclerosis	http://www.kegg.jp/kegg-bin/show_pathway?+hsa:6613
A0A024R8S3	hsa:6613	SUMO2	small ubiquitin like modifier 2	hsa03013	RNA transport	http://www.kegg.jp/kegg-bin/show_pathway?+hsa:6613
A0A024R904	hsa:27101	CACYBP	calcyclin binding protein	hsa04310	Wnt signaling pathway	http://www.kegg.jp/kegg-bin/show_pathway?+hsa:27101
A0A024R914
A0A024R9C1	hsa:26986	PABPC1	poly(A) binding protein cytoplasmic 1	hsa03013	RNA transport	http://www.kegg.jp/kegg-bin/show_pathway?+hsa:26986
A0A024R9C1	hsa:26986	PABPC1	poly(A) binding protein cytoplasmic 1	hsa03015	mRNA surveillance pathway	http://www.kegg.jp/kegg-bin/show_pathway?+hsa:26986
A0A024R9C1	hsa:26986	PABPC1	poly(A) binding protein cytoplasmic 1	hsa03018	RNA degradation	http://www.kegg.jp/kegg-bin/show_pathway?+hsa:26986
A0A024R9E2
A0A024R9P4
A0A024R9T4
A0A024RA73	hsa:10392	NOD1	nucleotide binding oligomerization domain containing 1	hsa05133	Pertussis	http://www.kegg.jp/kegg-bin/show_pathway?+hsa:10392
A0A024RA73	hsa:10392	NOD1	nucleotide binding oligomerization domain containing 1	hsa04621	NOD-like receptor signaling pathway	http://www.kegg.jp/kegg-bin/show_pathway?+hsa:10392
A0A024RA73	hsa:10392	NOD1	nucleotide binding oligomerization domain containing 1	hsa05131	Shigellosis	http://www.kegg.jp/kegg-bin/show_pathway?+hsa:10392
A0A024RA73	hsa:10392	NOD1	nucleotide binding oligomerization domain containing 1	hsa05120	Epithelial cell signaling in Helicobacter pylori infection	http://www.kegg.jp/kegg-bin/show_pathway?+hsa:10392
A0A024RAU5
A0A024RBL6	hsa:6926	TBX3	T-box transcription factor 3	hsa04550	Signaling pathways regulating pluripotency of stem cells	http://www.kegg.jp/kegg-bin/show_pathway?+hsa:6926
A0A024RBQ4	hsa:6926	TBX3	T-box transcription factor 3	hsa04550	Signaling pathways regulating pluripotency of stem cells	http://www.kegg.jp/kegg-bin/show_pathway?+hsa:6926
A0A024RCC4
A0A024RCM3	hsa:7919	DDX39B	DExD-box helicase 39B	hsa03015	mRNA surveillance pathway	http://www.kegg.jp/kegg-bin/show_pathway?+hsa:7919
A0A024RCM3	hsa:7919	DDX39B	DExD-box helicase 39B	hsa03013	RNA transport	http://www.kegg.jp/kegg-bin/show_pathway?+hsa:7919
A0A024RCM3	hsa:7919	DDX39B	DExD-box helicase 39B	hsa03040	Spliceosome	http://www.kegg.jp/kegg-bin/show_pathway?+hsa:7919
A0A024RCW3	hsa:4736	RPL10A	ribosomal protein L10a	hsa03010	Ribosome	http://www.kegg.jp/kegg-bin/show_pathway?+hsa:4736
A0A024RCY7
A0A024RD93	hsa:10606	PAICS	phosphoribosylaminoimidazole carboxylase and phosphoribosylaminoimidazolesuccinocarboxamide synthase	hsa00230	Purine metabolism	http://www.kegg.jp/kegg-bin/show_pathway?+hsa:10606
A0A024RDB2	hsa:9908
A0A024RDE5	hsa:9908
A0A024RDF6	hsa:9987
A0A024RDV9	hsa:23111	SPART	spartin	hsa04144	Endocytosis	http://www.kegg.jp/kegg-bin/show_pathway?+hsa:23111
A0A024RDY0
A0A059RIK5
A0A075B716
A0A075B7A0
A0A075B7D9
A0A087WT12
A0A087WT59
A0A087WTP3
A0A087WTT1
A0A087WTZ8
A0A087WUK2	hsa:9987
A0A087WUZ6
A0A087WV45
A0A087WVE2
A0A087WVE9
A0A087WVM4	hsa:25902	MTHFD1L	methylenetetrahydrofolate dehydrogenase (NADP+ dependent) 1 like	hsa00670	One carbon pool by folate	http://www.kegg.jp/kegg-bin/show_pathway?+hsa:25902
A0A087WVS3
A0A087WVW4
A0A087WVX3	hsa:51326
A0A087WVY5	hsa:149465
A0A087WVZ1
A0A087WVZ7	hsa:7772	ZNF229	zinc finger protein 229	hsa05168	Herpes simplex virus 1 infection	http://www.kegg.jp/kegg-bin/show_pathway?+hsa:7772
A0A087WW76
A0A087WWV0	hsa:59350	RXFP1	relaxin family peptide receptor 1	hsa04926	Relaxin signaling pathway	http://www.kegg.jp/kegg-bin/show_pathway?+hsa:59350
A0A087WWV0	hsa:59350	RXFP1	relaxin family peptide receptor 1	hsa04080	Neuroactive ligand-receptor interaction	http://www.kegg.jp/kegg-bin/show_pathway?+hsa:59350
A0A087WY08
A0A087WY31	hsa:253943
A0A087WY76	hsa:100506084
A0A087WY76	hsa:100996709
A0A087WY76	hsa:51326
A0A087WY81
A0A087WYC6
A0A087WZ13
A0A087WZ84	hsa:374900	ZNF568	zinc finger protein 568	hsa05168	Herpes simplex virus 1 infection	http://www.kegg.jp/kegg-bin/show_pathway?+hsa:374900
A0A087WZC4
A0A087X043
A0A087X068
A0A087X0D5
A0A087X0Q1
A0A087X247
A0A087X2G1
A0A087X2I2
A0A090N7X0	hsa:55303
A0A090N8P8	hsa:168537
A0A096LPA1
A0A096LPK7
A0A0A0MQQ9
A0A0A0MQS9	hsa:3910	LAMA4	laminin subunit alpha 4	hsa04510	Focal adhesion	http://www.kegg.jp/kegg-bin/show_pathway?+hsa:3910
A0A0A0MQS9	hsa:3910	LAMA4	laminin subunit alpha 4	hsa04151	PI3K-Akt signaling pathway	http://www.kegg.jp/kegg-bin/show_pathway?+hsa:3910
A0A0A0MQS9	hsa:3910	LAMA4	laminin subunit alpha 4	hsa04512	ECM-receptor interaction	http://www.kegg.jp/kegg-bin/show_pathway?+hsa:3910
A0A0A0MQS9	hsa:3910	LAMA4	laminin subunit alpha 4	hsa05145	Toxoplasmosis	http://www.kegg.jp/kegg-bin/show_pathway?+hsa:3910
A0A0A0MQS9	hsa:3910	LAMA4	laminin subunit alpha 4	hsa05165	Human papillomavirus infection	http://www.kegg.jp/kegg-bin/show_pathway?+hsa:3910
A0A0A0MQS9	hsa:3910	LAMA4	laminin subunit alpha 4	hsa05146	Amoebiasis	http://www.kegg.jp/kegg-bin/show_pathway?+hsa:3910
A0A0A0MQS9	hsa:3910	LAMA4	laminin subunit alpha 4	hsa05143	African trypanosomiasis	http://www.kegg.jp/kegg-bin/show_pathway?+hsa:3910
A0A0A0MQS9	hsa:3910	LAMA4	laminin subunit alpha 4	hsa05200	Pathways in cancer	http://www.kegg.jp/kegg-bin/show_pathway?+hsa:3910
A0A0A0MQS9	hsa:3910	LAMA4	laminin subunit alpha 4	hsa05222	Small cell lung cancer	http://www.kegg.jp/kegg-bin/show_pathway?+hsa:3910
A0A0A0MQX8	hsa:4154
A0A0A0MR60	hsa:5802
A0A0A0MRB9
A0A0A0MRM9
A0A0A0MSC8
A0A0A0MSD3
A0A0A0MSN4
A0A0A0MSX9
A0A0A0MT12
A0A0A0MT52	hsa:59350	RXFP1	relaxin family peptide receptor 1	hsa04926	Relaxin signaling pathway	http://www.kegg.jp/kegg-bin/show_pathway?+hsa:59350
A0A0A0MT52	hsa:59350	RXFP1	relaxin family peptide receptor 1	hsa04080	Neuroactive ligand-receptor interaction	http://www.kegg.jp/kegg-bin/show_pathway?+hsa:59350
A0A0A0MTC7	hsa:3910	LAMA4	laminin subunit alpha 4	hsa04510	Focal adhesion	http://www.kegg.jp/kegg-bin/show_pathway?+hsa:3910
A0A0A0MTC7	hsa:3910	LAMA4	laminin subunit alpha 4	hsa04151	PI3K-Akt signaling pathway	http://www.kegg.jp/kegg-bin/show_pathway?+hsa:3910
A0A0A0MTC7	hsa:3910	LAMA4	laminin subunit alpha 4	hsa04512	ECM-receptor interaction	http://www.kegg.jp/kegg-bin/show_pathway?+hsa:3910
A0A0A0MTC7	hsa:3910	LAMA4	laminin subunit alpha 4	hsa05145	Toxoplasmosis	http://www.kegg.jp/kegg-bin/show_pathway?+hsa:3910
A0A0A0MTC7	hsa:3910	LAMA4	laminin subunit alpha 4	hsa05165	Human papillomavirus infection	http://www.kegg.jp/kegg-bin/show_pathway?+hsa:3910
A0A0A0MTC7	hsa:3910	LAMA4	laminin subunit alpha 4	hsa05146	Amoebiasis	http://www.kegg.jp/kegg-bin/show_pathway?+hsa:3910
A0A0A0MTC7	hsa:3910	LAMA4	laminin subunit alpha 4	hsa05143	African trypanosomiasis	http://www.kegg.jp/kegg-bin/show_pathway?+hsa:3910
A0A0A0MTC7	hsa:3910	LAMA4	laminin subunit alpha 4	hsa05200	Pathways in cancer	http://www.kegg.jp/kegg-bin/show_pathway?+hsa:3910
A0A0A0MTC7	hsa:3910	LAMA4	laminin subunit alpha 4	hsa05222	Small cell lung cancer	http://www.kegg.jp/kegg-bin/show_pathway?+hsa:3910
A0A0A6YYG9	hsa:100526693
A0A0A7C6Z2
A0A0B4J1S8	hsa:5298	PI4KB	phosphatidylinositol 4-kinase beta	hsa04070	Phosphatidylinositol signaling system	http://www.kegg.jp/kegg-bin/show_pathway?+hsa:5298
A0A0B4J1S8	hsa:5298	PI4KB	phosphatidylinositol 4-kinase beta	hsa00562	Inositol phosphate metabolism	http://www.kegg.jp/kegg-bin/show_pathway?+hsa:5298
A0A0B4J210
A0A0C4DFR0
A0A0C4DFY5	hsa:55890
A0A0C4DH09
A0A0D9SFJ1	hsa:51004	COQ6	coenzyme Q6, monooxygenase	hsa00130	Ubiquinone and other terpenoid-quinone biosynthesis	http://www.kegg.jp/kegg-bin/show_pathway?+hsa:51004
A0A0G2JHN7
A0A0G2JJL7
A0A0G2JMH3
A0A0G2JN38
A0A0G2JNS6
A0A0G2JR78
A0A0G2JRB5	hsa:107984156
A0A0G3DHS8	hsa:898	CCNE1	cyclin E1	hsa04151	PI3K-Akt signaling pathway	http://www.kegg.jp/kegg-bin/show_pathway?+hsa:898
A0A0G3DHS8	hsa:898	CCNE1	cyclin E1	hsa04114	Oocyte meiosis	http://www.kegg.jp/kegg-bin/show_pathway?+hsa:898
A0A0G3DHS8	hsa:898	CCNE1	cyclin E1	hsa04218	Cellular senescence	http://www.kegg.jp/kegg-bin/show_pathway?+hsa:898
A0A0G3DHS8	hsa:898	CCNE1	cyclin E1	hsa05206	MicroRNAs in cancer	http://www.kegg.jp/kegg-bin/show_pathway?+hsa:898
A0A0G3DHS8	hsa:898	CCNE1	cyclin E1	hsa05222	Small cell lung cancer	http://www.kegg.jp/kegg-bin/show_pathway?+hsa:898
A0A0G3DHS8	hsa:898	CCNE1	cyclin E1	hsa05162	Measles	http://www.kegg.jp/kegg-bin/show_pathway?+hsa:898
A0A0G3DHS8	hsa:898	CCNE1	cyclin E1	hsa05169	Epstein-Barr virus infection	http://www.kegg.jp/kegg-bin/show_pathway?+hsa:898
A0A0G3DHS8	hsa:898	CCNE1	cyclin E1	hsa05161	Hepatitis B	http://www.kegg.jp/kegg-bin/show_pathway?+hsa:898
A0A0G3DHS8	hsa:898	CCNE1	cyclin E1	hsa04110	Cell cycle	http://www.kegg.jp/kegg-bin/show_pathway?+hsa:898
A0A0G3DHS8	hsa:898	CCNE1	cyclin E1	hsa05166	Human T-cell leukemia virus 1 infection	http://www.kegg.jp/kegg-bin/show_pathway?+hsa:898
A0A0G3DHS8	hsa:898	CCNE1	cyclin E1	hsa05200	Pathways in cancer	http://www.kegg.jp/kegg-bin/show_pathway?+hsa:898
A0A0G3DHS8	hsa:898	CCNE1	cyclin E1	hsa05203	Viral carcinogenesis	http://www.kegg.jp/kegg-bin/show_pathway?+hsa:898
A0A0G3DHS8	hsa:898	CCNE1	cyclin E1	hsa05165	Human papillomavirus infection	http://www.kegg.jp/kegg-bin/show_pathway?+hsa:898
A0A0G3DHS8	hsa:898	CCNE1	cyclin E1	hsa04115	p53 signaling pathway	http://www.kegg.jp/kegg-bin/show_pathway?+hsa:898
A0A0G3DHS8	hsa:898	CCNE1	cyclin E1	hsa05226	Gastric cancer	http://www.kegg.jp/kegg-bin/show_pathway?+hsa:898
A0A0G3DHS8	hsa:898	CCNE1	cyclin E1	hsa04934	Cushing syndrome	http://www.kegg.jp/kegg-bin/show_pathway?+hsa:898
A0A0G3DHS8	hsa:898	CCNE1	cyclin E1	hsa05215	Prostate cancer	http://www.kegg.jp/kegg-bin/show_pathway?+hsa:898
A0A0J9YVQ7
A0A0J9YW50
A0A0J9YWA6
A0A0J9YX72
A0A0J9YY01
A0A0J9YYJ7
A0A0S2Z3L0	hsa:2108
A0A0S2Z3M4
A0A0S2Z3X1
A0A0S2Z3Y3	hsa:3267
A0A0S2Z3Z1	hsa:3267
A0A0S2Z421	hsa:4653
A0A0S2Z444	hsa:3267
A0A0S2Z462	hsa:3267
A0A0S2Z471	hsa:1152	CKB	creatine kinase B	hsa00330	Arginine and proline metabolism	http://www.kegg.jp/kegg-bin/show_pathway?+hsa:1152
A0A0S2Z492
A0A0S2Z4A5	hsa:4176	MCM7	minichromosome maintenance complex component 7	hsa03030	DNA replication	http://www.kegg.jp/kegg-bin/show_pathway?+hsa:4176
A0A0S2Z4A5	hsa:4176	MCM7	minichromosome maintenance complex component 7	hsa04110	Cell cycle	http://www.kegg.jp/kegg-bin/show_pathway?+hsa:4176
A0A0S2Z4T1	hsa:4172	MCM3	minichromosome maintenance complex component 3	hsa04110	Cell cycle	http://www.kegg.jp/kegg-bin/show_pathway?+hsa:4172
A0A0S2Z4T1	hsa:4172	MCM3	minichromosome maintenance complex component 3	hsa03030	DNA replication	http://www.kegg.jp/kegg-bin/show_pathway?+hsa:4172
A0A0S2Z4Z0	hsa:10432
A0A0S2Z511
A0A0S2Z5P3	hsa:9051	PSTPIP1	proline-serine-threonine phosphatase interacting protein 1	hsa04621	NOD-like receptor signaling pathway	http://www.kegg.jp/kegg-bin/show_pathway?+hsa:9051
A0A0S2Z5Q7
A0A0S2Z693	hsa:56922	MCCC1	methylcrotonoyl-CoA carboxylase 1	hsa00280	Valine, leucine and isoleucine degradation	http://www.kegg.jp/kegg-bin/show_pathway?+hsa:56922
A0A0U1RQI5
A0A0U1RQL1
A0A0U4FJP1
A0A0U5FP74
A0A0X1KG69
A0A126GVQ0
A0A126GVX8
A0A126GWF4
A0A140T8Y7
A0A140VJF3	hsa:9184	BUB3	BUB3 mitotic checkpoint protein	hsa05166	Human T-cell leukemia virus 1 infection	http://www.kegg.jp/kegg-bin/show_pathway?+hsa:9184
A0A140VJF3	hsa:9184	BUB3	BUB3 mitotic checkpoint protein	hsa04110	Cell cycle	http://www.kegg.jp/kegg-bin/show_pathway?+hsa:9184
A0A140VJS0	hsa:5516	PPP2CB	protein phosphatase 2 catalytic subunit beta	hsa03015	mRNA surveillance pathway	http://www.kegg.jp/kegg-bin/show_pathway?+hsa:5516
A0A140VJS0	hsa:5516	PPP2CB	protein phosphatase 2 catalytic subunit beta	hsa04140	Autophagy - animal	http://www.kegg.jp/kegg-bin/show_pathway?+hsa:5516
A0A140VJS0	hsa:5516	PPP2CB	protein phosphatase 2 catalytic subunit beta	hsa04114	Oocyte meiosis	http://www.kegg.jp/kegg-bin/show_pathway?+hsa:5516
A0A140VJS0	hsa:5516	PPP2CB	protein phosphatase 2 catalytic subunit beta	hsa04730	Long-term depression	http://www.kegg.jp/kegg-bin/show_pathway?+hsa:5516
A0A140VJS0	hsa:5516	PPP2CB	protein phosphatase 2 catalytic subunit beta	hsa04728	Dopaminergic synapse	http://www.kegg.jp/kegg-bin/show_pathway?+hsa:5516
A0A140VJS0	hsa:5516	PPP2CB	protein phosphatase 2 catalytic subunit beta	hsa04261	Adrenergic signaling in cardiomyocytes	http://www.kegg.jp/kegg-bin/show_pathway?+hsa:5516
A0A140VJS0	hsa:5516	PPP2CB	protein phosphatase 2 catalytic subunit beta	hsa04071	Sphingolipid signaling pathway	http://www.kegg.jp/kegg-bin/show_pathway?+hsa:5516
A0A140VJS0	hsa:5516	PPP2CB	protein phosphatase 2 catalytic subunit beta	hsa04152	AMPK signaling pathway	http://www.kegg.jp/kegg-bin/show_pathway?+hsa:5516
A0A140VJS0	hsa:5516	PPP2CB	protein phosphatase 2 catalytic subunit beta	hsa04136	Autophagy - other	http://www.kegg.jp/kegg-bin/show_pathway?+hsa:5516
A0A140VJS0	hsa:5516	PPP2CB	protein phosphatase 2 catalytic subunit beta	hsa05165	Human papillomavirus infection	http://www.kegg.jp/kegg-bin/show_pathway?+hsa:5516
A0A140VJS0	hsa:5516	PPP2CB	protein phosphatase 2 catalytic subunit beta	hsa05142	Chagas disease (American trypanosomiasis)	http://www.kegg.jp/kegg-bin/show_pathway?+hsa:5516
A0A140VJS0	hsa:5516	PPP2CB	protein phosphatase 2 catalytic subunit beta	hsa04350	TGF-beta signaling pathway	http://www.kegg.jp/kegg-bin/show_pathway?+hsa:5516
A0A140VJS0	hsa:5516	PPP2CB	protein phosphatase 2 catalytic subunit beta	hsa04151	PI3K-Akt signaling pathway	http://www.kegg.jp/kegg-bin/show_pathway?+hsa:5516
A0A140VJS0	hsa:5516	PPP2CB	protein phosphatase 2 catalytic subunit beta	hsa05160	Hepatitis C	http://www.kegg.jp/kegg-bin/show_pathway?+hsa:5516
A0A140VJS0	hsa:5516	PPP2CB	protein phosphatase 2 catalytic subunit beta	hsa04390	Hippo signaling pathway	http://www.kegg.jp/kegg-bin/show_pathway?+hsa:5516
A0A140VJS0	hsa:5516	PPP2CB	protein phosphatase 2 catalytic subunit beta	hsa04530	Tight junction	http://www.kegg.jp/kegg-bin/show_pathway?+hsa:5516
A0A140VK04
A0A140VK37	hsa:52	ACP1	acid phosphatase 1	hsa04520	Adherens junction	http://www.kegg.jp/kegg-bin/show_pathway?+hsa:52
A0A140VK37	hsa:52	ACP1	acid phosphatase 1	hsa00730	Thiamine metabolism	http://www.kegg.jp/kegg-bin/show_pathway?+hsa:52
A0A140VK37	hsa:52	ACP1	acid phosphatase 1	hsa00740	Riboflavin metabolism	http://www.kegg.jp/kegg-bin/show_pathway?+hsa:52
A0A140VK53	hsa:23524
A0A140VK56	hsa:6888	TALDO1	transaldolase 1	hsa00030	Pentose phosphate pathway	http://www.kegg.jp/kegg-bin/show_pathway?+hsa:6888
A0A140VKD3	hsa:406	ARNTL	aryl hydrocarbon receptor nuclear translocator like	hsa04710	Circadian rhythm	http://www.kegg.jp/kegg-bin/show_pathway?+hsa:406
A0A140VKD3	hsa:406	ARNTL	aryl hydrocarbon receptor nuclear translocator like	hsa04728	Dopaminergic synapse	http://www.kegg.jp/kegg-bin/show_pathway?+hsa:406
A0A142I7X2
A0A166IZP3
A0A182DWF3
A0A1B0GTL7
A0A1B0GTQ6
A0A1B0GTZ9
A0A1B0GU01
A0A1B0GU45
A0A1B0GV73
A0A1B0GV99
A0A1B0GVA7
A0A1B0GVC3
A0A1B0GWA9
A0A1D8GZ55
A0A1D8GZ56
A0A1D8GZ64
A0A1U9X7W4
A0A1W2PP34
A0A1W2PP35
A0A1W2PPH7
A0A1W2PPL4
A0A1W2PPS1
A0A1W2PQ15
A0A1W2PQ74
A0A1W2PQL0
A0A1W2PRT1
A0A1W2PRZ7
A0A1W2PS52
A0A1W6S962
A0A1X7SBS1
A0A1Z1G4M2
A0A248RGE3
A0A286SD52
A0A286SD59
A0A286SD63
A0A286SD64
A0A286SD65
A0A286SD67
A0A286SD68
A0A286YF22
A0A2C9F2M7
A0A2P9DU05	hsa:9475	ROCK2	Rho associated coiled-coil containing protein kinase 2	hsa04062	Chemokine signaling pathway	http://www.kegg.jp/kegg-bin/show_pathway?+hsa:9475
A0A2P9DU05	hsa:9475	ROCK2	Rho associated coiled-coil containing protein kinase 2	hsa05130	Pathogenic Escherichia coli infection	http://www.kegg.jp/kegg-bin/show_pathway?+hsa:9475
A0A2P9DU05	hsa:9475	ROCK2	Rho associated coiled-coil containing protein kinase 2	hsa04071	Sphingolipid signaling pathway	http://www.kegg.jp/kegg-bin/show_pathway?+hsa:9475
A0A2P9DU05	hsa:9475	ROCK2	Rho associated coiled-coil containing protein kinase 2	hsa05132	Salmonella infection	http://www.kegg.jp/kegg-bin/show_pathway?+hsa:9475
A0A2P9DU05	hsa:9475	ROCK2	Rho associated coiled-coil containing protein kinase 2	hsa05200	Pathways in cancer	http://www.kegg.jp/kegg-bin/show_pathway?+hsa:9475
A0A2P9DU05	hsa:9475	ROCK2	Rho associated coiled-coil containing protein kinase 2	hsa04810	Regulation of actin cytoskeleton	http://www.kegg.jp/kegg-bin/show_pathway?+hsa:9475
A0A2P9DU05	hsa:9475	ROCK2	Rho associated coiled-coil containing protein kinase 2	hsa05135	Yersinia infection	http://www.kegg.jp/kegg-bin/show_pathway?+hsa:9475
A0A2P9DU05	hsa:9475	ROCK2	Rho associated coiled-coil containing protein kinase 2	hsa05163	Human cytomegalovirus infection	http://www.kegg.jp/kegg-bin/show_pathway?+hsa:9475
A0A2P9DU05	hsa:9475	ROCK2	Rho associated coiled-coil containing protein kinase 2	hsa04024	cAMP signaling pathway	http://www.kegg.jp/kegg-bin/show_pathway?+hsa:9475
A0A2P9DU05	hsa:9475	ROCK2	Rho associated coiled-coil containing protein kinase 2	hsa04310	Wnt signaling pathway	http://www.kegg.jp/kegg-bin/show_pathway?+hsa:9475
A0A2P9DU05	hsa:9475	ROCK2	Rho associated coiled-coil containing protein kinase 2	hsa04921	Oxytocin signaling pathway	http://www.kegg.jp/kegg-bin/show_pathway?+hsa:9475
A0A2P9DU05	hsa:9475	ROCK2	Rho associated coiled-coil containing protein kinase 2	hsa04270	Vascular smooth muscle contraction	http://www.kegg.jp/kegg-bin/show_pathway?+hsa:9475
A0A2P9DU05	hsa:9475	ROCK2	Rho associated coiled-coil containing protein kinase 2	hsa04611	Platelet activation	http://www.kegg.jp/kegg-bin/show_pathway?+hsa:9475
A0A2P9DU05	hsa:9475	ROCK2	Rho associated coiled-coil containing protein kinase 2	hsa04022	cGMP-PKG signaling pathway	http://www.kegg.jp/kegg-bin/show_pathway?+hsa:9475
A0A2P9DU05	hsa:9475	ROCK2	Rho associated coiled-coil containing protein kinase 2	hsa04530	Tight junction	http://www.kegg.jp/kegg-bin/show_pathway?+hsa:9475
A0A2P9DU05	hsa:9475	ROCK2	Rho associated coiled-coil containing protein kinase 2	hsa04510	Focal adhesion	http://www.kegg.jp/kegg-bin/show_pathway?+hsa:9475
A0A2P9DU05	hsa:9475	ROCK2	Rho associated coiled-coil containing protein kinase 2	hsa05205	Proteoglycans in cancer	http://www.kegg.jp/kegg-bin/show_pathway?+hsa:9475
A0A2P9DU05	hsa:9475	ROCK2	Rho associated coiled-coil containing protein kinase 2	hsa05131	Shigellosis	http://www.kegg.jp/kegg-bin/show_pathway?+hsa:9475
A0A2P9DU05	hsa:9475	ROCK2	Rho associated coiled-coil containing protein kinase 2	hsa04360	Axon guidance	http://www.kegg.jp/kegg-bin/show_pathway?+hsa:9475
A0A2P9DU05	hsa:9475	ROCK2	Rho associated coiled-coil containing protein kinase 2	hsa04670	Leukocyte transendothelial migration	http://www.kegg.jp/kegg-bin/show_pathway?+hsa:9475
A0A2Q2RX16
A0A2Q2TH77
A0A2R8Y492
A0A2R8Y549
A0A2R8Y657
A0A2R8Y679
A0A2R8Y6Y7
A0A2R8Y811
A0A2R8Y8E0	hsa:673	BRAF	B-Raf proto-oncogene, serine/threonine kinase	hsa04928	Parathyroid hormone synthesis, secretion and action	http://www.kegg.jp/kegg-bin/show_pathway?+hsa:673
A0A2R8Y8E0	hsa:673	BRAF	B-Raf proto-oncogene, serine/threonine kinase	hsa05210	Colorectal cancer	http://www.kegg.jp/kegg-bin/show_pathway?+hsa:673
A0A2R8Y8E0	hsa:673	BRAF	B-Raf proto-oncogene, serine/threonine kinase	hsa05221	Acute myeloid leukemia	http://www.kegg.jp/kegg-bin/show_pathway?+hsa:673
A0A2R8Y8E0	hsa:673	BRAF	B-Raf proto-oncogene, serine/threonine kinase	hsa05034	Alcoholism	http://www.kegg.jp/kegg-bin/show_pathway?+hsa:673
A0A2R8Y8E0	hsa:673	BRAF	B-Raf proto-oncogene, serine/threonine kinase	hsa04270	Vascular smooth muscle contraction	http://www.kegg.jp/kegg-bin/show_pathway?+hsa:673
A0A2R8Y8E0	hsa:673	BRAF	B-Raf proto-oncogene, serine/threonine kinase	hsa04068	FoxO signaling pathway	http://www.kegg.jp/kegg-bin/show_pathway?+hsa:673
A0A2R8Y8E0	hsa:673	BRAF	B-Raf proto-oncogene, serine/threonine kinase	hsa04510	Focal adhesion	http://www.kegg.jp/kegg-bin/show_pathway?+hsa:673
A0A2R8Y8E0	hsa:673	BRAF	B-Raf proto-oncogene, serine/threonine kinase	hsa04730	Long-term depression	http://www.kegg.jp/kegg-bin/show_pathway?+hsa:673
A0A2R8Y8E0	hsa:673	BRAF	B-Raf proto-oncogene, serine/threonine kinase	hsa05218	Melanoma	http://www.kegg.jp/kegg-bin/show_pathway?+hsa:673
A0A2R8Y8E0	hsa:673	BRAF	B-Raf proto-oncogene, serine/threonine kinase	hsa04150	mTOR signaling pathway	http://www.kegg.jp/kegg-bin/show_pathway?+hsa:673
A0A2R8Y8E0	hsa:673	BRAF	B-Raf proto-oncogene, serine/threonine kinase	hsa05213	Endometrial cancer	http://www.kegg.jp/kegg-bin/show_pathway?+hsa:673
A0A2R8Y8E0	hsa:673	BRAF	B-Raf proto-oncogene, serine/threonine kinase	hsa01522	Endocrine resistance	http://www.kegg.jp/kegg-bin/show_pathway?+hsa:673
A0A2R8Y8E0	hsa:673	BRAF	B-Raf proto-oncogene, serine/threonine kinase	hsa05223	Non-small cell lung cancer	http://www.kegg.jp/kegg-bin/show_pathway?+hsa:673
A0A2R8Y8E0	hsa:673	BRAF	B-Raf proto-oncogene, serine/threonine kinase	hsa04810	Regulation of actin cytoskeleton	http://www.kegg.jp/kegg-bin/show_pathway?+hsa:673
A0A2R8Y8E0	hsa:673	BRAF	B-Raf proto-oncogene, serine/threonine kinase	hsa05219	Bladder cancer	http://www.kegg.jp/kegg-bin/show_pathway?+hsa:673
A0A2R8Y8E0	hsa:673	BRAF	B-Raf proto-oncogene, serine/threonine kinase	hsa04720	Long-term potentiation	http://www.kegg.jp/kegg-bin/show_pathway?+hsa:673
A0A2R8Y8E0	hsa:673	BRAF	B-Raf proto-oncogene, serine/threonine kinase	hsa05225	Hepatocellular carcinoma	http://www.kegg.jp/kegg-bin/show_pathway?+hsa:673
A0A2R8Y8E0	hsa:673	BRAF	B-Raf proto-oncogene, serine/threonine kinase	hsa04010	MAPK signaling pathway	http://www.kegg.jp/kegg-bin/show_pathway?+hsa:673
A0A2R8Y8E0	hsa:673	BRAF	B-Raf proto-oncogene, serine/threonine kinase	hsa04914	Progesterone-mediated oocyte maturation	http://www.kegg.jp/kegg-bin/show_pathway?+hsa:673
A0A2R8Y8E0	hsa:673	BRAF	B-Raf proto-oncogene, serine/threonine kinase	hsa05161	Hepatitis B	http://www.kegg.jp/kegg-bin/show_pathway?+hsa:673
A0A2R8Y8E0	hsa:673	BRAF	B-Raf proto-oncogene, serine/threonine kinase	hsa05215	Prostate cancer	http://www.kegg.jp/kegg-bin/show_pathway?+hsa:673
A0A2R8Y8E0	hsa:673	BRAF	B-Raf proto-oncogene, serine/threonine kinase	hsa05226	Gastric cancer	http://www.kegg.jp/kegg-bin/show_pathway?+hsa:673
A0A2R8Y8E0	hsa:673	BRAF	B-Raf proto-oncogene, serine/threonine kinase	hsa05205	Proteoglycans in cancer	http://www.kegg.jp/kegg-bin/show_pathway?+hsa:673
A0A2R8Y8E0	hsa:673	BRAF	B-Raf proto-oncogene, serine/threonine kinase	hsa05211	Renal cell carcinoma	http://www.kegg.jp/kegg-bin/show_pathway?+hsa:673
A0A2R8Y8E0	hsa:673	BRAF	B-Raf proto-oncogene, serine/threonine kinase	hsa05224	Breast cancer	http://www.kegg.jp/kegg-bin/show_pathway?+hsa:673
A0A2R8Y8E0	hsa:673	BRAF	B-Raf proto-oncogene, serine/threonine kinase	hsa04934	Cushing syndrome	http://www.kegg.jp/kegg-bin/show_pathway?+hsa:673
A0A2R8Y8E0	hsa:673	BRAF	B-Raf proto-oncogene, serine/threonine kinase	hsa04726	Serotonergic synapse	http://www.kegg.jp/kegg-bin/show_pathway?+hsa:673
A0A2R8Y8E0	hsa:673	BRAF	B-Raf proto-oncogene, serine/threonine kinase	hsa05200	Pathways in cancer	http://www.kegg.jp/kegg-bin/show_pathway?+hsa:673
A0A2R8Y8E0	hsa:673	BRAF	B-Raf proto-oncogene, serine/threonine kinase	hsa04722	Neurotrophin signaling pathway	http://www.kegg.jp/kegg-bin/show_pathway?+hsa:673
A0A2R8Y8E0	hsa:673	BRAF	B-Raf proto-oncogene, serine/threonine kinase	hsa05212	Pancreatic cancer	http://www.kegg.jp/kegg-bin/show_pathway?+hsa:673
A0A2R8Y8E0	hsa:673	BRAF	B-Raf proto-oncogene, serine/threonine kinase	hsa04024	cAMP signaling pathway	http://www.kegg.jp/kegg-bin/show_pathway?+hsa:673
A0A2R8Y8E0	hsa:673	BRAF	B-Raf proto-oncogene, serine/threonine kinase	hsa04910	Insulin signaling pathway	http://www.kegg.jp/kegg-bin/show_pathway?+hsa:673
A0A2R8Y8E0	hsa:673	BRAF	B-Raf proto-oncogene, serine/threonine kinase	hsa04062	Chemokine signaling pathway	http://www.kegg.jp/kegg-bin/show_pathway?+hsa:673
A0A2R8Y8E0	hsa:673	BRAF	B-Raf proto-oncogene, serine/threonine kinase	hsa05214	Glioma	http://www.kegg.jp/kegg-bin/show_pathway?+hsa:673
A0A2R8Y8E0	hsa:673	BRAF	B-Raf proto-oncogene, serine/threonine kinase	hsa04015	Rap1 signaling pathway	http://www.kegg.jp/kegg-bin/show_pathway?+hsa:673
A0A2R8Y8E0	hsa:673	BRAF	B-Raf proto-oncogene, serine/threonine kinase	hsa01521	EGFR tyrosine kinase inhibitor resistance	http://www.kegg.jp/kegg-bin/show_pathway?+hsa:673
A0A2R8Y8E0	hsa:673	BRAF	B-Raf proto-oncogene, serine/threonine kinase	hsa05160	Hepatitis C	http://www.kegg.jp/kegg-bin/show_pathway?+hsa:673
A0A2R8Y8E0	hsa:673	BRAF	B-Raf proto-oncogene, serine/threonine kinase	hsa04650	Natural killer cell mediated cytotoxicity	http://www.kegg.jp/kegg-bin/show_pathway?+hsa:673
A0A2R8Y8E0	hsa:673	BRAF	B-Raf proto-oncogene, serine/threonine kinase	hsa05220	Chronic myeloid leukemia	http://www.kegg.jp/kegg-bin/show_pathway?+hsa:673
A0A2R8Y8E0	hsa:673	BRAF	B-Raf proto-oncogene, serine/threonine kinase	hsa04012	ErbB signaling pathway	http://www.kegg.jp/kegg-bin/show_pathway?+hsa:673
A0A2R8Y8E0	hsa:673	BRAF	B-Raf proto-oncogene, serine/threonine kinase	hsa05216	Thyroid cancer	http://www.kegg.jp/kegg-bin/show_pathway?+hsa:673
A0A2R8YDA4
A0A2R8YDP5
A0A2R8YDQ9
A0A2R8YFM0
A0A2U3TZI2
A0A2U3TZI4
A0A2X0SF83
A0A2X0SFA0
A0A384MDR8	hsa:5162	PDHB	pyruvate dehydrogenase E1 beta subunit	hsa05230	Central carbon metabolism in cancer	http://www.kegg.jp/kegg-bin/show_pathway?+hsa:5162
A0A384MDR8	hsa:5162	PDHB	pyruvate dehydrogenase E1 beta subunit	hsa00620	Pyruvate metabolism	http://www.kegg.jp/kegg-bin/show_pathway?+hsa:5162
A0A384MDR8	hsa:5162	PDHB	pyruvate dehydrogenase E1 beta subunit	hsa04066	HIF-1 signaling pathway	http://www.kegg.jp/kegg-bin/show_pathway?+hsa:5162
A0A384MDR8	hsa:5162	PDHB	pyruvate dehydrogenase E1 beta subunit	hsa00020	Citrate cycle (TCA cycle)	http://www.kegg.jp/kegg-bin/show_pathway?+hsa:5162
A0A384MDR8	hsa:5162	PDHB	pyruvate dehydrogenase E1 beta subunit	hsa04922	Glucagon signaling pathway	http://www.kegg.jp/kegg-bin/show_pathway?+hsa:5162
A0A384MDR8	hsa:5162	PDHB	pyruvate dehydrogenase E1 beta subunit	hsa00010	Glycolysis / Gluconeogenesis	http://www.kegg.jp/kegg-bin/show_pathway?+hsa:5162
A0A384MDU5	hsa:140732
A0A384MDX9	hsa:8880
A0A384ME17	hsa:7284
A0A384MEE3	hsa:347733	TUBB2B	tubulin beta 2B class IIb	hsa04145	Phagosome	http://www.kegg.jp/kegg-bin/show_pathway?+hsa:347733
A0A384MEE3	hsa:347733	TUBB2B	tubulin beta 2B class IIb	hsa05130	Pathogenic Escherichia coli infection	http://www.kegg.jp/kegg-bin/show_pathway?+hsa:347733
A0A384MEE3	hsa:347733	TUBB2B	tubulin beta 2B class IIb	hsa04540	Gap junction	http://www.kegg.jp/kegg-bin/show_pathway?+hsa:347733
A0A384MEJ3	hsa:3187
A0A384MTL2	hsa:8407
A0A384MTR5	hsa:8607	RUVBL1	RuvB like AAA ATPase 1	hsa04310	Wnt signaling pathway	http://www.kegg.jp/kegg-bin/show_pathway?+hsa:8607
A0A384MTT0
A0A384MTW7	hsa:4830	NME1	NME/NM23 nucleoside diphosphate kinase 1	hsa00230	Purine metabolism	http://www.kegg.jp/kegg-bin/show_pathway?+hsa:4830
A0A384MTW7	hsa:4830	NME1	NME/NM23 nucleoside diphosphate kinase 1	hsa00240	Pyrimidine metabolism	http://www.kegg.jp/kegg-bin/show_pathway?+hsa:4830
A0A384MTW7	hsa:4830	NME1	NME/NM23 nucleoside diphosphate kinase 1	hsa00983	Drug metabolism - other enzymes	http://www.kegg.jp/kegg-bin/show_pathway?+hsa:4830
A0A384N5Y3	hsa:4522	MTHFD1	methylenetetrahydrofolate dehydrogenase, cyclohydrolase and formyltetrahydrofolate synthetase 1	hsa00670	One carbon pool by folate	http://www.kegg.jp/kegg-bin/show_pathway?+hsa:4522
A0A384N6B9	hsa:5094	PCBP2	poly(rC) binding protein 2	hsa04216	Ferroptosis	http://www.kegg.jp/kegg-bin/show_pathway?+hsa:5094
A0A384N6C2	hsa:3615	IMPDH2	inosine monophosphate dehydrogenase 2	hsa00230	Purine metabolism	http://www.kegg.jp/kegg-bin/show_pathway?+hsa:3615
A0A384N6C2	hsa:3615	IMPDH2	inosine monophosphate dehydrogenase 2	hsa00983	Drug metabolism - other enzymes	http://www.kegg.jp/kegg-bin/show_pathway?+hsa:3615
A0A384N6C7
A0A384NKW7	hsa:1434
A0A384NPV0
A0A384P5V3
A0A3B3IRM7
A0A3B3IS13
A0A3B3IS57
A0A3B3IT56
A0A3B3IT92
A0A3B3ITD8
A0A3B3ITJ4
A0A3B3IU45
A0A3F2YNX0
A0A3F2YNZ0
A0A3P3YW42
A0A3P3YWC4
A0A3P3YWC5
A0A3P3YWF0
A0A3P3YWJ5
A0A3P3ZJX7
A1A5D2	hsa:115703
A1L2Z2	hsa:79784	MYH14	myosin heavy chain 14	hsa04530	Tight junction	http://www.kegg.jp/kegg-bin/show_pathway?+hsa:79784
A1L2Z2	hsa:79784	MYH14	myosin heavy chain 14	hsa04810	Regulation of actin cytoskeleton	http://www.kegg.jp/kegg-bin/show_pathway?+hsa:79784
A1Z625
A2N0T1
A2N0U5
A3RJH1	hsa:1653
A4D0Z3	hsa:381	ARF5	ADP ribosylation factor 5	hsa04144	Endocytosis	http://www.kegg.jp/kegg-bin/show_pathway?+hsa:381
A4D210	hsa:8662	EIF3B	eukaryotic translation initiation factor 3 subunit B	hsa03013	RNA transport	http://www.kegg.jp/kegg-bin/show_pathway?+hsa:8662
A4FTY4
A4QN18
A4QN19
A4UCT1
A4UHR0	hsa:6936
A4Z946
A5D6V7
A5D6W6	hsa:161247
A5PKX9
A6H8Z0
A6NCL7	hsa:651746
A6NDG6	hsa:283871	PGP	phosphoglycolate phosphatase	hsa00630	Glyoxylate and dicarboxylate metabolism	http://www.kegg.jp/kegg-bin/show_pathway?+hsa:283871
A6NGV6
A6NHP3	hsa:100310812	SPDYE2B	speedy/RINGO cell cycle regulator family member E2B	hsa04914	Progesterone-mediated oocyte maturation	http://www.kegg.jp/kegg-bin/show_pathway?+hsa:100310812
A6NHP3	hsa:100310812	SPDYE2B	speedy/RINGO cell cycle regulator family member E2B	hsa04114	Oocyte meiosis	http://www.kegg.jp/kegg-bin/show_pathway?+hsa:100310812
A6NIY4	hsa:442590	SPDYE5	speedy/RINGO cell cycle regulator family member E5	hsa04914	Progesterone-mediated oocyte maturation	http://www.kegg.jp/kegg-bin/show_pathway?+hsa:442590
A6NIY4	hsa:442590	SPDYE5	speedy/RINGO cell cycle regulator family member E5	hsa04114	Oocyte meiosis	http://www.kegg.jp/kegg-bin/show_pathway?+hsa:442590
A6NJA2
A6NJF2
A6NKX4
A6QRI9
A6XGL1
A6XMH1
A6XP73
A6XP74
A8K058	hsa:54363	HAO1	hydroxyacid oxidase 1	hsa04146	Peroxisome	http://www.kegg.jp/kegg-bin/show_pathway?+hsa:54363
A8K058	hsa:54363	HAO1	hydroxyacid oxidase 1	hsa00630	Glyoxylate and dicarboxylate metabolism	http://www.kegg.jp/kegg-bin/show_pathway?+hsa:54363
A8K0E1
A8K0M5	hsa:100506084
A8K189
A8K1M1
A8K2F9	hsa:26015
A8K2V7
A8K3H8
A8K3S0
A8K3T7	hsa:27159	CHIA	chitinase acidic	hsa00520	Amino sugar and nucleotide sugar metabolism	http://www.kegg.jp/kegg-bin/show_pathway?+hsa:27159
A8K486
A8K4H1
A8K4R4	hsa:57679	ALS2	alsin Rho guanine nucleotide exchange factor ALS2	hsa05014	Amyotrophic lateral sclerosis (ALS)	http://www.kegg.jp/kegg-bin/show_pathway?+hsa:57679
A8K4T8
A8K4W7
A8K517	hsa:6228	RPS23	ribosomal protein S23	hsa03010	Ribosome	http://www.kegg.jp/kegg-bin/show_pathway?+hsa:6228
A8K5G6
A8K5I0	hsa:3303	HSPA1A	heat shock protein family A (Hsp70) member 1A	hsa04010	MAPK signaling pathway	http://www.kegg.jp/kegg-bin/show_pathway?+hsa:3303
A8K5I0	hsa:3303	HSPA1A	heat shock protein family A (Hsp70) member 1A	hsa04915	Estrogen signaling pathway	http://www.kegg.jp/kegg-bin/show_pathway?+hsa:3303
A8K5I0	hsa:3303	HSPA1A	heat shock protein family A (Hsp70) member 1A	hsa04141	Protein processing in endoplasmic reticulum	http://www.kegg.jp/kegg-bin/show_pathway?+hsa:3303
A8K5I0	hsa:3303	HSPA1A	heat shock protein family A (Hsp70) member 1A	hsa03040	Spliceosome	http://www.kegg.jp/kegg-bin/show_pathway?+hsa:3303
A8K5I0	hsa:3303	HSPA1A	heat shock protein family A (Hsp70) member 1A	hsa05162	Measles	http://www.kegg.jp/kegg-bin/show_pathway?+hsa:3303
A8K5I0	hsa:3303	HSPA1A	heat shock protein family A (Hsp70) member 1A	hsa05145	Toxoplasmosis	http://www.kegg.jp/kegg-bin/show_pathway?+hsa:3303
A8K5I0	hsa:3303	HSPA1A	heat shock protein family A (Hsp70) member 1A	hsa05020	Prion diseases	http://www.kegg.jp/kegg-bin/show_pathway?+hsa:3303
A8K5I0	hsa:3303	HSPA1A	heat shock protein family A (Hsp70) member 1A	hsa05134	Legionellosis	http://www.kegg.jp/kegg-bin/show_pathway?+hsa:3303
A8K5I0	hsa:3303	HSPA1A	heat shock protein family A (Hsp70) member 1A	hsa04144	Endocytosis	http://www.kegg.jp/kegg-bin/show_pathway?+hsa:3303
A8K5I0	hsa:3303	HSPA1A	heat shock protein family A (Hsp70) member 1A	hsa04612	Antigen processing and presentation	http://www.kegg.jp/kegg-bin/show_pathway?+hsa:3303
A8K5I0	hsa:3303	HSPA1A	heat shock protein family A (Hsp70) member 1A	hsa04213	Longevity regulating pathway - multiple species	http://www.kegg.jp/kegg-bin/show_pathway?+hsa:3303
A8K5Z4
A8K651
A8K666
A8K6H6	hsa:5784
A8K6J7
A8K6P0	hsa:405	ARNT	aryl hydrocarbon receptor nuclear translocator	hsa04934	Cushing syndrome	http://www.kegg.jp/kegg-bin/show_pathway?+hsa:405
A8K6P0	hsa:405	ARNT	aryl hydrocarbon receptor nuclear translocator	hsa04066	HIF-1 signaling pathway	http://www.kegg.jp/kegg-bin/show_pathway?+hsa:405
A8K6P0	hsa:405	ARNT	aryl hydrocarbon receptor nuclear translocator	hsa05204	Chemical carcinogenesis	http://www.kegg.jp/kegg-bin/show_pathway?+hsa:405
A8K6P0	hsa:405	ARNT	aryl hydrocarbon receptor nuclear translocator	hsa05200	Pathways in cancer	http://www.kegg.jp/kegg-bin/show_pathway?+hsa:405
A8K6P0	hsa:405	ARNT	aryl hydrocarbon receptor nuclear translocator	hsa05211	Renal cell carcinoma	http://www.kegg.jp/kegg-bin/show_pathway?+hsa:405
A8K6Q9
A8K6V7
A8K7B7	hsa:5518	PPP2R1A	protein phosphatase 2 scaffold subunit Aalpha	hsa05160	Hepatitis C	http://www.kegg.jp/kegg-bin/show_pathway?+hsa:5518
A8K7B7	hsa:5518	PPP2R1A	protein phosphatase 2 scaffold subunit Aalpha	hsa04152	AMPK signaling pathway	http://www.kegg.jp/kegg-bin/show_pathway?+hsa:5518
A8K7B7	hsa:5518	PPP2R1A	protein phosphatase 2 scaffold subunit Aalpha	hsa04350	TGF-beta signaling pathway	http://www.kegg.jp/kegg-bin/show_pathway?+hsa:5518
A8K7B7	hsa:5518	PPP2R1A	protein phosphatase 2 scaffold subunit Aalpha	hsa04730	Long-term depression	http://www.kegg.jp/kegg-bin/show_pathway?+hsa:5518
A8K7B7	hsa:5518	PPP2R1A	protein phosphatase 2 scaffold subunit Aalpha	hsa04151	PI3K-Akt signaling pathway	http://www.kegg.jp/kegg-bin/show_pathway?+hsa:5518
A8K7B7	hsa:5518	PPP2R1A	protein phosphatase 2 scaffold subunit Aalpha	hsa03015	mRNA surveillance pathway	http://www.kegg.jp/kegg-bin/show_pathway?+hsa:5518
A8K7B7	hsa:5518	PPP2R1A	protein phosphatase 2 scaffold subunit Aalpha	hsa04728	Dopaminergic synapse	http://www.kegg.jp/kegg-bin/show_pathway?+hsa:5518
A8K7B7	hsa:5518	PPP2R1A	protein phosphatase 2 scaffold subunit Aalpha	hsa05142	Chagas disease (American trypanosomiasis)	http://www.kegg.jp/kegg-bin/show_pathway?+hsa:5518
A8K7B7	hsa:5518	PPP2R1A	protein phosphatase 2 scaffold subunit Aalpha	hsa04390	Hippo signaling pathway	http://www.kegg.jp/kegg-bin/show_pathway?+hsa:5518
A8K7B7	hsa:5518	PPP2R1A	protein phosphatase 2 scaffold subunit Aalpha	hsa04071	Sphingolipid signaling pathway	http://www.kegg.jp/kegg-bin/show_pathway?+hsa:5518
A8K7B7	hsa:5518	PPP2R1A	protein phosphatase 2 scaffold subunit Aalpha	hsa04114	Oocyte meiosis	http://www.kegg.jp/kegg-bin/show_pathway?+hsa:5518
A8K7B7	hsa:5518	PPP2R1A	protein phosphatase 2 scaffold subunit Aalpha	hsa05165	Human papillomavirus infection	http://www.kegg.jp/kegg-bin/show_pathway?+hsa:5518
A8K7B7	hsa:5518	PPP2R1A	protein phosphatase 2 scaffold subunit Aalpha	hsa04530	Tight junction	http://www.kegg.jp/kegg-bin/show_pathway?+hsa:5518
A8K7B7	hsa:5518	PPP2R1A	protein phosphatase 2 scaffold subunit Aalpha	hsa04261	Adrenergic signaling in cardiomyocytes	http://www.kegg.jp/kegg-bin/show_pathway?+hsa:5518
A8K7D5	hsa:9501
A8K7V1
A8K8U1
A8K9C4
A8KA01
A8KA17
A8MU27
A8MUA9
A8MUD9	hsa:6129	RPL7	ribosomal protein L7	hsa03010	Ribosome	http://www.kegg.jp/kegg-bin/show_pathway?+hsa:6129
A8MXZ4
A9UJN3
A9Z1W8	hsa:140732
B0AZM1	hsa:405	ARNT	aryl hydrocarbon receptor nuclear translocator	hsa04934	Cushing syndrome	http://www.kegg.jp/kegg-bin/show_pathway?+hsa:405
B0AZM1	hsa:405	ARNT	aryl hydrocarbon receptor nuclear translocator	hsa04066	HIF-1 signaling pathway	http://www.kegg.jp/kegg-bin/show_pathway?+hsa:405
B0AZM1	hsa:405	ARNT	aryl hydrocarbon receptor nuclear translocator	hsa05204	Chemical carcinogenesis	http://www.kegg.jp/kegg-bin/show_pathway?+hsa:405
B0AZM1	hsa:405	ARNT	aryl hydrocarbon receptor nuclear translocator	hsa05200	Pathways in cancer	http://www.kegg.jp/kegg-bin/show_pathway?+hsa:405
B0AZM1	hsa:405	ARNT	aryl hydrocarbon receptor nuclear translocator	hsa05211	Renal cell carcinoma	http://www.kegg.jp/kegg-bin/show_pathway?+hsa:405
B0I1S4	hsa:144132
B0YJC4
B0ZBD0	hsa:6223	RPS19	ribosomal protein S19	hsa03010	Ribosome	http://www.kegg.jp/kegg-bin/show_pathway?+hsa:6223
B2R4C1
B2R4K7
B2R5Y4
B2R657	hsa:310
B2R6L0
B2R791
B2R7C5
B2R7L2
B2R7W4
B2R8A1
B2R8Q2
B2R959
B2R983
B2R9X3
B2RBA6
B2RBD5
B2RBR9
B2RBS8
B2RCA8
B2RCL8	hsa:406	ARNTL	aryl hydrocarbon receptor nuclear translocator like	hsa04710	Circadian rhythm	http://www.kegg.jp/kegg-bin/show_pathway?+hsa:406
B2RCL8	hsa:406	ARNTL	aryl hydrocarbon receptor nuclear translocator like	hsa04728	Dopaminergic synapse	http://www.kegg.jp/kegg-bin/show_pathway?+hsa:406
B2RD24	hsa:25902	MTHFD1L	methylenetetrahydrofolate dehydrogenase (NADP+ dependent) 1 like	hsa00670	One carbon pool by folate	http://www.kegg.jp/kegg-bin/show_pathway?+hsa:25902
B2RD79
B2RDF2	hsa:23481
B2RDW1	hsa:6233	RPS27A	ribosomal protein S27a	hsa03010	Ribosome	http://www.kegg.jp/kegg-bin/show_pathway?+hsa:6233
B2RE56
B3KML8
B3KMX0	hsa:4173	MCM4	minichromosome maintenance complex component 4	hsa04110	Cell cycle	http://www.kegg.jp/kegg-bin/show_pathway?+hsa:4173
B3KMX0	hsa:4173	MCM4	minichromosome maintenance complex component 4	hsa03030	DNA replication	http://www.kegg.jp/kegg-bin/show_pathway?+hsa:4173
B3KMX8
B3KN80
B3KNP0
B3KPJ0
B3KQ51
B3KQT8
B3KQV6	hsa:5518	PPP2R1A	protein phosphatase 2 scaffold subunit Aalpha	hsa05160	Hepatitis C	http://www.kegg.jp/kegg-bin/show_pathway?+hsa:5518
B3KQV6	hsa:5518	PPP2R1A	protein phosphatase 2 scaffold subunit Aalpha	hsa04152	AMPK signaling pathway	http://www.kegg.jp/kegg-bin/show_pathway?+hsa:5518
B3KQV6	hsa:5518	PPP2R1A	protein phosphatase 2 scaffold subunit Aalpha	hsa04350	TGF-beta signaling pathway	http://www.kegg.jp/kegg-bin/show_pathway?+hsa:5518
B3KQV6	hsa:5518	PPP2R1A	protein phosphatase 2 scaffold subunit Aalpha	hsa04730	Long-term depression	http://www.kegg.jp/kegg-bin/show_pathway?+hsa:5518
B3KQV6	hsa:5518	PPP2R1A	protein phosphatase 2 scaffold subunit Aalpha	hsa04151	PI3K-Akt signaling pathway	http://www.kegg.jp/kegg-bin/show_pathway?+hsa:5518
B3KQV6	hsa:5518	PPP2R1A	protein phosphatase 2 scaffold subunit Aalpha	hsa03015	mRNA surveillance pathway	http://www.kegg.jp/kegg-bin/show_pathway?+hsa:5518
B3KQV6	hsa:5518	PPP2R1A	protein phosphatase 2 scaffold subunit Aalpha	hsa04728	Dopaminergic synapse	http://www.kegg.jp/kegg-bin/show_pathway?+hsa:5518
B3KQV6	hsa:5518	PPP2R1A	protein phosphatase 2 scaffold subunit Aalpha	hsa05142	Chagas disease (American trypanosomiasis)	http://www.kegg.jp/kegg-bin/show_pathway?+hsa:5518
B3KQV6	hsa:5518	PPP2R1A	protein phosphatase 2 scaffold subunit Aalpha	hsa04390	Hippo signaling pathway	http://www.kegg.jp/kegg-bin/show_pathway?+hsa:5518
B3KQV6	hsa:5518	PPP2R1A	protein phosphatase 2 scaffold subunit Aalpha	hsa04071	Sphingolipid signaling pathway	http://www.kegg.jp/kegg-bin/show_pathway?+hsa:5518
B3KQV6	hsa:5518	PPP2R1A	protein phosphatase 2 scaffold subunit Aalpha	hsa04114	Oocyte meiosis	http://www.kegg.jp/kegg-bin/show_pathway?+hsa:5518
B3KQV6	hsa:5518	PPP2R1A	protein phosphatase 2 scaffold subunit Aalpha	hsa05165	Human papillomavirus infection	http://www.kegg.jp/kegg-bin/show_pathway?+hsa:5518
B3KQV6	hsa:5518	PPP2R1A	protein phosphatase 2 scaffold subunit Aalpha	hsa04530	Tight junction	http://www.kegg.jp/kegg-bin/show_pathway?+hsa:5518
B3KQV6	hsa:5518	PPP2R1A	protein phosphatase 2 scaffold subunit Aalpha	hsa04261	Adrenergic signaling in cardiomyocytes	http://www.kegg.jp/kegg-bin/show_pathway?+hsa:5518
B3KRK8
B3KRM2
B3KRS1
B3KS31	hsa:84617	TUBB6	tubulin beta 6 class V	hsa05130	Pathogenic Escherichia coli infection	http://www.kegg.jp/kegg-bin/show_pathway?+hsa:84617
B3KS31	hsa:84617	TUBB6	tubulin beta 6 class V	hsa04540	Gap junction	http://www.kegg.jp/kegg-bin/show_pathway?+hsa:84617
B3KS31	hsa:84617	TUBB6	tubulin beta 6 class V	hsa04145	Phagosome	http://www.kegg.jp/kegg-bin/show_pathway?+hsa:84617
B3KSH8
B3KSZ3
B3KTG4
B3KTL8
B3KTN7
B3KTS3
B3KU02
B3KU37
B3KU58
B3KUB0
B3KUM5	hsa:6936
B3KUN1	hsa:5515	PPP2CA	protein phosphatase 2 catalytic subunit alpha	hsa05142	Chagas disease (American trypanosomiasis)	http://www.kegg.jp/kegg-bin/show_pathway?+hsa:5515
B3KUN1	hsa:5515	PPP2CA	protein phosphatase 2 catalytic subunit alpha	hsa04152	AMPK signaling pathway	http://www.kegg.jp/kegg-bin/show_pathway?+hsa:5515
B3KUN1	hsa:5515	PPP2CA	protein phosphatase 2 catalytic subunit alpha	hsa04114	Oocyte meiosis	http://www.kegg.jp/kegg-bin/show_pathway?+hsa:5515
B3KUN1	hsa:5515	PPP2CA	protein phosphatase 2 catalytic subunit alpha	hsa04261	Adrenergic signaling in cardiomyocytes	http://www.kegg.jp/kegg-bin/show_pathway?+hsa:5515
B3KUN1	hsa:5515	PPP2CA	protein phosphatase 2 catalytic subunit alpha	hsa04728	Dopaminergic synapse	http://www.kegg.jp/kegg-bin/show_pathway?+hsa:5515
B3KUN1	hsa:5515	PPP2CA	protein phosphatase 2 catalytic subunit alpha	hsa04151	PI3K-Akt signaling pathway	http://www.kegg.jp/kegg-bin/show_pathway?+hsa:5515
B3KUN1	hsa:5515	PPP2CA	protein phosphatase 2 catalytic subunit alpha	hsa04390	Hippo signaling pathway	http://www.kegg.jp/kegg-bin/show_pathway?+hsa:5515
B3KUN1	hsa:5515	PPP2CA	protein phosphatase 2 catalytic subunit alpha	hsa04730	Long-term depression	http://www.kegg.jp/kegg-bin/show_pathway?+hsa:5515
B3KUN1	hsa:5515	PPP2CA	protein phosphatase 2 catalytic subunit alpha	hsa04071	Sphingolipid signaling pathway	http://www.kegg.jp/kegg-bin/show_pathway?+hsa:5515
B3KUN1	hsa:5515	PPP2CA	protein phosphatase 2 catalytic subunit alpha	hsa05165	Human papillomavirus infection	http://www.kegg.jp/kegg-bin/show_pathway?+hsa:5515
B3KUN1	hsa:5515	PPP2CA	protein phosphatase 2 catalytic subunit alpha	hsa03015	mRNA surveillance pathway	http://www.kegg.jp/kegg-bin/show_pathway?+hsa:5515
B3KUN1	hsa:5515	PPP2CA	protein phosphatase 2 catalytic subunit alpha	hsa04136	Autophagy - other	http://www.kegg.jp/kegg-bin/show_pathway?+hsa:5515
B3KUN1	hsa:5515	PPP2CA	protein phosphatase 2 catalytic subunit alpha	hsa04140	Autophagy - animal	http://www.kegg.jp/kegg-bin/show_pathway?+hsa:5515
B3KUN1	hsa:5515	PPP2CA	protein phosphatase 2 catalytic subunit alpha	hsa05160	Hepatitis C	http://www.kegg.jp/kegg-bin/show_pathway?+hsa:5515
B3KUN1	hsa:5515	PPP2CA	protein phosphatase 2 catalytic subunit alpha	hsa04350	TGF-beta signaling pathway	http://www.kegg.jp/kegg-bin/show_pathway?+hsa:5515
B3KUN1	hsa:5515	PPP2CA	protein phosphatase 2 catalytic subunit alpha	hsa04530	Tight junction	http://www.kegg.jp/kegg-bin/show_pathway?+hsa:5515
B3KUQ5
B3KV27	hsa:59350	RXFP1	relaxin family peptide receptor 1	hsa04926	Relaxin signaling pathway	http://www.kegg.jp/kegg-bin/show_pathway?+hsa:59350
B3KV27	hsa:59350	RXFP1	relaxin family peptide receptor 1	hsa04080	Neuroactive ligand-receptor interaction	http://www.kegg.jp/kegg-bin/show_pathway?+hsa:59350
B3KVI6
B3KVT0	hsa:112399	EGLN3	egl-9 family hypoxia inducible factor 3	hsa04066	HIF-1 signaling pathway	http://www.kegg.jp/kegg-bin/show_pathway?+hsa:112399
B3KVT0	hsa:112399	EGLN3	egl-9 family hypoxia inducible factor 3	hsa05200	Pathways in cancer	http://www.kegg.jp/kegg-bin/show_pathway?+hsa:112399
B3KVT0	hsa:112399	EGLN3	egl-9 family hypoxia inducible factor 3	hsa05211	Renal cell carcinoma	http://www.kegg.jp/kegg-bin/show_pathway?+hsa:112399
B3KWD0	hsa:7514	XPO1	exportin 1	hsa05164	Influenza A	http://www.kegg.jp/kegg-bin/show_pathway?+hsa:7514
B3KWD0	hsa:7514	XPO1	exportin 1	hsa05166	Human T-cell leukemia virus 1 infection	http://www.kegg.jp/kegg-bin/show_pathway?+hsa:7514
B3KWD0	hsa:7514	XPO1	exportin 1	hsa03013	RNA transport	http://www.kegg.jp/kegg-bin/show_pathway?+hsa:7514
B3KWD0	hsa:7514	XPO1	exportin 1	hsa03008	Ribosome biogenesis in eukaryotes	http://www.kegg.jp/kegg-bin/show_pathway?+hsa:7514
B3KWG6	hsa:3843
B3KWK0
B3KXQ3
B3KXW2	hsa:55205
B3KXZ4
B3KY12
B4DDC9
B4DDF7
B4DDM6
B4DDS7
B4DDU6	hsa:22948
B4DDY5
B4DE30
B4DE69
B4DEB9
B4DEC8
B4DEH2
B4DEP6
B4DEQ8
B4DF34
B4DF70
B4DGN3
B4DGP2	hsa:59350	RXFP1	relaxin family peptide receptor 1	hsa04926	Relaxin signaling pathway	http://www.kegg.jp/kegg-bin/show_pathway?+hsa:59350
B4DGP2	hsa:59350	RXFP1	relaxin family peptide receptor 1	hsa04080	Neuroactive ligand-receptor interaction	http://www.kegg.jp/kegg-bin/show_pathway?+hsa:59350
B4DGU8	hsa:79598
B4DGX3
B4DH16
B4DH27	hsa:79798	ARMC5	armadillo repeat containing 5	hsa04934	Cushing syndrome	http://www.kegg.jp/kegg-bin/show_pathway?+hsa:79798
B4DH45
B4DH55
B4DH66	hsa:55833
B4DHC5
B4DHW5
B4DHY4
B4DII2
B4DII6
B4DIU9	hsa:79798	ARMC5	armadillo repeat containing 5	hsa04934	Cushing syndrome	http://www.kegg.jp/kegg-bin/show_pathway?+hsa:79798
B4DJB4
B4DJC8
B4DKH4	hsa:1636	ACE	angiotensin I converting enzyme	hsa04614	Renin-angiotensin system	http://www.kegg.jp/kegg-bin/show_pathway?+hsa:1636
B4DKH4	hsa:1636	ACE	angiotensin I converting enzyme	hsa05142	Chagas disease (American trypanosomiasis)	http://www.kegg.jp/kegg-bin/show_pathway?+hsa:1636
B4DKH4	hsa:1636	ACE	angiotensin I converting enzyme	hsa04924	Renin secretion	http://www.kegg.jp/kegg-bin/show_pathway?+hsa:1636
B4DKH4	hsa:1636	ACE	angiotensin I converting enzyme	hsa05410	Hypertrophic cardiomyopathy (HCM)	http://www.kegg.jp/kegg-bin/show_pathway?+hsa:1636
B4DKM2
B4DL95	hsa:124590
B4DLA6	hsa:4173	MCM4	minichromosome maintenance complex component 4	hsa04110	Cell cycle	http://www.kegg.jp/kegg-bin/show_pathway?+hsa:4173
B4DLA6	hsa:4173	MCM4	minichromosome maintenance complex component 4	hsa03030	DNA replication	http://www.kegg.jp/kegg-bin/show_pathway?+hsa:4173
B4DLJ3
B4DLR3
B4DLS8
B4DLU5
B4DM28
B4DM33
B4DMB1	hsa:10236
B4DMF0
B4DMJ6
B4DN17	hsa:64779
B4DN70
B4DNA0
B4DNK4	hsa:5315	PKM	pyruvate kinase M1/2	hsa00010	Glycolysis / Gluconeogenesis	http://www.kegg.jp/kegg-bin/show_pathway?+hsa:5315
B4DNK4	hsa:5315	PKM	pyruvate kinase M1/2	hsa04930	Type II diabetes mellitus	http://www.kegg.jp/kegg-bin/show_pathway?+hsa:5315
B4DNK4	hsa:5315	PKM	pyruvate kinase M1/2	hsa05230	Central carbon metabolism in cancer	http://www.kegg.jp/kegg-bin/show_pathway?+hsa:5315
B4DNK4	hsa:5315	PKM	pyruvate kinase M1/2	hsa00620	Pyruvate metabolism	http://www.kegg.jp/kegg-bin/show_pathway?+hsa:5315
B4DNK4	hsa:5315	PKM	pyruvate kinase M1/2	hsa00230	Purine metabolism	http://www.kegg.jp/kegg-bin/show_pathway?+hsa:5315
B4DNK4	hsa:5315	PKM	pyruvate kinase M1/2	hsa04922	Glucagon signaling pathway	http://www.kegg.jp/kegg-bin/show_pathway?+hsa:5315
B4DNK4	hsa:5315	PKM	pyruvate kinase M1/2	hsa05203	Viral carcinogenesis	http://www.kegg.jp/kegg-bin/show_pathway?+hsa:5315
B4DNK4	hsa:5315	PKM	pyruvate kinase M1/2	hsa05165	Human papillomavirus infection	http://www.kegg.jp/kegg-bin/show_pathway?+hsa:5315
B4DNZ0
B4DP54
B4DP56
B4DP70
B4DP78	hsa:8910
B4DPP6
B4DPX9	hsa:253943
B4DQC0
B4DQN8
B4DQY1
B4DQY2
B4DR01
B4DR70
B4DRA3
B4DRB6
B4DRM3	hsa:1975	EIF4B	eukaryotic translation initiation factor 4B	hsa04150	mTOR signaling pathway	http://www.kegg.jp/kegg-bin/show_pathway?+hsa:1975
B4DRM3	hsa:1975	EIF4B	eukaryotic translation initiation factor 4B	hsa05205	Proteoglycans in cancer	http://www.kegg.jp/kegg-bin/show_pathway?+hsa:1975
B4DRM3	hsa:1975	EIF4B	eukaryotic translation initiation factor 4B	hsa04151	PI3K-Akt signaling pathway	http://www.kegg.jp/kegg-bin/show_pathway?+hsa:1975
B4DRM3	hsa:1975	EIF4B	eukaryotic translation initiation factor 4B	hsa03013	RNA transport	http://www.kegg.jp/kegg-bin/show_pathway?+hsa:1975
B4DRT3
B4DRV2
B4DRX3
B4DS01
B4DS66
B4DSA8
B4DSF8
B4DSK0
B4DSP6	hsa:83694
B4DSS6
B4DSY4
B4DT01
B4DT28	hsa:10236
B4DT31	hsa:8880
B4DT77
B4DTA2
B4DTP3
B4DTX5	hsa:10580	SORBS1	sorbin and SH3 domain containing 1	hsa04910	Insulin signaling pathway	http://www.kegg.jp/kegg-bin/show_pathway?+hsa:10580
B4DTX5	hsa:10580	SORBS1	sorbin and SH3 domain containing 1	hsa03320	PPAR signaling pathway	http://www.kegg.jp/kegg-bin/show_pathway?+hsa:10580
B4DTX5	hsa:10580	SORBS1	sorbin and SH3 domain containing 1	hsa04520	Adherens junction	http://www.kegg.jp/kegg-bin/show_pathway?+hsa:10580
B4DU15
B4DU66
B4DU96
B4DUE4
B4DV44
B4DV51	hsa:5901	RAN	RAN, member RAS oncogene family	hsa03008	Ribosome biogenesis in eukaryotes	http://www.kegg.jp/kegg-bin/show_pathway?+hsa:5901
B4DV51	hsa:5901	RAN	RAN, member RAS oncogene family	hsa03013	RNA transport	http://www.kegg.jp/kegg-bin/show_pathway?+hsa:5901
B4DV51	hsa:5901	RAN	RAN, member RAS oncogene family	hsa05166	Human T-cell leukemia virus 1 infection	http://www.kegg.jp/kegg-bin/show_pathway?+hsa:5901
B4DV79
B4DVG7
B4DVQ0
B4DVS0
B4DVX2
B4DVZ2
B4DW90	hsa:10946	SF3A3	splicing factor 3a subunit 3	hsa03040	Spliceosome	http://www.kegg.jp/kegg-bin/show_pathway?+hsa:10946
B4DWA5
B4DWF8
B4DWL1
B4DWN0
B4DWU2
B4DX08	hsa:22948
B4DX78
B4DXF4
B4DXI1
B4DXT5
B4DY87
B4DY96
B4DYC8	hsa:22948
B4DYY5	hsa:9898
B4DZ54
B4DZP5
B4DZQ5
B4DZT5
B4DZW4
B4E043
B4E0B6
B4E0F5
B4E0R5	hsa:55833
B4E0R6
B4E0X8
B4E102
B4E112
B4E121
B4E177
B4E190
B4E1E4
B4E1Q0
B4E264
B4E2N5
B4E312
B4E357
B4E386	hsa:84617	TUBB6	tubulin beta 6 class V	hsa05130	Pathogenic Escherichia coli infection	http://www.kegg.jp/kegg-bin/show_pathway?+hsa:84617
B4E386	hsa:84617	TUBB6	tubulin beta 6 class V	hsa04540	Gap junction	http://www.kegg.jp/kegg-bin/show_pathway?+hsa:84617
B4E386	hsa:84617	TUBB6	tubulin beta 6 class V	hsa04145	Phagosome	http://www.kegg.jp/kegg-bin/show_pathway?+hsa:84617
B4E3L5
B5BU62
B5BUB1
B5BUB5
B5BUE6
B5MCF9
B5MD38
B5MDF5
B5MEG9
B6ECI7
B6V6K6
B6V6K7
B7WNR0
B7Z2A1
B7Z2D6	hsa:875	CBS	cystathionine beta-synthase	hsa00270	Cysteine and methionine metabolism	http://www.kegg.jp/kegg-bin/show_pathway?+hsa:875
B7Z2D6	hsa:875	CBS	cystathionine beta-synthase	hsa00260	Glycine, serine and threonine metabolism	http://www.kegg.jp/kegg-bin/show_pathway?+hsa:875
B7Z378
B7Z3A3
B7Z3J6
B7Z3V7	hsa:2897	GRIK1	glutamate ionotropic receptor kainate type subunit 1	hsa04080	Neuroactive ligand-receptor interaction	http://www.kegg.jp/kegg-bin/show_pathway?+hsa:2897
B7Z3V7	hsa:2897	GRIK1	glutamate ionotropic receptor kainate type subunit 1	hsa04724	Glutamatergic synapse	http://www.kegg.jp/kegg-bin/show_pathway?+hsa:2897
B7Z438
B7Z4C8
B7Z4E1
B7Z4E3
B7Z4F6
B7Z4R3
B7Z4Z2	hsa:53	ACP2	acid phosphatase 2, lysosomal	hsa04142	Lysosome	http://www.kegg.jp/kegg-bin/show_pathway?+hsa:53
B7Z4Z2	hsa:53	ACP2	acid phosphatase 2, lysosomal	hsa00740	Riboflavin metabolism	http://www.kegg.jp/kegg-bin/show_pathway?+hsa:53
B7Z552	hsa:53	ACP2	acid phosphatase 2, lysosomal	hsa04142	Lysosome	http://www.kegg.jp/kegg-bin/show_pathway?+hsa:53
B7Z552	hsa:53	ACP2	acid phosphatase 2, lysosomal	hsa00740	Riboflavin metabolism	http://www.kegg.jp/kegg-bin/show_pathway?+hsa:53
B7Z5T5
B7Z5U5
B7Z6L8	hsa:53	ACP2	acid phosphatase 2, lysosomal	hsa04142	Lysosome	http://www.kegg.jp/kegg-bin/show_pathway?+hsa:53
B7Z6L8	hsa:53	ACP2	acid phosphatase 2, lysosomal	hsa00740	Riboflavin metabolism	http://www.kegg.jp/kegg-bin/show_pathway?+hsa:53
B7Z6T8	hsa:53	ACP2	acid phosphatase 2, lysosomal	hsa04142	Lysosome	http://www.kegg.jp/kegg-bin/show_pathway?+hsa:53
B7Z6T8	hsa:53	ACP2	acid phosphatase 2, lysosomal	hsa00740	Riboflavin metabolism	http://www.kegg.jp/kegg-bin/show_pathway?+hsa:53
B7Z6U3
B7Z6W5
B7Z7D2	hsa:53	ACP2	acid phosphatase 2, lysosomal	hsa04142	Lysosome	http://www.kegg.jp/kegg-bin/show_pathway?+hsa:53
B7Z7D2	hsa:53	ACP2	acid phosphatase 2, lysosomal	hsa00740	Riboflavin metabolism	http://www.kegg.jp/kegg-bin/show_pathway?+hsa:53
B7Z7P2	hsa:55833
B7Z809
B7Z8J7	hsa:79807
B7Z8K4
B7Z8Z6
B7Z957
B7Z999	hsa:631
B7Z9J8	hsa:3419	IDH3A	isocitrate dehydrogenase (NAD(+)) 3 catalytic subunit alpha	hsa00020	Citrate cycle (TCA cycle)	http://www.kegg.jp/kegg-bin/show_pathway?+hsa:3419
B7Z9L0
B7Z9S6
B7Z9W4
B7ZAF6
B7ZAR1	hsa:22948
B7ZB16
B7ZC06
B7ZKM6
B7ZKM7
B7ZM99	hsa:25902	MTHFD1L	methylenetetrahydrofolate dehydrogenase (NADP+ dependent) 1 like	hsa00670	One carbon pool by folate	http://www.kegg.jp/kegg-bin/show_pathway?+hsa:25902
B8A6G2
B8ZZ34	hsa:440829
B8ZZ50	hsa:9470	EIF4E2	eukaryotic translation initiation factor 4E family member 2	hsa04151	PI3K-Akt signaling pathway	http://www.kegg.jp/kegg-bin/show_pathway?+hsa:9470
B8ZZ50	hsa:9470	EIF4E2	eukaryotic translation initiation factor 4E family member 2	hsa01521	EGFR tyrosine kinase inhibitor resistance	http://www.kegg.jp/kegg-bin/show_pathway?+hsa:9470
B8ZZ50	hsa:9470	EIF4E2	eukaryotic translation initiation factor 4E family member 2	hsa04066	HIF-1 signaling pathway	http://www.kegg.jp/kegg-bin/show_pathway?+hsa:9470
B8ZZ50	hsa:9470	EIF4E2	eukaryotic translation initiation factor 4E family member 2	hsa04150	mTOR signaling pathway	http://www.kegg.jp/kegg-bin/show_pathway?+hsa:9470
B8ZZ50	hsa:9470	EIF4E2	eukaryotic translation initiation factor 4E family member 2	hsa04211	Longevity regulating pathway	http://www.kegg.jp/kegg-bin/show_pathway?+hsa:9470
B8ZZ50	hsa:9470	EIF4E2	eukaryotic translation initiation factor 4E family member 2	hsa04910	Insulin signaling pathway	http://www.kegg.jp/kegg-bin/show_pathway?+hsa:9470
B8ZZ50	hsa:9470	EIF4E2	eukaryotic translation initiation factor 4E family member 2	hsa03013	RNA transport	http://www.kegg.jp/kegg-bin/show_pathway?+hsa:9470
B8ZZF6
B8ZZK4
B8ZZL3	hsa:9470	EIF4E2	eukaryotic translation initiation factor 4E family member 2	hsa04151	PI3K-Akt signaling pathway	http://www.kegg.jp/kegg-bin/show_pathway?+hsa:9470
B8ZZL3	hsa:9470	EIF4E2	eukaryotic translation initiation factor 4E family member 2	hsa01521	EGFR tyrosine kinase inhibitor resistance	http://www.kegg.jp/kegg-bin/show_pathway?+hsa:9470
B8ZZL3	hsa:9470	EIF4E2	eukaryotic translation initiation factor 4E family member 2	hsa04066	HIF-1 signaling pathway	http://www.kegg.jp/kegg-bin/show_pathway?+hsa:9470
B8ZZL3	hsa:9470	EIF4E2	eukaryotic translation initiation factor 4E family member 2	hsa04150	mTOR signaling pathway	http://www.kegg.jp/kegg-bin/show_pathway?+hsa:9470
B8ZZL3	hsa:9470	EIF4E2	eukaryotic translation initiation factor 4E family member 2	hsa04211	Longevity regulating pathway	http://www.kegg.jp/kegg-bin/show_pathway?+hsa:9470
B8ZZL3	hsa:9470	EIF4E2	eukaryotic translation initiation factor 4E family member 2	hsa04910	Insulin signaling pathway	http://www.kegg.jp/kegg-bin/show_pathway?+hsa:9470
B8ZZL3	hsa:9470	EIF4E2	eukaryotic translation initiation factor 4E family member 2	hsa03013	RNA transport	http://www.kegg.jp/kegg-bin/show_pathway?+hsa:9470
B8ZZY2
B9A023	hsa:9470	EIF4E2	eukaryotic translation initiation factor 4E family member 2	hsa04151	PI3K-Akt signaling pathway	http://www.kegg.jp/kegg-bin/show_pathway?+hsa:9470
B9A023	hsa:9470	EIF4E2	eukaryotic translation initiation factor 4E family member 2	hsa01521	EGFR tyrosine kinase inhibitor resistance	http://www.kegg.jp/kegg-bin/show_pathway?+hsa:9470
B9A023	hsa:9470	EIF4E2	eukaryotic translation initiation factor 4E family member 2	hsa04066	HIF-1 signaling pathway	http://www.kegg.jp/kegg-bin/show_pathway?+hsa:9470
B9A023	hsa:9470	EIF4E2	eukaryotic translation initiation factor 4E family member 2	hsa04150	mTOR signaling pathway	http://www.kegg.jp/kegg-bin/show_pathway?+hsa:9470
B9A023	hsa:9470	EIF4E2	eukaryotic translation initiation factor 4E family member 2	hsa04211	Longevity regulating pathway	http://www.kegg.jp/kegg-bin/show_pathway?+hsa:9470
B9A023	hsa:9470	EIF4E2	eukaryotic translation initiation factor 4E family member 2	hsa04910	Insulin signaling pathway	http://www.kegg.jp/kegg-bin/show_pathway?+hsa:9470
B9A023	hsa:9470	EIF4E2	eukaryotic translation initiation factor 4E family member 2	hsa03013	RNA transport	http://www.kegg.jp/kegg-bin/show_pathway?+hsa:9470
B9A044
C0JYZ1
C3W8I0
C3W8I1
C6EMX8	hsa:4176	MCM7	minichromosome maintenance complex component 7	hsa03030	DNA replication	http://www.kegg.jp/kegg-bin/show_pathway?+hsa:4176
C6EMX8	hsa:4176	MCM7	minichromosome maintenance complex component 7	hsa04110	Cell cycle	http://www.kegg.jp/kegg-bin/show_pathway?+hsa:4176
C9E1I1
C9E865
C9IZQ3
C9J128
C9J173
C9J1Z8
C9J2I0
C9J2U0
C9J2Z6
C9J365	hsa:6747	SSR3	signal sequence receptor subunit 3	hsa04141	Protein processing in endoplasmic reticulum	http://www.kegg.jp/kegg-bin/show_pathway?+hsa:6747
C9J3V5	hsa:647310
C9J406
C9J470
C9J5S7
C9J634
C9J8S8
C9JA28
C9JEL3
C9JF66	hsa:50852
C9JFR7
C9JKR2
C9JLX5
C9JP00	hsa:4154
C9JPG5	hsa:6405	SEMA3F	semaphorin 3F	hsa04360	Axon guidance	http://www.kegg.jp/kegg-bin/show_pathway?+hsa:6405
C9JPM4
C9JU56
C9JZG1
C9K025
C9K0F2
D3DQS4
D3DSE2
D3DUG9
D3DUJ0
D3YTB1
D3YTF8
D6R9I7
D6R9V3
D6RAC2
D6RBW1	hsa:1977	EIF4E	eukaryotic translation initiation factor 4E	hsa01521	EGFR tyrosine kinase inhibitor resistance	http://www.kegg.jp/kegg-bin/show_pathway?+hsa:1977
D6RBW1	hsa:1977	EIF4E	eukaryotic translation initiation factor 4E	hsa04150	mTOR signaling pathway	http://www.kegg.jp/kegg-bin/show_pathway?+hsa:1977
D6RBW1	hsa:1977	EIF4E	eukaryotic translation initiation factor 4E	hsa04066	HIF-1 signaling pathway	http://www.kegg.jp/kegg-bin/show_pathway?+hsa:1977
D6RBW1	hsa:1977	EIF4E	eukaryotic translation initiation factor 4E	hsa04151	PI3K-Akt signaling pathway	http://www.kegg.jp/kegg-bin/show_pathway?+hsa:1977
D6RBW1	hsa:1977	EIF4E	eukaryotic translation initiation factor 4E	hsa04211	Longevity regulating pathway	http://www.kegg.jp/kegg-bin/show_pathway?+hsa:1977
D6RBW1	hsa:1977	EIF4E	eukaryotic translation initiation factor 4E	hsa04910	Insulin signaling pathway	http://www.kegg.jp/kegg-bin/show_pathway?+hsa:1977
D6RBW1	hsa:1977	EIF4E	eukaryotic translation initiation factor 4E	hsa03013	RNA transport	http://www.kegg.jp/kegg-bin/show_pathway?+hsa:1977
D6RD47
D6RDJ2
D6REE5
D6REE7
D6RF62
D6RFH8
D6RGJ2	hsa:79155
D6RHD5
D6RIA3	hsa:285556
D6RIX0
D6W632
D6W633
D7PBN4
D7RF68
D9J2M1
E0ZS58
E5KNU5	hsa:5428
E5KNV8
E5KNW2
E5KNX5
E5KS55
E5KS60	hsa:8803	SUCLA2	succinate-CoA ligase ADP-forming beta subunit	hsa00640	Propanoate metabolism	http://www.kegg.jp/kegg-bin/show_pathway?+hsa:8803
E5KS60	hsa:8803	SUCLA2	succinate-CoA ligase ADP-forming beta subunit	hsa00020	Citrate cycle (TCA cycle)	http://www.kegg.jp/kegg-bin/show_pathway?+hsa:8803
E5RFI3
E5RFP6
E5RG31
E5RGS9
E5RH77
E5RHC1
E5RHP4
E5RHY4
E5RHZ6
E5RIP1
E5RJN6
E5RJX2
E5RK27
E7ENF2
E7ENK3	hsa:2897	GRIK1	glutamate ionotropic receptor kainate type subunit 1	hsa04080	Neuroactive ligand-receptor interaction	http://www.kegg.jp/kegg-bin/show_pathway?+hsa:2897
E7ENK3	hsa:2897	GRIK1	glutamate ionotropic receptor kainate type subunit 1	hsa04724	Glutamatergic synapse	http://www.kegg.jp/kegg-bin/show_pathway?+hsa:2897
E7ENZ3	hsa:22948
E7EPN9	hsa:23215
E7EPY9	hsa:2897	GRIK1	glutamate ionotropic receptor kainate type subunit 1	hsa04080	Neuroactive ligand-receptor interaction	http://www.kegg.jp/kegg-bin/show_pathway?+hsa:2897
E7EPY9	hsa:2897	GRIK1	glutamate ionotropic receptor kainate type subunit 1	hsa04724	Glutamatergic synapse	http://www.kegg.jp/kegg-bin/show_pathway?+hsa:2897
E7EPZ0	hsa:2897	GRIK1	glutamate ionotropic receptor kainate type subunit 1	hsa04080	Neuroactive ligand-receptor interaction	http://www.kegg.jp/kegg-bin/show_pathway?+hsa:2897
E7EPZ0	hsa:2897	GRIK1	glutamate ionotropic receptor kainate type subunit 1	hsa04724	Glutamatergic synapse	http://www.kegg.jp/kegg-bin/show_pathway?+hsa:2897
E7EQV3
E7ERV2
E7ESF5
E7ESG8
E7ESP9
E7ET59
E7EUX4
E7EV88
E7EVA0
E7EWK1	hsa:10587	TXNRD2	thioredoxin reductase 2	hsa05225	Hepatocellular carcinoma	http://www.kegg.jp/kegg-bin/show_pathway?+hsa:10587
E7EWK1	hsa:10587	TXNRD2	thioredoxin reductase 2	hsa05200	Pathways in cancer	http://www.kegg.jp/kegg-bin/show_pathway?+hsa:10587
E7EWK1	hsa:10587	TXNRD2	thioredoxin reductase 2	hsa00450	Selenocompound metabolism	http://www.kegg.jp/kegg-bin/show_pathway?+hsa:10587
E7EX17	hsa:1975	EIF4B	eukaryotic translation initiation factor 4B	hsa04150	mTOR signaling pathway	http://www.kegg.jp/kegg-bin/show_pathway?+hsa:1975
E7EX17	hsa:1975	EIF4B	eukaryotic translation initiation factor 4B	hsa05205	Proteoglycans in cancer	http://www.kegg.jp/kegg-bin/show_pathway?+hsa:1975
E7EX17	hsa:1975	EIF4B	eukaryotic translation initiation factor 4B	hsa04151	PI3K-Akt signaling pathway	http://www.kegg.jp/kegg-bin/show_pathway?+hsa:1975
E7EX17	hsa:1975	EIF4B	eukaryotic translation initiation factor 4B	hsa03013	RNA transport	http://www.kegg.jp/kegg-bin/show_pathway?+hsa:1975
E9KL35	hsa:10399	RACK1	receptor for activated C kinase 1	hsa05162	Measles	http://www.kegg.jp/kegg-bin/show_pathway?+hsa:10399
E9KL36	hsa:7276	TTR	transthyretin	hsa04918	Thyroid hormone synthesis	http://www.kegg.jp/kegg-bin/show_pathway?+hsa:7276
E9PAU2	hsa:125950
E9PBS1
E9PCA1	hsa:22948
E9PCA3	hsa:59350	RXFP1	relaxin family peptide receptor 1	hsa04926	Relaxin signaling pathway	http://www.kegg.jp/kegg-bin/show_pathway?+hsa:59350
E9PCA3	hsa:59350	RXFP1	relaxin family peptide receptor 1	hsa04080	Neuroactive ligand-receptor interaction	http://www.kegg.jp/kegg-bin/show_pathway?+hsa:59350
E9PD61	hsa:2897	GRIK1	glutamate ionotropic receptor kainate type subunit 1	hsa04080	Neuroactive ligand-receptor interaction	http://www.kegg.jp/kegg-bin/show_pathway?+hsa:2897
E9PD61	hsa:2897	GRIK1	glutamate ionotropic receptor kainate type subunit 1	hsa04724	Glutamatergic synapse	http://www.kegg.jp/kegg-bin/show_pathway?+hsa:2897
E9PEB5
E9PFQ4
E9PG22	hsa:79598
E9PG35
E9PGF6
E9PH38
E9PHA2
E9PHF7	hsa:56922	MCCC1	methylcrotonoyl-CoA carboxylase 1	hsa00280	Valine, leucine and isoleucine degradation	http://www.kegg.jp/kegg-bin/show_pathway?+hsa:56922
E9PHM6	hsa:667
E9PHY0	hsa:53	ACP2	acid phosphatase 2, lysosomal	hsa04142	Lysosome	http://www.kegg.jp/kegg-bin/show_pathway?+hsa:53
E9PHY0	hsa:53	ACP2	acid phosphatase 2, lysosomal	hsa00740	Riboflavin metabolism	http://www.kegg.jp/kegg-bin/show_pathway?+hsa:53
E9PI87
E9PII7
E9PJH4
E9PK25
E9PK82
E9PKE3
E9PKF0
E9PKW9
E9PL09
E9PLA9
E9PLJ2
E9PLJ3
E9PLX7
E9PM57
E9PMA0	hsa:9131	AIFM1	apoptosis inducing factor mitochondria associated 1	hsa04217	Necroptosis	http://www.kegg.jp/kegg-bin/show_pathway?+hsa:9131
E9PMA0	hsa:9131	AIFM1	apoptosis inducing factor mitochondria associated 1	hsa04210	Apoptosis	http://www.kegg.jp/kegg-bin/show_pathway?+hsa:9131
E9PMD0
E9PP23
E9PP50
E9PPC7
E9PPJ0
E9PPU1
E9PPV4
E9PQ96
E9PQB7
E9PQW9
E9PQY3	hsa:53	ACP2	acid phosphatase 2, lysosomal	hsa04142	Lysosome	http://www.kegg.jp/kegg-bin/show_pathway?+hsa:53
E9PQY3	hsa:53	ACP2	acid phosphatase 2, lysosomal	hsa00740	Riboflavin metabolism	http://www.kegg.jp/kegg-bin/show_pathway?+hsa:53
E9PR30
E9PR38
F1T0B3
F1T0I1	hsa:9919
F2Z2Q9
F2Z2S8
F2Z393
F4MH36	hsa:7404	UTY	ubiquitously transcribed tetratricopeptide repeat containing, Y-linked	hsa05202	Transcriptional misregulation in cancer	http://www.kegg.jp/kegg-bin/show_pathway?+hsa:7404
F4MHI3
F5GWF6
F5GWR7
F5GX11
F5GX14	hsa:9761
F5GY55
F5GYT8
F5GZQ3	hsa:3032	HADHB	hydroxyacyl-CoA dehydrogenase trifunctional multienzyme complex subunit beta	hsa00062	Fatty acid elongation	http://www.kegg.jp/kegg-bin/show_pathway?+hsa:3032
F5GZQ3	hsa:3032	HADHB	hydroxyacyl-CoA dehydrogenase trifunctional multienzyme complex subunit beta	hsa00280	Valine, leucine and isoleucine degradation	http://www.kegg.jp/kegg-bin/show_pathway?+hsa:3032
F5GZQ3	hsa:3032	HADHB	hydroxyacyl-CoA dehydrogenase trifunctional multienzyme complex subunit beta	hsa00071	Fatty acid degradation	http://www.kegg.jp/kegg-bin/show_pathway?+hsa:3032
F5H018
F5H0C7
F5H0M7	hsa:64779
F5H1S8
F5H1V1
F5H2B9
F5H2F4
F5H423
F5H578
F5H6T5
F6QMI7	hsa:667
F6QYI9
F6R6M7
F6S2B7
F6S4E6
F6SXL5
F6TRA5
F6U6E2
F6WLT2
F8VQ14
F8VQQ3
F8VR84
F8VX11
F8VX48
F8VYV2
F8VZX2
F8W1G2	hsa:112399	EGLN3	egl-9 family hypoxia inducible factor 3	hsa04066	HIF-1 signaling pathway	http://www.kegg.jp/kegg-bin/show_pathway?+hsa:112399
F8W1G2	hsa:112399	EGLN3	egl-9 family hypoxia inducible factor 3	hsa05200	Pathways in cancer	http://www.kegg.jp/kegg-bin/show_pathway?+hsa:112399
F8W1G2	hsa:112399	EGLN3	egl-9 family hypoxia inducible factor 3	hsa05211	Renal cell carcinoma	http://www.kegg.jp/kegg-bin/show_pathway?+hsa:112399
F8W1T5
F8W726	hsa:9898
F8W727
F8W9J4	hsa:667
F8W9U4
F8WDB3
F8WDD7
F8WE04
F8WE65
F8WEF8	hsa:8220
F8WF02
F8WF69
F8WF91
G3V180
G3V1A1
G3V1A4
G3V1D3
G3V2A4
G3V3M1
G3V4F7
G3V5X7	hsa:7011
G3XAI2	hsa:3912	LAMB1	laminin subunit beta 1	hsa05222	Small cell lung cancer	http://www.kegg.jp/kegg-bin/show_pathway?+hsa:3912
G3XAI2	hsa:3912	LAMB1	laminin subunit beta 1	hsa05145	Toxoplasmosis	http://www.kegg.jp/kegg-bin/show_pathway?+hsa:3912
G3XAI2	hsa:3912	LAMB1	laminin subunit beta 1	hsa05146	Amoebiasis	http://www.kegg.jp/kegg-bin/show_pathway?+hsa:3912
G3XAI2	hsa:3912	LAMB1	laminin subunit beta 1	hsa04512	ECM-receptor interaction	http://www.kegg.jp/kegg-bin/show_pathway?+hsa:3912
G3XAI2	hsa:3912	LAMB1	laminin subunit beta 1	hsa05200	Pathways in cancer	http://www.kegg.jp/kegg-bin/show_pathway?+hsa:3912
G3XAI2	hsa:3912	LAMB1	laminin subunit beta 1	hsa04151	PI3K-Akt signaling pathway	http://www.kegg.jp/kegg-bin/show_pathway?+hsa:3912
G3XAI2	hsa:3912	LAMB1	laminin subunit beta 1	hsa04510	Focal adhesion	http://www.kegg.jp/kegg-bin/show_pathway?+hsa:3912
G3XAI2	hsa:3912	LAMB1	laminin subunit beta 1	hsa05165	Human papillomavirus infection	http://www.kegg.jp/kegg-bin/show_pathway?+hsa:3912
G3XAL1	hsa:10392	NOD1	nucleotide binding oligomerization domain containing 1	hsa05133	Pertussis	http://www.kegg.jp/kegg-bin/show_pathway?+hsa:10392
G3XAL1	hsa:10392	NOD1	nucleotide binding oligomerization domain containing 1	hsa04621	NOD-like receptor signaling pathway	http://www.kegg.jp/kegg-bin/show_pathway?+hsa:10392
G3XAL1	hsa:10392	NOD1	nucleotide binding oligomerization domain containing 1	hsa05131	Shigellosis	http://www.kegg.jp/kegg-bin/show_pathway?+hsa:10392
G3XAL1	hsa:10392	NOD1	nucleotide binding oligomerization domain containing 1	hsa05120	Epithelial cell signaling in Helicobacter pylori infection	http://www.kegg.jp/kegg-bin/show_pathway?+hsa:10392
G4XXL9	hsa:54205	CYCS	cytochrome c, somatic	hsa05163	Human cytomegalovirus infection	http://www.kegg.jp/kegg-bin/show_pathway?+hsa:54205
G4XXL9	hsa:54205	CYCS	cytochrome c, somatic	hsa05162	Measles	http://www.kegg.jp/kegg-bin/show_pathway?+hsa:54205
G4XXL9	hsa:54205	CYCS	cytochrome c, somatic	hsa05134	Legionellosis	http://www.kegg.jp/kegg-bin/show_pathway?+hsa:54205
G4XXL9	hsa:54205	CYCS	cytochrome c, somatic	hsa05152	Tuberculosis	http://www.kegg.jp/kegg-bin/show_pathway?+hsa:54205
G4XXL9	hsa:54205	CYCS	cytochrome c, somatic	hsa04932	Non-alcoholic fatty liver disease (NAFLD)	http://www.kegg.jp/kegg-bin/show_pathway?+hsa:54205
G4XXL9	hsa:54205	CYCS	cytochrome c, somatic	hsa04115	p53 signaling pathway	http://www.kegg.jp/kegg-bin/show_pathway?+hsa:54205
G4XXL9	hsa:54205	CYCS	cytochrome c, somatic	hsa04210	Apoptosis	http://www.kegg.jp/kegg-bin/show_pathway?+hsa:54205
G4XXL9	hsa:54205	CYCS	cytochrome c, somatic	hsa05012	Parkinson disease	http://www.kegg.jp/kegg-bin/show_pathway?+hsa:54205
G4XXL9	hsa:54205	CYCS	cytochrome c, somatic	hsa05169	Epstein-Barr virus infection	http://www.kegg.jp/kegg-bin/show_pathway?+hsa:54205
G4XXL9	hsa:54205	CYCS	cytochrome c, somatic	hsa05010	Alzheimer disease	http://www.kegg.jp/kegg-bin/show_pathway?+hsa:54205
G4XXL9	hsa:54205	CYCS	cytochrome c, somatic	hsa05164	Influenza A	http://www.kegg.jp/kegg-bin/show_pathway?+hsa:54205
G4XXL9	hsa:54205	CYCS	cytochrome c, somatic	hsa05161	Hepatitis B	http://www.kegg.jp/kegg-bin/show_pathway?+hsa:54205
G4XXL9	hsa:54205	CYCS	cytochrome c, somatic	hsa05210	Colorectal cancer	http://www.kegg.jp/kegg-bin/show_pathway?+hsa:54205
G4XXL9	hsa:54205	CYCS	cytochrome c, somatic	hsa05170	Human immunodeficiency virus 1 infection	http://www.kegg.jp/kegg-bin/show_pathway?+hsa:54205
G4XXL9	hsa:54205	CYCS	cytochrome c, somatic	hsa05416	Viral myocarditis	http://www.kegg.jp/kegg-bin/show_pathway?+hsa:54205
G4XXL9	hsa:54205	CYCS	cytochrome c, somatic	hsa05145	Toxoplasmosis	http://www.kegg.jp/kegg-bin/show_pathway?+hsa:54205
G4XXL9	hsa:54205	CYCS	cytochrome c, somatic	hsa05014	Amyotrophic lateral sclerosis (ALS)	http://www.kegg.jp/kegg-bin/show_pathway?+hsa:54205
G4XXL9	hsa:54205	CYCS	cytochrome c, somatic	hsa05160	Hepatitis C	http://www.kegg.jp/kegg-bin/show_pathway?+hsa:54205
G4XXL9	hsa:54205	CYCS	cytochrome c, somatic	hsa04215	Apoptosis - multiple species	http://www.kegg.jp/kegg-bin/show_pathway?+hsa:54205
G4XXL9	hsa:54205	CYCS	cytochrome c, somatic	hsa05016	Huntington disease	http://www.kegg.jp/kegg-bin/show_pathway?+hsa:54205
G4XXL9	hsa:54205	CYCS	cytochrome c, somatic	hsa05168	Herpes simplex virus 1 infection	http://www.kegg.jp/kegg-bin/show_pathway?+hsa:54205
G4XXL9	hsa:54205	CYCS	cytochrome c, somatic	hsa05200	Pathways in cancer	http://www.kegg.jp/kegg-bin/show_pathway?+hsa:54205
G4XXL9	hsa:54205	CYCS	cytochrome c, somatic	hsa05222	Small cell lung cancer	http://www.kegg.jp/kegg-bin/show_pathway?+hsa:54205
G4XXL9	hsa:54205	CYCS	cytochrome c, somatic	hsa05167	Kaposi sarcoma-associated herpesvirus infection	http://www.kegg.jp/kegg-bin/show_pathway?+hsa:54205
G4XXL9	hsa:54205	CYCS	cytochrome c, somatic	hsa01524	Platinum drug resistance	http://www.kegg.jp/kegg-bin/show_pathway?+hsa:54205
G5E9R5
G5E9W9	hsa:55303
G5E9X5
G8JL96
G8JLB6	hsa:3187
H0UI49
H0UIC3
H0Y2V1
H0Y4R1
H0Y517
H0Y5R1
H0Y696
H0Y720
H0Y763
H0Y8C6
H0Y8E6
H0YA17
H0YAC6
H0YB59
H0YC05
H0YC11
H0YC97
H0YCJ7
H0YDC5
H0YDK8
H0YEH2
H0YEU2
H0YEX5
H0YF32
H0YH64
H0YHV7
H0YJ21
H0YJ97
H0YJB2
H0YK49
H0YKD0
H0YKD8
H0YKT8
H0YKT9
H0YKY3
H0YL12
H0YL69
H0YL72
H0YLC2	hsa:5685	PSMA4	proteasome subunit alpha 4	hsa03050	Proteasome	http://www.kegg.jp/kegg-bin/show_pathway?+hsa:5685
H0YLI6
H0YLP6
H0YLS6
H0YLU7
H0YLX8
H0YM23
H0YM74
H0YMA1
H0YMF4
H0YMI6
H0YMU3
H0YMZ1
H0YN18	hsa:5685	PSMA4	proteasome subunit alpha 4	hsa03050	Proteasome	http://www.kegg.jp/kegg-bin/show_pathway?+hsa:5685
H0YN40
H0YN73
H0YN88
H0YNH8
H0YNP9
H0YNX6
H3BM69
H3BM89
H3BM95
H3BNC9
H3BNF8
H3BNW8	hsa:79905
H3BNZ6
H3BPE7
H3BPM3
H3BPY8
H3BQ34
H3BQQ2
H3BR70
H3BRE8
H3BRU6
H3BSK9
H3BTA2
H3BTB7
H3BTN5
H3BUF6	hsa:11273
H3BUP7
H3BV17
H3BV22
H7BY16
H7BYG7
H7C056
H7C0A3
H7C183
H7C1A1
H7C1U3
H7C2G2
H7C2H4
H7C2W9
H7C367
H7C463
H7C4C5
H7C4H2
H7C4S5
H7C531
H7C560
H7C5D5
H9C5G5
I3L0N7
I3L162
I3L1Q0
I3L1V5	hsa:100506084
I3L1V5	hsa:100996709
I3L1V5	hsa:51326
I3L2B0
I3L2E4
I3L2G8
I3L2I9
I3L2N0
I3L2Q8
I3L2X0
I3L308
I3L349
I3L397
I3L3L1	hsa:100506084
I3L3L1	hsa:100996709
I3L3L1	hsa:51326
I3L3M9
I3L413
I3L4D8
I3L4J1
I3L504
I3NI49
I3UJJ7
I4AY87	hsa:4282	MIF	macrophage migration inhibitory factor	hsa00350	Tyrosine metabolism	http://www.kegg.jp/kegg-bin/show_pathway?+hsa:4282
I4AY87	hsa:4282	MIF	macrophage migration inhibitory factor	hsa00360	Phenylalanine metabolism	http://www.kegg.jp/kegg-bin/show_pathway?+hsa:4282
I6L9E7
I6QYW0
I6TRR8
I6XC90	hsa:441273	SPDYE2	speedy/RINGO cell cycle regulator family member E2	hsa04914	Progesterone-mediated oocyte maturation	http://www.kegg.jp/kegg-bin/show_pathway?+hsa:441273
I6XC90	hsa:441273	SPDYE2	speedy/RINGO cell cycle regulator family member E2	hsa04114	Oocyte meiosis	http://www.kegg.jp/kegg-bin/show_pathway?+hsa:441273
J3JSM9
J3KNF5
J3KPG6
J3KQ26	hsa:79798	ARMC5	armadillo repeat containing 5	hsa04934	Cushing syndrome	http://www.kegg.jp/kegg-bin/show_pathway?+hsa:79798
J3KQE5
J3KR24
J3KRY3
J3KS28
J3KSB5
J3KSJ0
J3KSP2
J3KT73
J3KTH9
J3KTP8
J3QL01
J3QLE5
J3QQT0
J3QR48
J3QS69
J3QT28
K7EIG1
K7EIK4
K7EIL8
K7EJ20
K7EJB5
K7EK42
K7EKX7
K7EL02
K7EL32
K7EL56
K7ELE0
K7EM41
K7EMH1
K7EMU4
K7EN69
K7ENB4
K7ENH2
K7ENP6
K7EP07
K7EP46
K7EPJ3
K7EQN7
K7ER00
K7ERI7
K7ERP4
K7ERY0
K7ESM5
M0QXS5
M0QY67
M0QYD8
M0QZC5
M0QZM1
M0R0F0
M0R0R2
M0R210	hsa:6217	RPS16	ribosomal protein S16	hsa03010	Ribosome	http://www.kegg.jp/kegg-bin/show_pathway?+hsa:6217
O00148	hsa:10212
O00327	hsa:406	ARNTL	aryl hydrocarbon receptor nuclear translocator like	hsa04710	Circadian rhythm	http://www.kegg.jp/kegg-bin/show_pathway?+hsa:406
O00327	hsa:406	ARNTL	aryl hydrocarbon receptor nuclear translocator like	hsa04728	Dopaminergic synapse	http://www.kegg.jp/kegg-bin/show_pathway?+hsa:406
O00410	hsa:3843
O00425	hsa:10643
O00541	hsa:23481
O00602	hsa:2219
O00743	hsa:5537
O14559	hsa:115703
O14979	hsa:9987
O14980	hsa:7514	XPO1	exportin 1	hsa05164	Influenza A	http://www.kegg.jp/kegg-bin/show_pathway?+hsa:7514
O14980	hsa:7514	XPO1	exportin 1	hsa05166	Human T-cell leukemia virus 1 infection	http://www.kegg.jp/kegg-bin/show_pathway?+hsa:7514
O14980	hsa:7514	XPO1	exportin 1	hsa03013	RNA transport	http://www.kegg.jp/kegg-bin/show_pathway?+hsa:7514
O14980	hsa:7514	XPO1	exportin 1	hsa03008	Ribosome biogenesis in eukaryotes	http://www.kegg.jp/kegg-bin/show_pathway?+hsa:7514
O15027	hsa:9919
O15078	hsa:80184
O15119	hsa:6926	TBX3	T-box transcription factor 3	hsa04550	Signaling pathways regulating pluripotency of stem cells	http://www.kegg.jp/kegg-bin/show_pathway?+hsa:6926
O15397	hsa:10526
O43156	hsa:9675	TTI1	TELO2 interacting protein 1	hsa04150	mTOR signaling pathway	http://www.kegg.jp/kegg-bin/show_pathway?+hsa:9675
O43175	hsa:26227	PHGDH	phosphoglycerate dehydrogenase	hsa00260	Glycine, serine and threonine metabolism	http://www.kegg.jp/kegg-bin/show_pathway?+hsa:26227
O43175	hsa:26227	PHGDH	phosphoglycerate dehydrogenase	hsa00270	Cysteine and methionine metabolism	http://www.kegg.jp/kegg-bin/show_pathway?+hsa:26227
O43390	hsa:10236
O43392
O43395	hsa:9129	PRPF3	pre-mRNA processing factor 3	hsa03040	Spliceosome	http://www.kegg.jp/kegg-bin/show_pathway?+hsa:9129
O43424	hsa:2895	GRID2	glutamate ionotropic receptor delta type subunit 2	hsa04730	Long-term depression	http://www.kegg.jp/kegg-bin/show_pathway?+hsa:2895
O43424	hsa:2895	GRID2	glutamate ionotropic receptor delta type subunit 2	hsa04080	Neuroactive ligand-receptor interaction	http://www.kegg.jp/kegg-bin/show_pathway?+hsa:2895
O43548	hsa:9333
O43586	hsa:9051	PSTPIP1	proline-serine-threonine phosphatase interacting protein 1	hsa04621	NOD-like receptor signaling pathway	http://www.kegg.jp/kegg-bin/show_pathway?+hsa:9051
O43684	hsa:9184	BUB3	BUB3 mitotic checkpoint protein	hsa05166	Human T-cell leukemia virus 1 infection	http://www.kegg.jp/kegg-bin/show_pathway?+hsa:9184
O43684	hsa:9184	BUB3	BUB3 mitotic checkpoint protein	hsa04110	Cell cycle	http://www.kegg.jp/kegg-bin/show_pathway?+hsa:9184
O43819	hsa:9997	SCO2	SCO cytochrome c oxidase assembly protein 2	hsa05230	Central carbon metabolism in cancer	http://www.kegg.jp/kegg-bin/show_pathway?+hsa:9997
O46786
O60547	hsa:2762	GMDS	GDP-mannose 4,6-dehydratase	hsa00520	Amino sugar and nucleotide sugar metabolism	http://www.kegg.jp/kegg-bin/show_pathway?+hsa:2762
O60547	hsa:2762	GMDS	GDP-mannose 4,6-dehydratase	hsa00051	Fructose and mannose metabolism	http://www.kegg.jp/kegg-bin/show_pathway?+hsa:2762
O60573	hsa:9470	EIF4E2	eukaryotic translation initiation factor 4E family member 2	hsa04151	PI3K-Akt signaling pathway	http://www.kegg.jp/kegg-bin/show_pathway?+hsa:9470
O60573	hsa:9470	EIF4E2	eukaryotic translation initiation factor 4E family member 2	hsa01521	EGFR tyrosine kinase inhibitor resistance	http://www.kegg.jp/kegg-bin/show_pathway?+hsa:9470
O60573	hsa:9470	EIF4E2	eukaryotic translation initiation factor 4E family member 2	hsa04066	HIF-1 signaling pathway	http://www.kegg.jp/kegg-bin/show_pathway?+hsa:9470
O60573	hsa:9470	EIF4E2	eukaryotic translation initiation factor 4E family member 2	hsa04150	mTOR signaling pathway	http://www.kegg.jp/kegg-bin/show_pathway?+hsa:9470
O60573	hsa:9470	EIF4E2	eukaryotic translation initiation factor 4E family member 2	hsa04211	Longevity regulating pathway	http://www.kegg.jp/kegg-bin/show_pathway?+hsa:9470
O60573	hsa:9470	EIF4E2	eukaryotic translation initiation factor 4E family member 2	hsa04910	Insulin signaling pathway	http://www.kegg.jp/kegg-bin/show_pathway?+hsa:9470
O60573	hsa:9470	EIF4E2	eukaryotic translation initiation factor 4E family member 2	hsa03013	RNA transport	http://www.kegg.jp/kegg-bin/show_pathway?+hsa:9470
O75094	hsa:6586	SLIT3	slit guidance ligand 3	hsa04360	Axon guidance	http://www.kegg.jp/kegg-bin/show_pathway?+hsa:6586
O75116	hsa:9475	ROCK2	Rho associated coiled-coil containing protein kinase 2	hsa04062	Chemokine signaling pathway	http://www.kegg.jp/kegg-bin/show_pathway?+hsa:9475
O75116	hsa:9475	ROCK2	Rho associated coiled-coil containing protein kinase 2	hsa05130	Pathogenic Escherichia coli infection	http://www.kegg.jp/kegg-bin/show_pathway?+hsa:9475
O75116	hsa:9475	ROCK2	Rho associated coiled-coil containing protein kinase 2	hsa04071	Sphingolipid signaling pathway	http://www.kegg.jp/kegg-bin/show_pathway?+hsa:9475
O75116	hsa:9475	ROCK2	Rho associated coiled-coil containing protein kinase 2	hsa05132	Salmonella infection	http://www.kegg.jp/kegg-bin/show_pathway?+hsa:9475
O75116	hsa:9475	ROCK2	Rho associated coiled-coil containing protein kinase 2	hsa05200	Pathways in cancer	http://www.kegg.jp/kegg-bin/show_pathway?+hsa:9475
O75116	hsa:9475	ROCK2	Rho associated coiled-coil containing protein kinase 2	hsa04810	Regulation of actin cytoskeleton	http://www.kegg.jp/kegg-bin/show_pathway?+hsa:9475
O75116	hsa:9475	ROCK2	Rho associated coiled-coil containing protein kinase 2	hsa05135	Yersinia infection	http://www.kegg.jp/kegg-bin/show_pathway?+hsa:9475
O75116	hsa:9475	ROCK2	Rho associated coiled-coil containing protein kinase 2	hsa05163	Human cytomegalovirus infection	http://www.kegg.jp/kegg-bin/show_pathway?+hsa:9475
O75116	hsa:9475	ROCK2	Rho associated coiled-coil containing protein kinase 2	hsa04024	cAMP signaling pathway	http://www.kegg.jp/kegg-bin/show_pathway?+hsa:9475
O75116	hsa:9475	ROCK2	Rho associated coiled-coil containing protein kinase 2	hsa04310	Wnt signaling pathway	http://www.kegg.jp/kegg-bin/show_pathway?+hsa:9475
O75116	hsa:9475	ROCK2	Rho associated coiled-coil containing protein kinase 2	hsa04921	Oxytocin signaling pathway	http://www.kegg.jp/kegg-bin/show_pathway?+hsa:9475
O75116	hsa:9475	ROCK2	Rho associated coiled-coil containing protein kinase 2	hsa04270	Vascular smooth muscle contraction	http://www.kegg.jp/kegg-bin/show_pathway?+hsa:9475
O75116	hsa:9475	ROCK2	Rho associated coiled-coil containing protein kinase 2	hsa04611	Platelet activation	http://www.kegg.jp/kegg-bin/show_pathway?+hsa:9475
O75116	hsa:9475	ROCK2	Rho associated coiled-coil containing protein kinase 2	hsa04022	cGMP-PKG signaling pathway	http://www.kegg.jp/kegg-bin/show_pathway?+hsa:9475
O75116	hsa:9475	ROCK2	Rho associated coiled-coil containing protein kinase 2	hsa04530	Tight junction	http://www.kegg.jp/kegg-bin/show_pathway?+hsa:9475
O75116	hsa:9475	ROCK2	Rho associated coiled-coil containing protein kinase 2	hsa04510	Focal adhesion	http://www.kegg.jp/kegg-bin/show_pathway?+hsa:9475
O75116	hsa:9475	ROCK2	Rho associated coiled-coil containing protein kinase 2	hsa05205	Proteoglycans in cancer	http://www.kegg.jp/kegg-bin/show_pathway?+hsa:9475
O75116	hsa:9475	ROCK2	Rho associated coiled-coil containing protein kinase 2	hsa05131	Shigellosis	http://www.kegg.jp/kegg-bin/show_pathway?+hsa:9475
O75116	hsa:9475	ROCK2	Rho associated coiled-coil containing protein kinase 2	hsa04360	Axon guidance	http://www.kegg.jp/kegg-bin/show_pathway?+hsa:9475
O75116	hsa:9475	ROCK2	Rho associated coiled-coil containing protein kinase 2	hsa04670	Leukocyte transendothelial migration	http://www.kegg.jp/kegg-bin/show_pathway?+hsa:9475
O75153	hsa:23277
O75179	hsa:26057
O75702
O76031	hsa:10845
O76094	hsa:6731	SRP72	signal recognition particle 72	hsa03060	Protein export	http://www.kegg.jp/kegg-bin/show_pathway?+hsa:6731
O95036
O95206	hsa:5100
O95789	hsa:9204
O95831	hsa:9131	AIFM1	apoptosis inducing factor mitochondria associated 1	hsa04217	Necroptosis	http://www.kegg.jp/kegg-bin/show_pathway?+hsa:9131
O95831	hsa:9131	AIFM1	apoptosis inducing factor mitochondria associated 1	hsa04210	Apoptosis	http://www.kegg.jp/kegg-bin/show_pathway?+hsa:9131
P02766	hsa:7276	TTR	transthyretin	hsa04918	Thyroid hormone synthesis	http://www.kegg.jp/kegg-bin/show_pathway?+hsa:7276
P04080	hsa:1476
P04792	hsa:3315	HSPB1	heat shock protein family B (small) member 1	hsa05146	Amoebiasis	http://www.kegg.jp/kegg-bin/show_pathway?+hsa:3315
P04792	hsa:3315	HSPB1	heat shock protein family B (small) member 1	hsa04010	MAPK signaling pathway	http://www.kegg.jp/kegg-bin/show_pathway?+hsa:3315
P04792	hsa:3315	HSPB1	heat shock protein family B (small) member 1	hsa04370	VEGF signaling pathway	http://www.kegg.jp/kegg-bin/show_pathway?+hsa:3315
P05386	hsa:6176	RPLP1	ribosomal protein lateral stalk subunit P1	hsa03010	Ribosome	http://www.kegg.jp/kegg-bin/show_pathway?+hsa:6176
P05455	hsa:6741	SSB	small RNA binding exonuclease protection factor La	hsa05322	Systemic lupus erythematosus	http://www.kegg.jp/kegg-bin/show_pathway?+hsa:6741
P06213	hsa:3643	INSR	insulin receptor	hsa04152	AMPK signaling pathway	http://www.kegg.jp/kegg-bin/show_pathway?+hsa:3643
P06213	hsa:3643	INSR	insulin receptor	hsa04211	Longevity regulating pathway	http://www.kegg.jp/kegg-bin/show_pathway?+hsa:3643
P06213	hsa:3643	INSR	insulin receptor	hsa04150	mTOR signaling pathway	http://www.kegg.jp/kegg-bin/show_pathway?+hsa:3643
P06213	hsa:3643	INSR	insulin receptor	hsa04014	Ras signaling pathway	http://www.kegg.jp/kegg-bin/show_pathway?+hsa:3643
P06213	hsa:3643	INSR	insulin receptor	hsa04932	Non-alcoholic fatty liver disease (NAFLD)	http://www.kegg.jp/kegg-bin/show_pathway?+hsa:3643
P06213	hsa:3643	INSR	insulin receptor	hsa04151	PI3K-Akt signaling pathway	http://www.kegg.jp/kegg-bin/show_pathway?+hsa:3643
P06213	hsa:3643	INSR	insulin receptor	hsa04022	cGMP-PKG signaling pathway	http://www.kegg.jp/kegg-bin/show_pathway?+hsa:3643
P06213	hsa:3643	INSR	insulin receptor	hsa04010	MAPK signaling pathway	http://www.kegg.jp/kegg-bin/show_pathway?+hsa:3643
P06213	hsa:3643	INSR	insulin receptor	hsa04213	Longevity regulating pathway - multiple species	http://www.kegg.jp/kegg-bin/show_pathway?+hsa:3643
P06213	hsa:3643	INSR	insulin receptor	hsa04910	Insulin signaling pathway	http://www.kegg.jp/kegg-bin/show_pathway?+hsa:3643
P06213	hsa:3643	INSR	insulin receptor	hsa04015	Rap1 signaling pathway	http://www.kegg.jp/kegg-bin/show_pathway?+hsa:3643
P06213	hsa:3643	INSR	insulin receptor	hsa04913	Ovarian steroidogenesis	http://www.kegg.jp/kegg-bin/show_pathway?+hsa:3643
P06213	hsa:3643	INSR	insulin receptor	hsa04066	HIF-1 signaling pathway	http://www.kegg.jp/kegg-bin/show_pathway?+hsa:3643
P06213	hsa:3643	INSR	insulin receptor	hsa04520	Adherens junction	http://www.kegg.jp/kegg-bin/show_pathway?+hsa:3643
P06213	hsa:3643	INSR	insulin receptor	hsa04068	FoxO signaling pathway	http://www.kegg.jp/kegg-bin/show_pathway?+hsa:3643
P06213	hsa:3643	INSR	insulin receptor	hsa04960	Aldosterone-regulated sodium reabsorption	http://www.kegg.jp/kegg-bin/show_pathway?+hsa:3643
P06213	hsa:3643	INSR	insulin receptor	hsa04930	Type II diabetes mellitus	http://www.kegg.jp/kegg-bin/show_pathway?+hsa:3643
P06213	hsa:3643	INSR	insulin receptor	hsa04072	Phospholipase D signaling pathway	http://www.kegg.jp/kegg-bin/show_pathway?+hsa:3643
P06213	hsa:3643	INSR	insulin receptor	hsa04931	Insulin resistance	http://www.kegg.jp/kegg-bin/show_pathway?+hsa:3643
P06213	hsa:3643	INSR	insulin receptor	hsa04923	Regulation of lipolysis in adipocytes	http://www.kegg.jp/kegg-bin/show_pathway?+hsa:3643
P06730	hsa:1977	EIF4E	eukaryotic translation initiation factor 4E	hsa01521	EGFR tyrosine kinase inhibitor resistance	http://www.kegg.jp/kegg-bin/show_pathway?+hsa:1977
P06730	hsa:1977	EIF4E	eukaryotic translation initiation factor 4E	hsa04150	mTOR signaling pathway	http://www.kegg.jp/kegg-bin/show_pathway?+hsa:1977
P06730	hsa:1977	EIF4E	eukaryotic translation initiation factor 4E	hsa04066	HIF-1 signaling pathway	http://www.kegg.jp/kegg-bin/show_pathway?+hsa:1977
P06730	hsa:1977	EIF4E	eukaryotic translation initiation factor 4E	hsa04151	PI3K-Akt signaling pathway	http://www.kegg.jp/kegg-bin/show_pathway?+hsa:1977
P06730	hsa:1977	EIF4E	eukaryotic translation initiation factor 4E	hsa04211	Longevity regulating pathway	http://www.kegg.jp/kegg-bin/show_pathway?+hsa:1977
P06730	hsa:1977	EIF4E	eukaryotic translation initiation factor 4E	hsa04910	Insulin signaling pathway	http://www.kegg.jp/kegg-bin/show_pathway?+hsa:1977
P06730	hsa:1977	EIF4E	eukaryotic translation initiation factor 4E	hsa03013	RNA transport	http://www.kegg.jp/kegg-bin/show_pathway?+hsa:1977
P06881	hsa:796	CALCA	calcitonin related polypeptide alpha	hsa04080	Neuroactive ligand-receptor interaction	http://www.kegg.jp/kegg-bin/show_pathway?+hsa:796
P06881	hsa:796	CALCA	calcitonin related polypeptide alpha	hsa04270	Vascular smooth muscle contraction	http://www.kegg.jp/kegg-bin/show_pathway?+hsa:796
P07197	hsa:4741	NEFM	neurofilament medium	hsa05014	Amyotrophic lateral sclerosis (ALS)	http://www.kegg.jp/kegg-bin/show_pathway?+hsa:4741
P07814	hsa:2058	EPRS	glutamyl-prolyl-tRNA synthetase	hsa00860	Porphyrin and chlorophyll metabolism	http://www.kegg.jp/kegg-bin/show_pathway?+hsa:2058
P07814	hsa:2058	EPRS	glutamyl-prolyl-tRNA synthetase	hsa00970	Aminoacyl-tRNA biosynthesis	http://www.kegg.jp/kegg-bin/show_pathway?+hsa:2058
P07942	hsa:3912	LAMB1	laminin subunit beta 1	hsa05222	Small cell lung cancer	http://www.kegg.jp/kegg-bin/show_pathway?+hsa:3912
P07942	hsa:3912	LAMB1	laminin subunit beta 1	hsa05145	Toxoplasmosis	http://www.kegg.jp/kegg-bin/show_pathway?+hsa:3912
P07942	hsa:3912	LAMB1	laminin subunit beta 1	hsa05146	Amoebiasis	http://www.kegg.jp/kegg-bin/show_pathway?+hsa:3912
P07942	hsa:3912	LAMB1	laminin subunit beta 1	hsa04512	ECM-receptor interaction	http://www.kegg.jp/kegg-bin/show_pathway?+hsa:3912
P07942	hsa:3912	LAMB1	laminin subunit beta 1	hsa05200	Pathways in cancer	http://www.kegg.jp/kegg-bin/show_pathway?+hsa:3912
P07942	hsa:3912	LAMB1	laminin subunit beta 1	hsa04151	PI3K-Akt signaling pathway	http://www.kegg.jp/kegg-bin/show_pathway?+hsa:3912
P07942	hsa:3912	LAMB1	laminin subunit beta 1	hsa04510	Focal adhesion	http://www.kegg.jp/kegg-bin/show_pathway?+hsa:3912
P07942	hsa:3912	LAMB1	laminin subunit beta 1	hsa05165	Human papillomavirus infection	http://www.kegg.jp/kegg-bin/show_pathway?+hsa:3912
P08708	hsa:6218	RPS17	ribosomal protein S17	hsa03010	Ribosome	http://www.kegg.jp/kegg-bin/show_pathway?+hsa:6218
P09668	hsa:1512	CTSH	cathepsin H	hsa04142	Lysosome	http://www.kegg.jp/kegg-bin/show_pathway?+hsa:1512
P09668	hsa:1512	CTSH	cathepsin H	hsa04210	Apoptosis	http://www.kegg.jp/kegg-bin/show_pathway?+hsa:1512
P0C1H6	hsa:286436	H2BFM	H2B histone family member M	hsa05322	Systemic lupus erythematosus	http://www.kegg.jp/kegg-bin/show_pathway?+hsa:286436
P0C1H6	hsa:286436	H2BFM	H2B histone family member M	hsa05034	Alcoholism	http://www.kegg.jp/kegg-bin/show_pathway?+hsa:286436
P0C1H6	hsa:286436	H2BFM	H2B histone family member M	hsa05203	Viral carcinogenesis	http://www.kegg.jp/kegg-bin/show_pathway?+hsa:286436
P0CI01	hsa:729597	SPDYE6	speedy/RINGO cell cycle regulator family member E6	hsa04114	Oocyte meiosis	http://www.kegg.jp/kegg-bin/show_pathway?+hsa:729597
P0CI01	hsa:729597	SPDYE6	speedy/RINGO cell cycle regulator family member E6	hsa04914	Progesterone-mediated oocyte maturation	http://www.kegg.jp/kegg-bin/show_pathway?+hsa:729597
P0DKV0	hsa:441452
P0DN79	hsa:102724560	CBSL	cystathionine beta-synthase like	hsa00260	Glycine, serine and threonine metabolism	http://www.kegg.jp/kegg-bin/show_pathway?+hsa:102724560
P0DN79	hsa:102724560	CBSL	cystathionine beta-synthase like	hsa00270	Cysteine and methionine metabolism	http://www.kegg.jp/kegg-bin/show_pathway?+hsa:102724560
P10092	hsa:797	CALCB	calcitonin related polypeptide beta	hsa04080	Neuroactive ligand-receptor interaction	http://www.kegg.jp/kegg-bin/show_pathway?+hsa:797
P10092	hsa:797	CALCB	calcitonin related polypeptide beta	hsa04270	Vascular smooth muscle contraction	http://www.kegg.jp/kegg-bin/show_pathway?+hsa:797
P11117	hsa:53	ACP2	acid phosphatase 2, lysosomal	hsa04142	Lysosome	http://www.kegg.jp/kegg-bin/show_pathway?+hsa:53
P11117	hsa:53	ACP2	acid phosphatase 2, lysosomal	hsa00740	Riboflavin metabolism	http://www.kegg.jp/kegg-bin/show_pathway?+hsa:53
P11177	hsa:5162	PDHB	pyruvate dehydrogenase E1 beta subunit	hsa05230	Central carbon metabolism in cancer	http://www.kegg.jp/kegg-bin/show_pathway?+hsa:5162
P11177	hsa:5162	PDHB	pyruvate dehydrogenase E1 beta subunit	hsa00620	Pyruvate metabolism	http://www.kegg.jp/kegg-bin/show_pathway?+hsa:5162
P11177	hsa:5162	PDHB	pyruvate dehydrogenase E1 beta subunit	hsa04066	HIF-1 signaling pathway	http://www.kegg.jp/kegg-bin/show_pathway?+hsa:5162
P11177	hsa:5162	PDHB	pyruvate dehydrogenase E1 beta subunit	hsa00020	Citrate cycle (TCA cycle)	http://www.kegg.jp/kegg-bin/show_pathway?+hsa:5162
P11177	hsa:5162	PDHB	pyruvate dehydrogenase E1 beta subunit	hsa04922	Glucagon signaling pathway	http://www.kegg.jp/kegg-bin/show_pathway?+hsa:5162
P11177	hsa:5162	PDHB	pyruvate dehydrogenase E1 beta subunit	hsa00010	Glycolysis / Gluconeogenesis	http://www.kegg.jp/kegg-bin/show_pathway?+hsa:5162
P11498	hsa:5091	PC	pyruvate carboxylase	hsa00620	Pyruvate metabolism	http://www.kegg.jp/kegg-bin/show_pathway?+hsa:5091
P11498	hsa:5091	PC	pyruvate carboxylase	hsa00020	Citrate cycle (TCA cycle)	http://www.kegg.jp/kegg-bin/show_pathway?+hsa:5091
P11586	hsa:4522	MTHFD1	methylenetetrahydrofolate dehydrogenase, cyclohydrolase and formyltetrahydrofolate synthetase 1	hsa00670	One carbon pool by folate	http://www.kegg.jp/kegg-bin/show_pathway?+hsa:4522
P11940	hsa:26986	PABPC1	poly(A) binding protein cytoplasmic 1	hsa03013	RNA transport	http://www.kegg.jp/kegg-bin/show_pathway?+hsa:26986
P11940	hsa:26986	PABPC1	poly(A) binding protein cytoplasmic 1	hsa03015	mRNA surveillance pathway	http://www.kegg.jp/kegg-bin/show_pathway?+hsa:26986
P11940	hsa:26986	PABPC1	poly(A) binding protein cytoplasmic 1	hsa03018	RNA degradation	http://www.kegg.jp/kegg-bin/show_pathway?+hsa:26986
P12268	hsa:3615	IMPDH2	inosine monophosphate dehydrogenase 2	hsa00230	Purine metabolism	http://www.kegg.jp/kegg-bin/show_pathway?+hsa:3615
P12268	hsa:3615	IMPDH2	inosine monophosphate dehydrogenase 2	hsa00983	Drug metabolism - other enzymes	http://www.kegg.jp/kegg-bin/show_pathway?+hsa:3615
P12277	hsa:1152	CKB	creatine kinase B	hsa00330	Arginine and proline metabolism	http://www.kegg.jp/kegg-bin/show_pathway?+hsa:1152
P12821	hsa:1636	ACE	angiotensin I converting enzyme	hsa04614	Renin-angiotensin system	http://www.kegg.jp/kegg-bin/show_pathway?+hsa:1636
P12821	hsa:1636	ACE	angiotensin I converting enzyme	hsa05142	Chagas disease (American trypanosomiasis)	http://www.kegg.jp/kegg-bin/show_pathway?+hsa:1636
P12821	hsa:1636	ACE	angiotensin I converting enzyme	hsa04924	Renin secretion	http://www.kegg.jp/kegg-bin/show_pathway?+hsa:1636
P12821	hsa:1636	ACE	angiotensin I converting enzyme	hsa05410	Hypertrophic cardiomyopathy (HCM)	http://www.kegg.jp/kegg-bin/show_pathway?+hsa:1636
P13804	hsa:2108
P14174	hsa:4282	MIF	macrophage migration inhibitory factor	hsa00350	Tyrosine metabolism	http://www.kegg.jp/kegg-bin/show_pathway?+hsa:4282
P14174	hsa:4282	MIF	macrophage migration inhibitory factor	hsa00360	Phenylalanine metabolism	http://www.kegg.jp/kegg-bin/show_pathway?+hsa:4282
P14618	hsa:5315	PKM	pyruvate kinase M1/2	hsa00010	Glycolysis / Gluconeogenesis	http://www.kegg.jp/kegg-bin/show_pathway?+hsa:5315
P14618	hsa:5315	PKM	pyruvate kinase M1/2	hsa04930	Type II diabetes mellitus	http://www.kegg.jp/kegg-bin/show_pathway?+hsa:5315
P14618	hsa:5315	PKM	pyruvate kinase M1/2	hsa05230	Central carbon metabolism in cancer	http://www.kegg.jp/kegg-bin/show_pathway?+hsa:5315
P14618	hsa:5315	PKM	pyruvate kinase M1/2	hsa00620	Pyruvate metabolism	http://www.kegg.jp/kegg-bin/show_pathway?+hsa:5315
P14618	hsa:5315	PKM	pyruvate kinase M1/2	hsa00230	Purine metabolism	http://www.kegg.jp/kegg-bin/show_pathway?+hsa:5315
P14618	hsa:5315	PKM	pyruvate kinase M1/2	hsa04922	Glucagon signaling pathway	http://www.kegg.jp/kegg-bin/show_pathway?+hsa:5315
P14618	hsa:5315	PKM	pyruvate kinase M1/2	hsa05203	Viral carcinogenesis	http://www.kegg.jp/kegg-bin/show_pathway?+hsa:5315
P14618	hsa:5315	PKM	pyruvate kinase M1/2	hsa05165	Human papillomavirus infection	http://www.kegg.jp/kegg-bin/show_pathway?+hsa:5315
P14678	hsa:6628	SNRPB	small nuclear ribonucleoprotein polypeptides B and B1	hsa05322	Systemic lupus erythematosus	http://www.kegg.jp/kegg-bin/show_pathway?+hsa:6628
P14678	hsa:6628	SNRPB	small nuclear ribonucleoprotein polypeptides B and B1	hsa03040	Spliceosome	http://www.kegg.jp/kegg-bin/show_pathway?+hsa:6628
P14866	hsa:3191
P15056	hsa:673	BRAF	B-Raf proto-oncogene, serine/threonine kinase	hsa04928	Parathyroid hormone synthesis, secretion and action	http://www.kegg.jp/kegg-bin/show_pathway?+hsa:673
P15056	hsa:673	BRAF	B-Raf proto-oncogene, serine/threonine kinase	hsa05210	Colorectal cancer	http://www.kegg.jp/kegg-bin/show_pathway?+hsa:673
P15056	hsa:673	BRAF	B-Raf proto-oncogene, serine/threonine kinase	hsa05221	Acute myeloid leukemia	http://www.kegg.jp/kegg-bin/show_pathway?+hsa:673
P15056	hsa:673	BRAF	B-Raf proto-oncogene, serine/threonine kinase	hsa05034	Alcoholism	http://www.kegg.jp/kegg-bin/show_pathway?+hsa:673
P15056	hsa:673	BRAF	B-Raf proto-oncogene, serine/threonine kinase	hsa04270	Vascular smooth muscle contraction	http://www.kegg.jp/kegg-bin/show_pathway?+hsa:673
P15056	hsa:673	BRAF	B-Raf proto-oncogene, serine/threonine kinase	hsa04068	FoxO signaling pathway	http://www.kegg.jp/kegg-bin/show_pathway?+hsa:673
P15056	hsa:673	BRAF	B-Raf proto-oncogene, serine/threonine kinase	hsa04510	Focal adhesion	http://www.kegg.jp/kegg-bin/show_pathway?+hsa:673
P15056	hsa:673	BRAF	B-Raf proto-oncogene, serine/threonine kinase	hsa04730	Long-term depression	http://www.kegg.jp/kegg-bin/show_pathway?+hsa:673
P15056	hsa:673	BRAF	B-Raf proto-oncogene, serine/threonine kinase	hsa05218	Melanoma	http://www.kegg.jp/kegg-bin/show_pathway?+hsa:673
P15056	hsa:673	BRAF	B-Raf proto-oncogene, serine/threonine kinase	hsa04150	mTOR signaling pathway	http://www.kegg.jp/kegg-bin/show_pathway?+hsa:673
P15056	hsa:673	BRAF	B-Raf proto-oncogene, serine/threonine kinase	hsa05213	Endometrial cancer	http://www.kegg.jp/kegg-bin/show_pathway?+hsa:673
P15056	hsa:673	BRAF	B-Raf proto-oncogene, serine/threonine kinase	hsa01522	Endocrine resistance	http://www.kegg.jp/kegg-bin/show_pathway?+hsa:673
P15056	hsa:673	BRAF	B-Raf proto-oncogene, serine/threonine kinase	hsa05223	Non-small cell lung cancer	http://www.kegg.jp/kegg-bin/show_pathway?+hsa:673
P15056	hsa:673	BRAF	B-Raf proto-oncogene, serine/threonine kinase	hsa04810	Regulation of actin cytoskeleton	http://www.kegg.jp/kegg-bin/show_pathway?+hsa:673
P15056	hsa:673	BRAF	B-Raf proto-oncogene, serine/threonine kinase	hsa05219	Bladder cancer	http://www.kegg.jp/kegg-bin/show_pathway?+hsa:673
P15056	hsa:673	BRAF	B-Raf proto-oncogene, serine/threonine kinase	hsa04720	Long-term potentiation	http://www.kegg.jp/kegg-bin/show_pathway?+hsa:673
P15056	hsa:673	BRAF	B-Raf proto-oncogene, serine/threonine kinase	hsa05225	Hepatocellular carcinoma	http://www.kegg.jp/kegg-bin/show_pathway?+hsa:673
P15056	hsa:673	BRAF	B-Raf proto-oncogene, serine/threonine kinase	hsa04010	MAPK signaling pathway	http://www.kegg.jp/kegg-bin/show_pathway?+hsa:673
P15056	hsa:673	BRAF	B-Raf proto-oncogene, serine/threonine kinase	hsa04914	Progesterone-mediated oocyte maturation	http://www.kegg.jp/kegg-bin/show_pathway?+hsa:673
P15056	hsa:673	BRAF	B-Raf proto-oncogene, serine/threonine kinase	hsa05161	Hepatitis B	http://www.kegg.jp/kegg-bin/show_pathway?+hsa:673
P15056	hsa:673	BRAF	B-Raf proto-oncogene, serine/threonine kinase	hsa05215	Prostate cancer	http://www.kegg.jp/kegg-bin/show_pathway?+hsa:673
P15056	hsa:673	BRAF	B-Raf proto-oncogene, serine/threonine kinase	hsa05226	Gastric cancer	http://www.kegg.jp/kegg-bin/show_pathway?+hsa:673
P15056	hsa:673	BRAF	B-Raf proto-oncogene, serine/threonine kinase	hsa05205	Proteoglycans in cancer	http://www.kegg.jp/kegg-bin/show_pathway?+hsa:673
P15056	hsa:673	BRAF	B-Raf proto-oncogene, serine/threonine kinase	hsa05211	Renal cell carcinoma	http://www.kegg.jp/kegg-bin/show_pathway?+hsa:673
P15056	hsa:673	BRAF	B-Raf proto-oncogene, serine/threonine kinase	hsa05224	Breast cancer	http://www.kegg.jp/kegg-bin/show_pathway?+hsa:673
P15056	hsa:673	BRAF	B-Raf proto-oncogene, serine/threonine kinase	hsa04934	Cushing syndrome	http://www.kegg.jp/kegg-bin/show_pathway?+hsa:673
P15056	hsa:673	BRAF	B-Raf proto-oncogene, serine/threonine kinase	hsa04726	Serotonergic synapse	http://www.kegg.jp/kegg-bin/show_pathway?+hsa:673
P15056	hsa:673	BRAF	B-Raf proto-oncogene, serine/threonine kinase	hsa05200	Pathways in cancer	http://www.kegg.jp/kegg-bin/show_pathway?+hsa:673
P15056	hsa:673	BRAF	B-Raf proto-oncogene, serine/threonine kinase	hsa04722	Neurotrophin signaling pathway	http://www.kegg.jp/kegg-bin/show_pathway?+hsa:673
P15056	hsa:673	BRAF	B-Raf proto-oncogene, serine/threonine kinase	hsa05212	Pancreatic cancer	http://www.kegg.jp/kegg-bin/show_pathway?+hsa:673
P15056	hsa:673	BRAF	B-Raf proto-oncogene, serine/threonine kinase	hsa04024	cAMP signaling pathway	http://www.kegg.jp/kegg-bin/show_pathway?+hsa:673
P15056	hsa:673	BRAF	B-Raf proto-oncogene, serine/threonine kinase	hsa04910	Insulin signaling pathway	http://www.kegg.jp/kegg-bin/show_pathway?+hsa:673
P15056	hsa:673	BRAF	B-Raf proto-oncogene, serine/threonine kinase	hsa04062	Chemokine signaling pathway	http://www.kegg.jp/kegg-bin/show_pathway?+hsa:673
P15056	hsa:673	BRAF	B-Raf proto-oncogene, serine/threonine kinase	hsa05214	Glioma	http://www.kegg.jp/kegg-bin/show_pathway?+hsa:673
P15056	hsa:673	BRAF	B-Raf proto-oncogene, serine/threonine kinase	hsa04015	Rap1 signaling pathway	http://www.kegg.jp/kegg-bin/show_pathway?+hsa:673
P15056	hsa:673	BRAF	B-Raf proto-oncogene, serine/threonine kinase	hsa01521	EGFR tyrosine kinase inhibitor resistance	http://www.kegg.jp/kegg-bin/show_pathway?+hsa:673
P15056	hsa:673	BRAF	B-Raf proto-oncogene, serine/threonine kinase	hsa05160	Hepatitis C	http://www.kegg.jp/kegg-bin/show_pathway?+hsa:673
P15056	hsa:673	BRAF	B-Raf proto-oncogene, serine/threonine kinase	hsa04650	Natural killer cell mediated cytotoxicity	http://www.kegg.jp/kegg-bin/show_pathway?+hsa:673
P15056	hsa:673	BRAF	B-Raf proto-oncogene, serine/threonine kinase	hsa05220	Chronic myeloid leukemia	http://www.kegg.jp/kegg-bin/show_pathway?+hsa:673
P15056	hsa:673	BRAF	B-Raf proto-oncogene, serine/threonine kinase	hsa04012	ErbB signaling pathway	http://www.kegg.jp/kegg-bin/show_pathway?+hsa:673
P15056	hsa:673	BRAF	B-Raf proto-oncogene, serine/threonine kinase	hsa05216	Thyroid cancer	http://www.kegg.jp/kegg-bin/show_pathway?+hsa:673
P15531	hsa:4830	NME1	NME/NM23 nucleoside diphosphate kinase 1	hsa00230	Purine metabolism	http://www.kegg.jp/kegg-bin/show_pathway?+hsa:4830
P15531	hsa:4830	NME1	NME/NM23 nucleoside diphosphate kinase 1	hsa00240	Pyrimidine metabolism	http://www.kegg.jp/kegg-bin/show_pathway?+hsa:4830
P15531	hsa:4830	NME1	NME/NM23 nucleoside diphosphate kinase 1	hsa00983	Drug metabolism - other enzymes	http://www.kegg.jp/kegg-bin/show_pathway?+hsa:4830
P15924	hsa:1832	DSP	desmoplakin	hsa05412	Arrhythmogenic right ventricular cardiomyopathy (ARVC)	http://www.kegg.jp/kegg-bin/show_pathway?+hsa:1832
P16383	hsa:6936
P18077	hsa:6165	RPL35A	ribosomal protein L35a	hsa03010	Ribosome	http://www.kegg.jp/kegg-bin/show_pathway?+hsa:6165
P18085	hsa:378
P19075	hsa:7103
P20073	hsa:310
P20594	hsa:4882	NPR2	natriuretic peptide receptor 2	hsa04022	cGMP-PKG signaling pathway	http://www.kegg.jp/kegg-bin/show_pathway?+hsa:4882
P20594	hsa:4882	NPR2	natriuretic peptide receptor 2	hsa04270	Vascular smooth muscle contraction	http://www.kegg.jp/kegg-bin/show_pathway?+hsa:4882
P20594	hsa:4882	NPR2	natriuretic peptide receptor 2	hsa04921	Oxytocin signaling pathway	http://www.kegg.jp/kegg-bin/show_pathway?+hsa:4882
P20594	hsa:4882	NPR2	natriuretic peptide receptor 2	hsa00230	Purine metabolism	http://www.kegg.jp/kegg-bin/show_pathway?+hsa:4882
P21359	hsa:4763	NF1	neurofibromin 1	hsa04014	Ras signaling pathway	http://www.kegg.jp/kegg-bin/show_pathway?+hsa:4763
P21359	hsa:4763	NF1	neurofibromin 1	hsa04010	MAPK signaling pathway	http://www.kegg.jp/kegg-bin/show_pathway?+hsa:4763
P21359	hsa:4763	NF1	neurofibromin 1	hsa01521	EGFR tyrosine kinase inhibitor resistance	http://www.kegg.jp/kegg-bin/show_pathway?+hsa:4763
P22234	hsa:10606	PAICS	phosphoribosylaminoimidazole carboxylase and phosphoribosylaminoimidazolesuccinocarboxamide synthase	hsa00230	Purine metabolism	http://www.kegg.jp/kegg-bin/show_pathway?+hsa:10606
P22314	hsa:7317	UBA1	ubiquitin like modifier activating enzyme 1	hsa05012	Parkinson disease	http://www.kegg.jp/kegg-bin/show_pathway?+hsa:7317
P22314	hsa:7317	UBA1	ubiquitin like modifier activating enzyme 1	hsa04120	Ubiquitin mediated proteolysis	http://www.kegg.jp/kegg-bin/show_pathway?+hsa:7317
P23284	hsa:5479
P23468	hsa:5789
P23528	hsa:1072	CFL1	cofilin 1	hsa04666	Fc gamma R-mediated phagocytosis	http://www.kegg.jp/kegg-bin/show_pathway?+hsa:1072
P23528	hsa:1072	CFL1	cofilin 1	hsa05170	Human immunodeficiency virus 1 infection	http://www.kegg.jp/kegg-bin/show_pathway?+hsa:1072
P23528	hsa:1072	CFL1	cofilin 1	hsa04810	Regulation of actin cytoskeleton	http://www.kegg.jp/kegg-bin/show_pathway?+hsa:1072
P23528	hsa:1072	CFL1	cofilin 1	hsa04360	Axon guidance	http://www.kegg.jp/kegg-bin/show_pathway?+hsa:1072
P23528	hsa:1072	CFL1	cofilin 1	hsa05133	Pertussis	http://www.kegg.jp/kegg-bin/show_pathway?+hsa:1072
P23588	hsa:1975	EIF4B	eukaryotic translation initiation factor 4B	hsa04150	mTOR signaling pathway	http://www.kegg.jp/kegg-bin/show_pathway?+hsa:1975
P23588	hsa:1975	EIF4B	eukaryotic translation initiation factor 4B	hsa05205	Proteoglycans in cancer	http://www.kegg.jp/kegg-bin/show_pathway?+hsa:1975
P23588	hsa:1975	EIF4B	eukaryotic translation initiation factor 4B	hsa04151	PI3K-Akt signaling pathway	http://www.kegg.jp/kegg-bin/show_pathway?+hsa:1975
P23588	hsa:1975	EIF4B	eukaryotic translation initiation factor 4B	hsa03013	RNA transport	http://www.kegg.jp/kegg-bin/show_pathway?+hsa:1975
P24666	hsa:52	ACP1	acid phosphatase 1	hsa04520	Adherens junction	http://www.kegg.jp/kegg-bin/show_pathway?+hsa:52
P24666	hsa:52	ACP1	acid phosphatase 1	hsa00730	Thiamine metabolism	http://www.kegg.jp/kegg-bin/show_pathway?+hsa:52
P24666	hsa:52	ACP1	acid phosphatase 1	hsa00740	Riboflavin metabolism	http://www.kegg.jp/kegg-bin/show_pathway?+hsa:52
P24864	hsa:898	CCNE1	cyclin E1	hsa04151	PI3K-Akt signaling pathway	http://www.kegg.jp/kegg-bin/show_pathway?+hsa:898
P24864	hsa:898	CCNE1	cyclin E1	hsa04114	Oocyte meiosis	http://www.kegg.jp/kegg-bin/show_pathway?+hsa:898
P24864	hsa:898	CCNE1	cyclin E1	hsa04218	Cellular senescence	http://www.kegg.jp/kegg-bin/show_pathway?+hsa:898
P24864	hsa:898	CCNE1	cyclin E1	hsa05206	MicroRNAs in cancer	http://www.kegg.jp/kegg-bin/show_pathway?+hsa:898
P24864	hsa:898	CCNE1	cyclin E1	hsa05222	Small cell lung cancer	http://www.kegg.jp/kegg-bin/show_pathway?+hsa:898
P24864	hsa:898	CCNE1	cyclin E1	hsa05162	Measles	http://www.kegg.jp/kegg-bin/show_pathway?+hsa:898
P24864	hsa:898	CCNE1	cyclin E1	hsa05169	Epstein-Barr virus infection	http://www.kegg.jp/kegg-bin/show_pathway?+hsa:898
P24864	hsa:898	CCNE1	cyclin E1	hsa05161	Hepatitis B	http://www.kegg.jp/kegg-bin/show_pathway?+hsa:898
P24864	hsa:898	CCNE1	cyclin E1	hsa04110	Cell cycle	http://www.kegg.jp/kegg-bin/show_pathway?+hsa:898
P24864	hsa:898	CCNE1	cyclin E1	hsa05166	Human T-cell leukemia virus 1 infection	http://www.kegg.jp/kegg-bin/show_pathway?+hsa:898
P24864	hsa:898	CCNE1	cyclin E1	hsa05200	Pathways in cancer	http://www.kegg.jp/kegg-bin/show_pathway?+hsa:898
P24864	hsa:898	CCNE1	cyclin E1	hsa05203	Viral carcinogenesis	http://www.kegg.jp/kegg-bin/show_pathway?+hsa:898
P24864	hsa:898	CCNE1	cyclin E1	hsa05165	Human papillomavirus infection	http://www.kegg.jp/kegg-bin/show_pathway?+hsa:898
P24864	hsa:898	CCNE1	cyclin E1	hsa04115	p53 signaling pathway	http://www.kegg.jp/kegg-bin/show_pathway?+hsa:898
P24864	hsa:898	CCNE1	cyclin E1	hsa05226	Gastric cancer	http://www.kegg.jp/kegg-bin/show_pathway?+hsa:898
P24864	hsa:898	CCNE1	cyclin E1	hsa04934	Cushing syndrome	http://www.kegg.jp/kegg-bin/show_pathway?+hsa:898
P24864	hsa:898	CCNE1	cyclin E1	hsa05215	Prostate cancer	http://www.kegg.jp/kegg-bin/show_pathway?+hsa:898
P25205	hsa:4172	MCM3	minichromosome maintenance complex component 3	hsa04110	Cell cycle	http://www.kegg.jp/kegg-bin/show_pathway?+hsa:4172
P25205	hsa:4172	MCM3	minichromosome maintenance complex component 3	hsa03030	DNA replication	http://www.kegg.jp/kegg-bin/show_pathway?+hsa:4172
P25398	hsa:6206	RPS12	ribosomal protein S12	hsa03010	Ribosome	http://www.kegg.jp/kegg-bin/show_pathway?+hsa:6206
P25705	hsa:498	ATP5F1A	ATP synthase F1 subunit alpha	hsa00190	Oxidative phosphorylation	http://www.kegg.jp/kegg-bin/show_pathway?+hsa:498
P25705	hsa:498	ATP5F1A	ATP synthase F1 subunit alpha	hsa05016	Huntington disease	http://www.kegg.jp/kegg-bin/show_pathway?+hsa:498
P25705	hsa:498	ATP5F1A	ATP synthase F1 subunit alpha	hsa05010	Alzheimer disease	http://www.kegg.jp/kegg-bin/show_pathway?+hsa:498
P25705	hsa:498	ATP5F1A	ATP synthase F1 subunit alpha	hsa04714	Thermogenesis	http://www.kegg.jp/kegg-bin/show_pathway?+hsa:498
P25705	hsa:498	ATP5F1A	ATP synthase F1 subunit alpha	hsa05012	Parkinson disease	http://www.kegg.jp/kegg-bin/show_pathway?+hsa:498
P25786	hsa:5682	PSMA1	proteasome subunit alpha 1	hsa03050	Proteasome	http://www.kegg.jp/kegg-bin/show_pathway?+hsa:5682
P25789	hsa:5685	PSMA4	proteasome subunit alpha 4	hsa03050	Proteasome	http://www.kegg.jp/kegg-bin/show_pathway?+hsa:5685
P27540	hsa:405	ARNT	aryl hydrocarbon receptor nuclear translocator	hsa04934	Cushing syndrome	http://www.kegg.jp/kegg-bin/show_pathway?+hsa:405
P27540	hsa:405	ARNT	aryl hydrocarbon receptor nuclear translocator	hsa04066	HIF-1 signaling pathway	http://www.kegg.jp/kegg-bin/show_pathway?+hsa:405
P27540	hsa:405	ARNT	aryl hydrocarbon receptor nuclear translocator	hsa05204	Chemical carcinogenesis	http://www.kegg.jp/kegg-bin/show_pathway?+hsa:405
P27540	hsa:405	ARNT	aryl hydrocarbon receptor nuclear translocator	hsa05200	Pathways in cancer	http://www.kegg.jp/kegg-bin/show_pathway?+hsa:405
P27540	hsa:405	ARNT	aryl hydrocarbon receptor nuclear translocator	hsa05211	Renal cell carcinoma	http://www.kegg.jp/kegg-bin/show_pathway?+hsa:405
P27635	hsa:6134	RPL10	ribosomal protein L10	hsa03010	Ribosome	http://www.kegg.jp/kegg-bin/show_pathway?+hsa:6134
P27816	hsa:4134
P30041	hsa:9588
P30050	hsa:6136	RPL12	ribosomal protein L12	hsa03010	Ribosome	http://www.kegg.jp/kegg-bin/show_pathway?+hsa:6136
P30153	hsa:5518	PPP2R1A	protein phosphatase 2 scaffold subunit Aalpha	hsa05160	Hepatitis C	http://www.kegg.jp/kegg-bin/show_pathway?+hsa:5518
P30153	hsa:5518	PPP2R1A	protein phosphatase 2 scaffold subunit Aalpha	hsa04152	AMPK signaling pathway	http://www.kegg.jp/kegg-bin/show_pathway?+hsa:5518
P30153	hsa:5518	PPP2R1A	protein phosphatase 2 scaffold subunit Aalpha	hsa04350	TGF-beta signaling pathway	http://www.kegg.jp/kegg-bin/show_pathway?+hsa:5518
P30153	hsa:5518	PPP2R1A	protein phosphatase 2 scaffold subunit Aalpha	hsa04730	Long-term depression	http://www.kegg.jp/kegg-bin/show_pathway?+hsa:5518
P30153	hsa:5518	PPP2R1A	protein phosphatase 2 scaffold subunit Aalpha	hsa04151	PI3K-Akt signaling pathway	http://www.kegg.jp/kegg-bin/show_pathway?+hsa:5518
P30153	hsa:5518	PPP2R1A	protein phosphatase 2 scaffold subunit Aalpha	hsa03015	mRNA surveillance pathway	http://www.kegg.jp/kegg-bin/show_pathway?+hsa:5518
P30153	hsa:5518	PPP2R1A	protein phosphatase 2 scaffold subunit Aalpha	hsa04728	Dopaminergic synapse	http://www.kegg.jp/kegg-bin/show_pathway?+hsa:5518
P30153	hsa:5518	PPP2R1A	protein phosphatase 2 scaffold subunit Aalpha	hsa05142	Chagas disease (American trypanosomiasis)	http://www.kegg.jp/kegg-bin/show_pathway?+hsa:5518
P30153	hsa:5518	PPP2R1A	protein phosphatase 2 scaffold subunit Aalpha	hsa04390	Hippo signaling pathway	http://www.kegg.jp/kegg-bin/show_pathway?+hsa:5518
P30153	hsa:5518	PPP2R1A	protein phosphatase 2 scaffold subunit Aalpha	hsa04071	Sphingolipid signaling pathway	http://www.kegg.jp/kegg-bin/show_pathway?+hsa:5518
P30153	hsa:5518	PPP2R1A	protein phosphatase 2 scaffold subunit Aalpha	hsa04114	Oocyte meiosis	http://www.kegg.jp/kegg-bin/show_pathway?+hsa:5518
P30153	hsa:5518	PPP2R1A	protein phosphatase 2 scaffold subunit Aalpha	hsa05165	Human papillomavirus infection	http://www.kegg.jp/kegg-bin/show_pathway?+hsa:5518
P30153	hsa:5518	PPP2R1A	protein phosphatase 2 scaffold subunit Aalpha	hsa04530	Tight junction	http://www.kegg.jp/kegg-bin/show_pathway?+hsa:5518
P30153	hsa:5518	PPP2R1A	protein phosphatase 2 scaffold subunit Aalpha	hsa04261	Adrenergic signaling in cardiomyocytes	http://www.kegg.jp/kegg-bin/show_pathway?+hsa:5518
P31943	hsa:3187
P32119	hsa:7001
P33991	hsa:4173	MCM4	minichromosome maintenance complex component 4	hsa04110	Cell cycle	http://www.kegg.jp/kegg-bin/show_pathway?+hsa:4173
P33991	hsa:4173	MCM4	minichromosome maintenance complex component 4	hsa03030	DNA replication	http://www.kegg.jp/kegg-bin/show_pathway?+hsa:4173
P33993	hsa:4176	MCM7	minichromosome maintenance complex component 7	hsa03030	DNA replication	http://www.kegg.jp/kegg-bin/show_pathway?+hsa:4176
P33993	hsa:4176	MCM7	minichromosome maintenance complex component 7	hsa04110	Cell cycle	http://www.kegg.jp/kegg-bin/show_pathway?+hsa:4176
P35268	hsa:6146	RPL22	ribosomal protein L22	hsa03010	Ribosome	http://www.kegg.jp/kegg-bin/show_pathway?+hsa:6146
P35520	hsa:102724560	CBSL	cystathionine beta-synthase like	hsa00260	Glycine, serine and threonine metabolism	http://www.kegg.jp/kegg-bin/show_pathway?+hsa:102724560
P35520	hsa:102724560	CBSL	cystathionine beta-synthase like	hsa00270	Cysteine and methionine metabolism	http://www.kegg.jp/kegg-bin/show_pathway?+hsa:102724560
P35637	hsa:2521	FUS	FUS RNA binding protein	hsa05202	Transcriptional misregulation in cancer	http://www.kegg.jp/kegg-bin/show_pathway?+hsa:2521
P36969	hsa:2879	GPX4	glutathione peroxidase 4	hsa00480	Glutathione metabolism	http://www.kegg.jp/kegg-bin/show_pathway?+hsa:2879
P36969	hsa:2879	GPX4	glutathione peroxidase 4	hsa04216	Ferroptosis	http://www.kegg.jp/kegg-bin/show_pathway?+hsa:2879
P37802	hsa:8407
P37837	hsa:6888	TALDO1	transaldolase 1	hsa00030	Pentose phosphate pathway	http://www.kegg.jp/kegg-bin/show_pathway?+hsa:6888
P38117	hsa:2109
P39019	hsa:6223	RPS19	ribosomal protein S19	hsa03010	Ribosome	http://www.kegg.jp/kegg-bin/show_pathway?+hsa:6223
P39086	hsa:2897	GRIK1	glutamate ionotropic receptor kainate type subunit 1	hsa04080	Neuroactive ligand-receptor interaction	http://www.kegg.jp/kegg-bin/show_pathway?+hsa:2897
P39086	hsa:2897	GRIK1	glutamate ionotropic receptor kainate type subunit 1	hsa04724	Glutamatergic synapse	http://www.kegg.jp/kegg-bin/show_pathway?+hsa:2897
P40937	hsa:5985	RFC5	replication factor C subunit 5	hsa03420	Nucleotide excision repair	http://www.kegg.jp/kegg-bin/show_pathway?+hsa:5985
P40937	hsa:5985	RFC5	replication factor C subunit 5	hsa03430	Mismatch repair	http://www.kegg.jp/kegg-bin/show_pathway?+hsa:5985
P40937	hsa:5985	RFC5	replication factor C subunit 5	hsa03030	DNA replication	http://www.kegg.jp/kegg-bin/show_pathway?+hsa:5985
P41227	hsa:8260
P41252	hsa:3376	IARS	isoleucyl-tRNA synthetase	hsa00970	Aminoacyl-tRNA biosynthesis	http://www.kegg.jp/kegg-bin/show_pathway?+hsa:3376
P46778	hsa:6144	RPL21	ribosomal protein L21	hsa03010	Ribosome	http://www.kegg.jp/kegg-bin/show_pathway?+hsa:6144
P46779	hsa:6158	RPL28	ribosomal protein L28	hsa03010	Ribosome	http://www.kegg.jp/kegg-bin/show_pathway?+hsa:6158
P46782	hsa:6193	RPS5	ribosomal protein S5	hsa03010	Ribosome	http://www.kegg.jp/kegg-bin/show_pathway?+hsa:6193
P46783	hsa:6204	RPS10	ribosomal protein S10	hsa03010	Ribosome	http://www.kegg.jp/kegg-bin/show_pathway?+hsa:6204
P48735	hsa:3418	IDH2	isocitrate dehydrogenase (NADP(+)) 2	hsa00020	Citrate cycle (TCA cycle)	http://www.kegg.jp/kegg-bin/show_pathway?+hsa:3418
P48735	hsa:3418	IDH2	isocitrate dehydrogenase (NADP(+)) 2	hsa00480	Glutathione metabolism	http://www.kegg.jp/kegg-bin/show_pathway?+hsa:3418
P48735	hsa:3418	IDH2	isocitrate dehydrogenase (NADP(+)) 2	hsa04146	Peroxisome	http://www.kegg.jp/kegg-bin/show_pathway?+hsa:3418
P49441	hsa:3628	INPP1	inositol polyphosphate-1-phosphatase	hsa04070	Phosphatidylinositol signaling system	http://www.kegg.jp/kegg-bin/show_pathway?+hsa:3628
P49441	hsa:3628	INPP1	inositol polyphosphate-1-phosphatase	hsa00562	Inositol phosphate metabolism	http://www.kegg.jp/kegg-bin/show_pathway?+hsa:3628
P49588	hsa:16	AARS	alanyl-tRNA synthetase	hsa00970	Aminoacyl-tRNA biosynthesis	http://www.kegg.jp/kegg-bin/show_pathway?+hsa:16
P49736	hsa:4171	MCM2	minichromosome maintenance complex component 2	hsa04110	Cell cycle	http://www.kegg.jp/kegg-bin/show_pathway?+hsa:4171
P49736	hsa:4171	MCM2	minichromosome maintenance complex component 2	hsa03030	DNA replication	http://www.kegg.jp/kegg-bin/show_pathway?+hsa:4171
P50213	hsa:3419	IDH3A	isocitrate dehydrogenase (NAD(+)) 3 catalytic subunit alpha	hsa00020	Citrate cycle (TCA cycle)	http://www.kegg.jp/kegg-bin/show_pathway?+hsa:3419
P50402	hsa:2010	EMD	emerin	hsa05412	Arrhythmogenic right ventricular cardiomyopathy (ARVC)	http://www.kegg.jp/kegg-bin/show_pathway?+hsa:2010
P50402	hsa:2010	EMD	emerin	hsa05410	Hypertrophic cardiomyopathy (HCM)	http://www.kegg.jp/kegg-bin/show_pathway?+hsa:2010
P50402	hsa:2010	EMD	emerin	hsa05414	Dilated cardiomyopathy (DCM)	http://www.kegg.jp/kegg-bin/show_pathway?+hsa:2010
P50851	hsa:987
P51116	hsa:9513	FXR2	FMR1 autosomal homolog 2	hsa03013	RNA transport	http://www.kegg.jp/kegg-bin/show_pathway?+hsa:9513
P51148	hsa:5878	RAB5C	RAB5C, member RAS oncogene family	hsa04962	Vasopressin-regulated water reabsorption	http://www.kegg.jp/kegg-bin/show_pathway?+hsa:5878
P51148	hsa:5878	RAB5C	RAB5C, member RAS oncogene family	hsa04144	Endocytosis	http://www.kegg.jp/kegg-bin/show_pathway?+hsa:5878
P51148	hsa:5878	RAB5C	RAB5C, member RAS oncogene family	hsa04145	Phagosome	http://www.kegg.jp/kegg-bin/show_pathway?+hsa:5878
P51148	hsa:5878	RAB5C	RAB5C, member RAS oncogene family	hsa05152	Tuberculosis	http://www.kegg.jp/kegg-bin/show_pathway?+hsa:5878
P51148	hsa:5878	RAB5C	RAB5C, member RAS oncogene family	hsa05146	Amoebiasis	http://www.kegg.jp/kegg-bin/show_pathway?+hsa:5878
P51148	hsa:5878	RAB5C	RAB5C, member RAS oncogene family	hsa04014	Ras signaling pathway	http://www.kegg.jp/kegg-bin/show_pathway?+hsa:5878
P51570	hsa:2584	GALK1	galactokinase 1	hsa00052	Galactose metabolism	http://www.kegg.jp/kegg-bin/show_pathway?+hsa:2584
P51570	hsa:2584	GALK1	galactokinase 1	hsa00520	Amino sugar and nucleotide sugar metabolism	http://www.kegg.jp/kegg-bin/show_pathway?+hsa:2584
P52179	hsa:8736
P52594	hsa:3267
P52888	hsa:7064	THOP1	thimet oligopeptidase 1	hsa04614	Renin-angiotensin system	http://www.kegg.jp/kegg-bin/show_pathway?+hsa:7064
P52888	hsa:7064	THOP1	thimet oligopeptidase 1	hsa05143	African trypanosomiasis	http://www.kegg.jp/kegg-bin/show_pathway?+hsa:7064
P52948	hsa:4928	NUP98	nucleoporin 98	hsa05164	Influenza A	http://www.kegg.jp/kegg-bin/show_pathway?+hsa:4928
P52948	hsa:4928	NUP98	nucleoporin 98	hsa03013	RNA transport	http://www.kegg.jp/kegg-bin/show_pathway?+hsa:4928
P53597	hsa:8802	SUCLG1	succinate-CoA ligase alpha subunit	hsa00640	Propanoate metabolism	http://www.kegg.jp/kegg-bin/show_pathway?+hsa:8802
P53597	hsa:8802	SUCLG1	succinate-CoA ligase alpha subunit	hsa00020	Citrate cycle (TCA cycle)	http://www.kegg.jp/kegg-bin/show_pathway?+hsa:8802
P54098	hsa:5428
P54578	hsa:9097
P54840	hsa:2998	GYS2	glycogen synthase 2	hsa04910	Insulin signaling pathway	http://www.kegg.jp/kegg-bin/show_pathway?+hsa:2998
P54840	hsa:2998	GYS2	glycogen synthase 2	hsa04152	AMPK signaling pathway	http://www.kegg.jp/kegg-bin/show_pathway?+hsa:2998
P54840	hsa:2998	GYS2	glycogen synthase 2	hsa04922	Glucagon signaling pathway	http://www.kegg.jp/kegg-bin/show_pathway?+hsa:2998
P54840	hsa:2998	GYS2	glycogen synthase 2	hsa00500	Starch and sucrose metabolism	http://www.kegg.jp/kegg-bin/show_pathway?+hsa:2998
P54840	hsa:2998	GYS2	glycogen synthase 2	hsa04151	PI3K-Akt signaling pathway	http://www.kegg.jp/kegg-bin/show_pathway?+hsa:2998
P54840	hsa:2998	GYS2	glycogen synthase 2	hsa04931	Insulin resistance	http://www.kegg.jp/kegg-bin/show_pathway?+hsa:2998
P55010	hsa:1983	EIF5	eukaryotic translation initiation factor 5	hsa03013	RNA transport	http://www.kegg.jp/kegg-bin/show_pathway?+hsa:1983
P55060	hsa:1434
P55072	hsa:7415	VCP	valosin containing protein	hsa04141	Protein processing in endoplasmic reticulum	http://www.kegg.jp/kegg-bin/show_pathway?+hsa:7415
P55072	hsa:7415	VCP	valosin containing protein	hsa05134	Legionellosis	http://www.kegg.jp/kegg-bin/show_pathway?+hsa:7415
P55084	hsa:3032	HADHB	hydroxyacyl-CoA dehydrogenase trifunctional multienzyme complex subunit beta	hsa00062	Fatty acid elongation	http://www.kegg.jp/kegg-bin/show_pathway?+hsa:3032
P55084	hsa:3032	HADHB	hydroxyacyl-CoA dehydrogenase trifunctional multienzyme complex subunit beta	hsa00280	Valine, leucine and isoleucine degradation	http://www.kegg.jp/kegg-bin/show_pathway?+hsa:3032
P55084	hsa:3032	HADHB	hydroxyacyl-CoA dehydrogenase trifunctional multienzyme complex subunit beta	hsa00071	Fatty acid degradation	http://www.kegg.jp/kegg-bin/show_pathway?+hsa:3032
P55854	hsa:6612	SUMO3	small ubiquitin like modifier 3	hsa05418	Fluid shear stress and atherosclerosis	http://www.kegg.jp/kegg-bin/show_pathway?+hsa:6612
P55854	hsa:6612	SUMO3	small ubiquitin like modifier 3	hsa03013	RNA transport	http://www.kegg.jp/kegg-bin/show_pathway?+hsa:6612
P55884	hsa:8662	EIF3B	eukaryotic translation initiation factor 3 subunit B	hsa03013	RNA transport	http://www.kegg.jp/kegg-bin/show_pathway?+hsa:8662
P60510	hsa:5531	PPP4C	protein phosphatase 4 catalytic subunit	hsa04922	Glucagon signaling pathway	http://www.kegg.jp/kegg-bin/show_pathway?+hsa:5531
P60866	hsa:6224	RPS20	ribosomal protein S20	hsa03010	Ribosome	http://www.kegg.jp/kegg-bin/show_pathway?+hsa:6224
P61011	hsa:6729	SRP54	signal recognition particle 54	hsa03060	Protein export	http://www.kegg.jp/kegg-bin/show_pathway?+hsa:6729
P61204	hsa:377	ARF3	ADP ribosylation factor 3	hsa04144	Endocytosis	http://www.kegg.jp/kegg-bin/show_pathway?+hsa:377
P61956	hsa:6613	SUMO2	small ubiquitin like modifier 2	hsa05418	Fluid shear stress and atherosclerosis	http://www.kegg.jp/kegg-bin/show_pathway?+hsa:6613
P61956	hsa:6613	SUMO2	small ubiquitin like modifier 2	hsa03013	RNA transport	http://www.kegg.jp/kegg-bin/show_pathway?+hsa:6613
P62249	hsa:6217	RPS16	ribosomal protein S16	hsa03010	Ribosome	http://www.kegg.jp/kegg-bin/show_pathway?+hsa:6217
P62263	hsa:6208	RPS14	ribosomal protein S14	hsa03010	Ribosome	http://www.kegg.jp/kegg-bin/show_pathway?+hsa:6208
P62266	hsa:6228	RPS23	ribosomal protein S23	hsa03010	Ribosome	http://www.kegg.jp/kegg-bin/show_pathway?+hsa:6228
P62269	hsa:6222	RPS18	ribosomal protein S18	hsa03010	Ribosome	http://www.kegg.jp/kegg-bin/show_pathway?+hsa:6222
P62277	hsa:6207	RPS13	ribosomal protein S13	hsa03010	Ribosome	http://www.kegg.jp/kegg-bin/show_pathway?+hsa:6207
P62280	hsa:6205	RPS11	ribosomal protein S11	hsa03010	Ribosome	http://www.kegg.jp/kegg-bin/show_pathway?+hsa:6205
P62316	hsa:6633	SNRPD2	small nuclear ribonucleoprotein D2 polypeptide	hsa03040	Spliceosome	http://www.kegg.jp/kegg-bin/show_pathway?+hsa:6633
P62318	hsa:6634	SNRPD3	small nuclear ribonucleoprotein D3 polypeptide	hsa03040	Spliceosome	http://www.kegg.jp/kegg-bin/show_pathway?+hsa:6634
P62318	hsa:6634	SNRPD3	small nuclear ribonucleoprotein D3 polypeptide	hsa05322	Systemic lupus erythematosus	http://www.kegg.jp/kegg-bin/show_pathway?+hsa:6634
P62330	hsa:382	ARF6	ADP ribosylation factor 6	hsa04072	Phospholipase D signaling pathway	http://www.kegg.jp/kegg-bin/show_pathway?+hsa:382
P62330	hsa:382	ARF6	ADP ribosylation factor 6	hsa04144	Endocytosis	http://www.kegg.jp/kegg-bin/show_pathway?+hsa:382
P62330	hsa:382	ARF6	ADP ribosylation factor 6	hsa05135	Yersinia infection	http://www.kegg.jp/kegg-bin/show_pathway?+hsa:382
P62330	hsa:382	ARF6	ADP ribosylation factor 6	hsa04666	Fc gamma R-mediated phagocytosis	http://www.kegg.jp/kegg-bin/show_pathway?+hsa:382
P62330	hsa:382	ARF6	ADP ribosylation factor 6	hsa04014	Ras signaling pathway	http://www.kegg.jp/kegg-bin/show_pathway?+hsa:382
P62714	hsa:5516	PPP2CB	protein phosphatase 2 catalytic subunit beta	hsa03015	mRNA surveillance pathway	http://www.kegg.jp/kegg-bin/show_pathway?+hsa:5516
P62714	hsa:5516	PPP2CB	protein phosphatase 2 catalytic subunit beta	hsa04140	Autophagy - animal	http://www.kegg.jp/kegg-bin/show_pathway?+hsa:5516
P62714	hsa:5516	PPP2CB	protein phosphatase 2 catalytic subunit beta	hsa04114	Oocyte meiosis	http://www.kegg.jp/kegg-bin/show_pathway?+hsa:5516
P62714	hsa:5516	PPP2CB	protein phosphatase 2 catalytic subunit beta	hsa04730	Long-term depression	http://www.kegg.jp/kegg-bin/show_pathway?+hsa:5516
P62714	hsa:5516	PPP2CB	protein phosphatase 2 catalytic subunit beta	hsa04728	Dopaminergic synapse	http://www.kegg.jp/kegg-bin/show_pathway?+hsa:5516
P62714	hsa:5516	PPP2CB	protein phosphatase 2 catalytic subunit beta	hsa04261	Adrenergic signaling in cardiomyocytes	http://www.kegg.jp/kegg-bin/show_pathway?+hsa:5516
P62714	hsa:5516	PPP2CB	protein phosphatase 2 catalytic subunit beta	hsa04071	Sphingolipid signaling pathway	http://www.kegg.jp/kegg-bin/show_pathway?+hsa:5516
P62714	hsa:5516	PPP2CB	protein phosphatase 2 catalytic subunit beta	hsa04152	AMPK signaling pathway	http://www.kegg.jp/kegg-bin/show_pathway?+hsa:5516
P62714	hsa:5516	PPP2CB	protein phosphatase 2 catalytic subunit beta	hsa04136	Autophagy - other	http://www.kegg.jp/kegg-bin/show_pathway?+hsa:5516
P62714	hsa:5516	PPP2CB	protein phosphatase 2 catalytic subunit beta	hsa05165	Human papillomavirus infection	http://www.kegg.jp/kegg-bin/show_pathway?+hsa:5516
P62714	hsa:5516	PPP2CB	protein phosphatase 2 catalytic subunit beta	hsa05142	Chagas disease (American trypanosomiasis)	http://www.kegg.jp/kegg-bin/show_pathway?+hsa:5516
P62714	hsa:5516	PPP2CB	protein phosphatase 2 catalytic subunit beta	hsa04350	TGF-beta signaling pathway	http://www.kegg.jp/kegg-bin/show_pathway?+hsa:5516
P62714	hsa:5516	PPP2CB	protein phosphatase 2 catalytic subunit beta	hsa04151	PI3K-Akt signaling pathway	http://www.kegg.jp/kegg-bin/show_pathway?+hsa:5516
P62714	hsa:5516	PPP2CB	protein phosphatase 2 catalytic subunit beta	hsa05160	Hepatitis C	http://www.kegg.jp/kegg-bin/show_pathway?+hsa:5516
P62714	hsa:5516	PPP2CB	protein phosphatase 2 catalytic subunit beta	hsa04390	Hippo signaling pathway	http://www.kegg.jp/kegg-bin/show_pathway?+hsa:5516
P62714	hsa:5516	PPP2CB	protein phosphatase 2 catalytic subunit beta	hsa04530	Tight junction	http://www.kegg.jp/kegg-bin/show_pathway?+hsa:5516
P62826	hsa:5901	RAN	RAN, member RAS oncogene family	hsa03008	Ribosome biogenesis in eukaryotes	http://www.kegg.jp/kegg-bin/show_pathway?+hsa:5901
P62826	hsa:5901	RAN	RAN, member RAS oncogene family	hsa03013	RNA transport	http://www.kegg.jp/kegg-bin/show_pathway?+hsa:5901
P62826	hsa:5901	RAN	RAN, member RAS oncogene family	hsa05166	Human T-cell leukemia virus 1 infection	http://www.kegg.jp/kegg-bin/show_pathway?+hsa:5901
P62829	hsa:9349	RPL23	ribosomal protein L23	hsa03010	Ribosome	http://www.kegg.jp/kegg-bin/show_pathway?+hsa:9349
P62861
P62899	hsa:6160	RPL31	ribosomal protein L31	hsa03010	Ribosome	http://www.kegg.jp/kegg-bin/show_pathway?+hsa:6160
P62906	hsa:4736	RPL10A	ribosomal protein L10a	hsa03010	Ribosome	http://www.kegg.jp/kegg-bin/show_pathway?+hsa:4736
P62910	hsa:6161	RPL32	ribosomal protein L32	hsa03010	Ribosome	http://www.kegg.jp/kegg-bin/show_pathway?+hsa:6161
P62913	hsa:6135	RPL11	ribosomal protein L11	hsa03010	Ribosome	http://www.kegg.jp/kegg-bin/show_pathway?+hsa:6135
P62937	hsa:5478	PPIA	peptidylprolyl isomerase A	hsa04217	Necroptosis	http://www.kegg.jp/kegg-bin/show_pathway?+hsa:5478
P63162	hsa:6638
P63173	hsa:6169	RPL38	ribosomal protein L38	hsa03010	Ribosome	http://www.kegg.jp/kegg-bin/show_pathway?+hsa:6169
P63241	hsa:1984
P63244	hsa:10399	RACK1	receptor for activated C kinase 1	hsa05162	Measles	http://www.kegg.jp/kegg-bin/show_pathway?+hsa:10399
P67775	hsa:5515	PPP2CA	protein phosphatase 2 catalytic subunit alpha	hsa05142	Chagas disease (American trypanosomiasis)	http://www.kegg.jp/kegg-bin/show_pathway?+hsa:5515
P67775	hsa:5515	PPP2CA	protein phosphatase 2 catalytic subunit alpha	hsa04152	AMPK signaling pathway	http://www.kegg.jp/kegg-bin/show_pathway?+hsa:5515
P67775	hsa:5515	PPP2CA	protein phosphatase 2 catalytic subunit alpha	hsa04114	Oocyte meiosis	http://www.kegg.jp/kegg-bin/show_pathway?+hsa:5515
P67775	hsa:5515	PPP2CA	protein phosphatase 2 catalytic subunit alpha	hsa04261	Adrenergic signaling in cardiomyocytes	http://www.kegg.jp/kegg-bin/show_pathway?+hsa:5515
P67775	hsa:5515	PPP2CA	protein phosphatase 2 catalytic subunit alpha	hsa04728	Dopaminergic synapse	http://www.kegg.jp/kegg-bin/show_pathway?+hsa:5515
P67775	hsa:5515	PPP2CA	protein phosphatase 2 catalytic subunit alpha	hsa04151	PI3K-Akt signaling pathway	http://www.kegg.jp/kegg-bin/show_pathway?+hsa:5515
P67775	hsa:5515	PPP2CA	protein phosphatase 2 catalytic subunit alpha	hsa04390	Hippo signaling pathway	http://www.kegg.jp/kegg-bin/show_pathway?+hsa:5515
P67775	hsa:5515	PPP2CA	protein phosphatase 2 catalytic subunit alpha	hsa04730	Long-term depression	http://www.kegg.jp/kegg-bin/show_pathway?+hsa:5515
P67775	hsa:5515	PPP2CA	protein phosphatase 2 catalytic subunit alpha	hsa04071	Sphingolipid signaling pathway	http://www.kegg.jp/kegg-bin/show_pathway?+hsa:5515
P67775	hsa:5515	PPP2CA	protein phosphatase 2 catalytic subunit alpha	hsa05165	Human papillomavirus infection	http://www.kegg.jp/kegg-bin/show_pathway?+hsa:5515
P67775	hsa:5515	PPP2CA	protein phosphatase 2 catalytic subunit alpha	hsa03015	mRNA surveillance pathway	http://www.kegg.jp/kegg-bin/show_pathway?+hsa:5515
P67775	hsa:5515	PPP2CA	protein phosphatase 2 catalytic subunit alpha	hsa04136	Autophagy - other	http://www.kegg.jp/kegg-bin/show_pathway?+hsa:5515
P67775	hsa:5515	PPP2CA	protein phosphatase 2 catalytic subunit alpha	hsa04140	Autophagy - animal	http://www.kegg.jp/kegg-bin/show_pathway?+hsa:5515
P67775	hsa:5515	PPP2CA	protein phosphatase 2 catalytic subunit alpha	hsa05160	Hepatitis C	http://www.kegg.jp/kegg-bin/show_pathway?+hsa:5515
P67775	hsa:5515	PPP2CA	protein phosphatase 2 catalytic subunit alpha	hsa04350	TGF-beta signaling pathway	http://www.kegg.jp/kegg-bin/show_pathway?+hsa:5515
P67775	hsa:5515	PPP2CA	protein phosphatase 2 catalytic subunit alpha	hsa04530	Tight junction	http://www.kegg.jp/kegg-bin/show_pathway?+hsa:5515
P78333	hsa:2262
P78417	hsa:9446	GSTO1	glutathione S-transferase omega 1	hsa05204	Chemical carcinogenesis	http://www.kegg.jp/kegg-bin/show_pathway?+hsa:9446
P78417	hsa:9446	GSTO1	glutathione S-transferase omega 1	hsa00980	Metabolism of xenobiotics by cytochrome P450	http://www.kegg.jp/kegg-bin/show_pathway?+hsa:9446
P78417	hsa:9446	GSTO1	glutathione S-transferase omega 1	hsa00983	Drug metabolism - other enzymes	http://www.kegg.jp/kegg-bin/show_pathway?+hsa:9446
P78417	hsa:9446	GSTO1	glutathione S-transferase omega 1	hsa05225	Hepatocellular carcinoma	http://www.kegg.jp/kegg-bin/show_pathway?+hsa:9446
P78417	hsa:9446	GSTO1	glutathione S-transferase omega 1	hsa00982	Drug metabolism - cytochrome P450	http://www.kegg.jp/kegg-bin/show_pathway?+hsa:9446
P78417	hsa:9446	GSTO1	glutathione S-transferase omega 1	hsa01524	Platinum drug resistance	http://www.kegg.jp/kegg-bin/show_pathway?+hsa:9446
P78417	hsa:9446	GSTO1	glutathione S-transferase omega 1	hsa05200	Pathways in cancer	http://www.kegg.jp/kegg-bin/show_pathway?+hsa:9446
P78417	hsa:9446	GSTO1	glutathione S-transferase omega 1	hsa00480	Glutathione metabolism	http://www.kegg.jp/kegg-bin/show_pathway?+hsa:9446
P78417	hsa:9446	GSTO1	glutathione S-transferase omega 1	hsa05418	Fluid shear stress and atherosclerosis	http://www.kegg.jp/kegg-bin/show_pathway?+hsa:9446
P81133	hsa:6492
P84077	hsa:375	ARF1	ADP ribosylation factor 1	hsa04144	Endocytosis	http://www.kegg.jp/kegg-bin/show_pathway?+hsa:375
P84077	hsa:375	ARF1	ADP ribosylation factor 1	hsa05134	Legionellosis	http://www.kegg.jp/kegg-bin/show_pathway?+hsa:375
P84077	hsa:375	ARF1	ADP ribosylation factor 1	hsa04072	Phospholipase D signaling pathway	http://www.kegg.jp/kegg-bin/show_pathway?+hsa:375
P84077	hsa:375	ARF1	ADP ribosylation factor 1	hsa05110	Vibrio cholerae infection	http://www.kegg.jp/kegg-bin/show_pathway?+hsa:375
P84085	hsa:381	ARF5	ADP ribosylation factor 5	hsa04144	Endocytosis	http://www.kegg.jp/kegg-bin/show_pathway?+hsa:381
P99999	hsa:54205	CYCS	cytochrome c, somatic	hsa05163	Human cytomegalovirus infection	http://www.kegg.jp/kegg-bin/show_pathway?+hsa:54205
P99999	hsa:54205	CYCS	cytochrome c, somatic	hsa05162	Measles	http://www.kegg.jp/kegg-bin/show_pathway?+hsa:54205
P99999	hsa:54205	CYCS	cytochrome c, somatic	hsa05134	Legionellosis	http://www.kegg.jp/kegg-bin/show_pathway?+hsa:54205
P99999	hsa:54205	CYCS	cytochrome c, somatic	hsa05152	Tuberculosis	http://www.kegg.jp/kegg-bin/show_pathway?+hsa:54205
P99999	hsa:54205	CYCS	cytochrome c, somatic	hsa04932	Non-alcoholic fatty liver disease (NAFLD)	http://www.kegg.jp/kegg-bin/show_pathway?+hsa:54205
P99999	hsa:54205	CYCS	cytochrome c, somatic	hsa04115	p53 signaling pathway	http://www.kegg.jp/kegg-bin/show_pathway?+hsa:54205
P99999	hsa:54205	CYCS	cytochrome c, somatic	hsa04210	Apoptosis	http://www.kegg.jp/kegg-bin/show_pathway?+hsa:54205
P99999	hsa:54205	CYCS	cytochrome c, somatic	hsa05012	Parkinson disease	http://www.kegg.jp/kegg-bin/show_pathway?+hsa:54205
P99999	hsa:54205	CYCS	cytochrome c, somatic	hsa05169	Epstein-Barr virus infection	http://www.kegg.jp/kegg-bin/show_pathway?+hsa:54205
P99999	hsa:54205	CYCS	cytochrome c, somatic	hsa05010	Alzheimer disease	http://www.kegg.jp/kegg-bin/show_pathway?+hsa:54205
P99999	hsa:54205	CYCS	cytochrome c, somatic	hsa05164	Influenza A	http://www.kegg.jp/kegg-bin/show_pathway?+hsa:54205
P99999	hsa:54205	CYCS	cytochrome c, somatic	hsa05161	Hepatitis B	http://www.kegg.jp/kegg-bin/show_pathway?+hsa:54205
P99999	hsa:54205	CYCS	cytochrome c, somatic	hsa05210	Colorectal cancer	http://www.kegg.jp/kegg-bin/show_pathway?+hsa:54205
P99999	hsa:54205	CYCS	cytochrome c, somatic	hsa05170	Human immunodeficiency virus 1 infection	http://www.kegg.jp/kegg-bin/show_pathway?+hsa:54205
P99999	hsa:54205	CYCS	cytochrome c, somatic	hsa05416	Viral myocarditis	http://www.kegg.jp/kegg-bin/show_pathway?+hsa:54205
P99999	hsa:54205	CYCS	cytochrome c, somatic	hsa05145	Toxoplasmosis	http://www.kegg.jp/kegg-bin/show_pathway?+hsa:54205
P99999	hsa:54205	CYCS	cytochrome c, somatic	hsa05014	Amyotrophic lateral sclerosis (ALS)	http://www.kegg.jp/kegg-bin/show_pathway?+hsa:54205
P99999	hsa:54205	CYCS	cytochrome c, somatic	hsa05160	Hepatitis C	http://www.kegg.jp/kegg-bin/show_pathway?+hsa:54205
P99999	hsa:54205	CYCS	cytochrome c, somatic	hsa04215	Apoptosis - multiple species	http://www.kegg.jp/kegg-bin/show_pathway?+hsa:54205
P99999	hsa:54205	CYCS	cytochrome c, somatic	hsa05016	Huntington disease	http://www.kegg.jp/kegg-bin/show_pathway?+hsa:54205
P99999	hsa:54205	CYCS	cytochrome c, somatic	hsa05168	Herpes simplex virus 1 infection	http://www.kegg.jp/kegg-bin/show_pathway?+hsa:54205
P99999	hsa:54205	CYCS	cytochrome c, somatic	hsa05200	Pathways in cancer	http://www.kegg.jp/kegg-bin/show_pathway?+hsa:54205
P99999	hsa:54205	CYCS	cytochrome c, somatic	hsa05222	Small cell lung cancer	http://www.kegg.jp/kegg-bin/show_pathway?+hsa:54205
P99999	hsa:54205	CYCS	cytochrome c, somatic	hsa05167	Kaposi sarcoma-associated herpesvirus infection	http://www.kegg.jp/kegg-bin/show_pathway?+hsa:54205
P99999	hsa:54205	CYCS	cytochrome c, somatic	hsa01524	Platinum drug resistance	http://www.kegg.jp/kegg-bin/show_pathway?+hsa:54205
Q03001	hsa:667
Q05BI2
Q05C21
Q05C41
Q05CV9
Q05DF3
Q06787	hsa:2332	FMR1	fragile X mental retardation 1	hsa03013	RNA transport	http://www.kegg.jp/kegg-bin/show_pathway?+hsa:2332
Q07021	hsa:708
Q08379	hsa:2801
Q08ES8
Q0II16
Q0QET7
Q0VAM2	hsa:153020
Q0VGD6	hsa:10236
Q12874	hsa:10946	SF3A3	splicing factor 3a subunit 3	hsa03040	Spliceosome	http://www.kegg.jp/kegg-bin/show_pathway?+hsa:10946
Q12934	hsa:631
Q13123	hsa:3550
Q13129	hsa:6018
Q13275	hsa:6405	SEMA3F	semaphorin 3F	hsa04360	Axon guidance	http://www.kegg.jp/kegg-bin/show_pathway?+hsa:6405
Q13283	hsa:10146
Q13332	hsa:5802
Q13344	hsa:2521	FUS	FUS RNA binding protein	hsa05202	Transcriptional misregulation in cancer	http://www.kegg.jp/kegg-bin/show_pathway?+hsa:2521
Q13347	hsa:8668	EIF3I	eukaryotic translation initiation factor 3 subunit I	hsa03013	RNA transport	http://www.kegg.jp/kegg-bin/show_pathway?+hsa:8668
Q13435	hsa:10992	SF3B2	splicing factor 3b subunit 2	hsa03040	Spliceosome	http://www.kegg.jp/kegg-bin/show_pathway?+hsa:10992
Q13509	hsa:10381	TUBB3	tubulin beta 3 class III	hsa04145	Phagosome	http://www.kegg.jp/kegg-bin/show_pathway?+hsa:10381
Q13509	hsa:10381	TUBB3	tubulin beta 3 class III	hsa05130	Pathogenic Escherichia coli infection	http://www.kegg.jp/kegg-bin/show_pathway?+hsa:10381
Q13509	hsa:10381	TUBB3	tubulin beta 3 class III	hsa04540	Gap junction	http://www.kegg.jp/kegg-bin/show_pathway?+hsa:10381
Q13523	hsa:8899
Q13838	hsa:7919	DDX39B	DExD-box helicase 39B	hsa03015	mRNA surveillance pathway	http://www.kegg.jp/kegg-bin/show_pathway?+hsa:7919
Q13838	hsa:7919	DDX39B	DExD-box helicase 39B	hsa03013	RNA transport	http://www.kegg.jp/kegg-bin/show_pathway?+hsa:7919
Q13838	hsa:7919	DDX39B	DExD-box helicase 39B	hsa03040	Spliceosome	http://www.kegg.jp/kegg-bin/show_pathway?+hsa:7919
Q13885	hsa:7280	TUBB2A	tubulin beta 2A class IIa	hsa04540	Gap junction	http://www.kegg.jp/kegg-bin/show_pathway?+hsa:7280
Q13885	hsa:7280	TUBB2A	tubulin beta 2A class IIa	hsa05130	Pathogenic Escherichia coli infection	http://www.kegg.jp/kegg-bin/show_pathway?+hsa:7280
Q13885	hsa:7280	TUBB2A	tubulin beta 2A class IIa	hsa04145	Phagosome	http://www.kegg.jp/kegg-bin/show_pathway?+hsa:7280
Q14157	hsa:9898
Q14165	hsa:9761
Q14444	hsa:4076
Q14566	hsa:4175	MCM6	minichromosome maintenance complex component 6	hsa03030	DNA replication	http://www.kegg.jp/kegg-bin/show_pathway?+hsa:4175
Q14566	hsa:4175	MCM6	minichromosome maintenance complex component 6	hsa04110	Cell cycle	http://www.kegg.jp/kegg-bin/show_pathway?+hsa:4175
Q14671	hsa:9698
Q14730
Q14789	hsa:2804
Q147X6
Q14974	hsa:3837	KPNB1	karyopherin subunit beta 1	hsa03013	RNA transport	http://www.kegg.jp/kegg-bin/show_pathway?+hsa:3837
Q14C85
Q14CE6
Q15003	hsa:23397
Q15182
Q15365	hsa:5093	PCBP1	poly(rC) binding protein 1	hsa04216	Ferroptosis	http://www.kegg.jp/kegg-bin/show_pathway?+hsa:5093
Q15365	hsa:5093	PCBP1	poly(rC) binding protein 1	hsa03040	Spliceosome	http://www.kegg.jp/kegg-bin/show_pathway?+hsa:5093
Q15366	hsa:5094	PCBP2	poly(rC) binding protein 2	hsa04216	Ferroptosis	http://www.kegg.jp/kegg-bin/show_pathway?+hsa:5094
Q15459	hsa:10291	SF3A1	splicing factor 3a subunit 1	hsa03040	Spliceosome	http://www.kegg.jp/kegg-bin/show_pathway?+hsa:10291
Q15485	hsa:2220
Q15643	hsa:9321
Q15678	hsa:5784
Q15691	hsa:22919
Q16363	hsa:3910	LAMA4	laminin subunit alpha 4	hsa04510	Focal adhesion	http://www.kegg.jp/kegg-bin/show_pathway?+hsa:3910
Q16363	hsa:3910	LAMA4	laminin subunit alpha 4	hsa04151	PI3K-Akt signaling pathway	http://www.kegg.jp/kegg-bin/show_pathway?+hsa:3910
Q16363	hsa:3910	LAMA4	laminin subunit alpha 4	hsa04512	ECM-receptor interaction	http://www.kegg.jp/kegg-bin/show_pathway?+hsa:3910
Q16363	hsa:3910	LAMA4	laminin subunit alpha 4	hsa05145	Toxoplasmosis	http://www.kegg.jp/kegg-bin/show_pathway?+hsa:3910
Q16363	hsa:3910	LAMA4	laminin subunit alpha 4	hsa05165	Human papillomavirus infection	http://www.kegg.jp/kegg-bin/show_pathway?+hsa:3910
Q16363	hsa:3910	LAMA4	laminin subunit alpha 4	hsa05146	Amoebiasis	http://www.kegg.jp/kegg-bin/show_pathway?+hsa:3910
Q16363	hsa:3910	LAMA4	laminin subunit alpha 4	hsa05143	African trypanosomiasis	http://www.kegg.jp/kegg-bin/show_pathway?+hsa:3910
Q16363	hsa:3910	LAMA4	laminin subunit alpha 4	hsa05200	Pathways in cancer	http://www.kegg.jp/kegg-bin/show_pathway?+hsa:3910
Q16363	hsa:3910	LAMA4	laminin subunit alpha 4	hsa05222	Small cell lung cancer	http://www.kegg.jp/kegg-bin/show_pathway?+hsa:3910
Q16531	hsa:1642	DDB1	damage specific DNA binding protein 1	hsa05161	Hepatitis B	http://www.kegg.jp/kegg-bin/show_pathway?+hsa:1642
Q16531	hsa:1642	DDB1	damage specific DNA binding protein 1	hsa03420	Nucleotide excision repair	http://www.kegg.jp/kegg-bin/show_pathway?+hsa:1642
Q16531	hsa:1642	DDB1	damage specific DNA binding protein 1	hsa04120	Ubiquitin mediated proteolysis	http://www.kegg.jp/kegg-bin/show_pathway?+hsa:1642
Q16531	hsa:1642	DDB1	damage specific DNA binding protein 1	hsa05203	Viral carcinogenesis	http://www.kegg.jp/kegg-bin/show_pathway?+hsa:1642
Q16531	hsa:1642	DDB1	damage specific DNA binding protein 1	hsa05170	Human immunodeficiency virus 1 infection	http://www.kegg.jp/kegg-bin/show_pathway?+hsa:1642
Q1JQ76
Q1KLZ0	hsa:60	ACTB	actin beta	hsa05130	Pathogenic Escherichia coli infection	http://www.kegg.jp/kegg-bin/show_pathway?+hsa:60
Q1KLZ0	hsa:60	ACTB	actin beta	hsa04530	Tight junction	http://www.kegg.jp/kegg-bin/show_pathway?+hsa:60
Q1KLZ0	hsa:60	ACTB	actin beta	hsa04510	Focal adhesion	http://www.kegg.jp/kegg-bin/show_pathway?+hsa:60
Q1KLZ0	hsa:60	ACTB	actin beta	hsa05205	Proteoglycans in cancer	http://www.kegg.jp/kegg-bin/show_pathway?+hsa:60
Q1KLZ0	hsa:60	ACTB	actin beta	hsa05412	Arrhythmogenic right ventricular cardiomyopathy (ARVC)	http://www.kegg.jp/kegg-bin/show_pathway?+hsa:60
Q1KLZ0	hsa:60	ACTB	actin beta	hsa05131	Shigellosis	http://www.kegg.jp/kegg-bin/show_pathway?+hsa:60
Q1KLZ0	hsa:60	ACTB	actin beta	hsa05410	Hypertrophic cardiomyopathy (HCM)	http://www.kegg.jp/kegg-bin/show_pathway?+hsa:60
Q1KLZ0	hsa:60	ACTB	actin beta	hsa05132	Salmonella infection	http://www.kegg.jp/kegg-bin/show_pathway?+hsa:60
Q1KLZ0	hsa:60	ACTB	actin beta	hsa04145	Phagosome	http://www.kegg.jp/kegg-bin/show_pathway?+hsa:60
Q1KLZ0	hsa:60	ACTB	actin beta	hsa05164	Influenza A	http://www.kegg.jp/kegg-bin/show_pathway?+hsa:60
Q1KLZ0	hsa:60	ACTB	actin beta	hsa04210	Apoptosis	http://www.kegg.jp/kegg-bin/show_pathway?+hsa:60
Q1KLZ0	hsa:60	ACTB	actin beta	hsa04810	Regulation of actin cytoskeleton	http://www.kegg.jp/kegg-bin/show_pathway?+hsa:60
Q1KLZ0	hsa:60	ACTB	actin beta	hsa04015	Rap1 signaling pathway	http://www.kegg.jp/kegg-bin/show_pathway?+hsa:60
Q1KLZ0	hsa:60	ACTB	actin beta	hsa05110	Vibrio cholerae infection	http://www.kegg.jp/kegg-bin/show_pathway?+hsa:60
Q1KLZ0	hsa:60	ACTB	actin beta	hsa05418	Fluid shear stress and atherosclerosis	http://www.kegg.jp/kegg-bin/show_pathway?+hsa:60
Q1KLZ0	hsa:60	ACTB	actin beta	hsa04670	Leukocyte transendothelial migration	http://www.kegg.jp/kegg-bin/show_pathway?+hsa:60
Q1KLZ0	hsa:60	ACTB	actin beta	hsa05416	Viral myocarditis	http://www.kegg.jp/kegg-bin/show_pathway?+hsa:60
Q1KLZ0	hsa:60	ACTB	actin beta	hsa05414	Dilated cardiomyopathy (DCM)	http://www.kegg.jp/kegg-bin/show_pathway?+hsa:60
Q1KLZ0	hsa:60	ACTB	actin beta	hsa05100	Bacterial invasion of epithelial cells	http://www.kegg.jp/kegg-bin/show_pathway?+hsa:60
Q1KLZ0	hsa:60	ACTB	actin beta	hsa04971	Gastric acid secretion	http://www.kegg.jp/kegg-bin/show_pathway?+hsa:60
Q1KLZ0	hsa:60	ACTB	actin beta	hsa04520	Adherens junction	http://www.kegg.jp/kegg-bin/show_pathway?+hsa:60
Q1KLZ0	hsa:60	ACTB	actin beta	hsa05135	Yersinia infection	http://www.kegg.jp/kegg-bin/show_pathway?+hsa:60
Q1KLZ0	hsa:60	ACTB	actin beta	hsa04921	Oxytocin signaling pathway	http://www.kegg.jp/kegg-bin/show_pathway?+hsa:60
Q1KLZ0	hsa:60	ACTB	actin beta	hsa04611	Platelet activation	http://www.kegg.jp/kegg-bin/show_pathway?+hsa:60
Q1KLZ0	hsa:60	ACTB	actin beta	hsa05225	Hepatocellular carcinoma	http://www.kegg.jp/kegg-bin/show_pathway?+hsa:60
Q1KLZ0	hsa:60	ACTB	actin beta	hsa04919	Thyroid hormone signaling pathway	http://www.kegg.jp/kegg-bin/show_pathway?+hsa:60
Q1KLZ0	hsa:60	ACTB	actin beta	hsa04390	Hippo signaling pathway	http://www.kegg.jp/kegg-bin/show_pathway?+hsa:60
Q1KLZ0	hsa:60	ACTB	actin beta	hsa04714	Thermogenesis	http://www.kegg.jp/kegg-bin/show_pathway?+hsa:60
Q1M0P3	hsa:27159	CHIA	chitinase acidic	hsa00520	Amino sugar and nucleotide sugar metabolism	http://www.kegg.jp/kegg-bin/show_pathway?+hsa:27159
Q1M0P4	hsa:27159	CHIA	chitinase acidic	hsa00520	Amino sugar and nucleotide sugar metabolism	http://www.kegg.jp/kegg-bin/show_pathway?+hsa:27159
Q24JQ5
Q2A130
Q2HXI4	hsa:5789
Q2M296	hsa:64779
Q2MKN9
Q2MKP0
Q2MKP1
Q2MKP2
Q2V8X9
Q2V8Y0
Q2VT96	hsa:27159	CHIA	chitinase acidic	hsa00520	Amino sugar and nucleotide sugar metabolism	http://www.kegg.jp/kegg-bin/show_pathway?+hsa:27159
Q32P45
Q32Q75	hsa:1977	EIF4E	eukaryotic translation initiation factor 4E	hsa01521	EGFR tyrosine kinase inhibitor resistance	http://www.kegg.jp/kegg-bin/show_pathway?+hsa:1977
Q32Q75	hsa:1977	EIF4E	eukaryotic translation initiation factor 4E	hsa04150	mTOR signaling pathway	http://www.kegg.jp/kegg-bin/show_pathway?+hsa:1977
Q32Q75	hsa:1977	EIF4E	eukaryotic translation initiation factor 4E	hsa04066	HIF-1 signaling pathway	http://www.kegg.jp/kegg-bin/show_pathway?+hsa:1977
Q32Q75	hsa:1977	EIF4E	eukaryotic translation initiation factor 4E	hsa04151	PI3K-Akt signaling pathway	http://www.kegg.jp/kegg-bin/show_pathway?+hsa:1977
Q32Q75	hsa:1977	EIF4E	eukaryotic translation initiation factor 4E	hsa04211	Longevity regulating pathway	http://www.kegg.jp/kegg-bin/show_pathway?+hsa:1977
Q32Q75	hsa:1977	EIF4E	eukaryotic translation initiation factor 4E	hsa04910	Insulin signaling pathway	http://www.kegg.jp/kegg-bin/show_pathway?+hsa:1977
Q32Q75	hsa:1977	EIF4E	eukaryotic translation initiation factor 4E	hsa03013	RNA transport	http://www.kegg.jp/kegg-bin/show_pathway?+hsa:1977
Q3B768
Q3KPI9	hsa:5789
Q3KQT6
Q3KZ25
Q3KZ28
Q3T1B0	hsa:112399	EGLN3	egl-9 family hypoxia inducible factor 3	hsa04066	HIF-1 signaling pathway	http://www.kegg.jp/kegg-bin/show_pathway?+hsa:112399
Q3T1B0	hsa:112399	EGLN3	egl-9 family hypoxia inducible factor 3	hsa05200	Pathways in cancer	http://www.kegg.jp/kegg-bin/show_pathway?+hsa:112399
Q3T1B0	hsa:112399	EGLN3	egl-9 family hypoxia inducible factor 3	hsa05211	Renal cell carcinoma	http://www.kegg.jp/kegg-bin/show_pathway?+hsa:112399
Q495M9	hsa:124590
Q495Y7
Q495Y8	hsa:441273	SPDYE2	speedy/RINGO cell cycle regulator family member E2	hsa04914	Progesterone-mediated oocyte maturation	http://www.kegg.jp/kegg-bin/show_pathway?+hsa:441273
Q495Y8	hsa:441273	SPDYE2	speedy/RINGO cell cycle regulator family member E2	hsa04114	Oocyte meiosis	http://www.kegg.jp/kegg-bin/show_pathway?+hsa:441273
Q49AG3	hsa:58486
Q4G0R1
Q4LE79	hsa:1832	DSP	desmoplakin	hsa05412	Arrhythmogenic right ventricular cardiomyopathy (ARVC)	http://www.kegg.jp/kegg-bin/show_pathway?+hsa:1832
Q4ZG57
Q504U3
Q53EK6
Q53F30	hsa:405	ARNT	aryl hydrocarbon receptor nuclear translocator	hsa04934	Cushing syndrome	http://www.kegg.jp/kegg-bin/show_pathway?+hsa:405
Q53F30	hsa:405	ARNT	aryl hydrocarbon receptor nuclear translocator	hsa04066	HIF-1 signaling pathway	http://www.kegg.jp/kegg-bin/show_pathway?+hsa:405
Q53F30	hsa:405	ARNT	aryl hydrocarbon receptor nuclear translocator	hsa05204	Chemical carcinogenesis	http://www.kegg.jp/kegg-bin/show_pathway?+hsa:405
Q53F30	hsa:405	ARNT	aryl hydrocarbon receptor nuclear translocator	hsa05200	Pathways in cancer	http://www.kegg.jp/kegg-bin/show_pathway?+hsa:405
Q53F30	hsa:405	ARNT	aryl hydrocarbon receptor nuclear translocator	hsa05211	Renal cell carcinoma	http://www.kegg.jp/kegg-bin/show_pathway?+hsa:405
Q53G85
Q53G92	hsa:10381	TUBB3	tubulin beta 3 class III	hsa04145	Phagosome	http://www.kegg.jp/kegg-bin/show_pathway?+hsa:10381
Q53G92	hsa:10381	TUBB3	tubulin beta 3 class III	hsa05130	Pathogenic Escherichia coli infection	http://www.kegg.jp/kegg-bin/show_pathway?+hsa:10381
Q53G92	hsa:10381	TUBB3	tubulin beta 3 class III	hsa04540	Gap junction	http://www.kegg.jp/kegg-bin/show_pathway?+hsa:10381
Q53GA9
Q53GE9
Q53GF8
Q53GL5
Q53GT4
Q53GV6
Q53HE7
Q53HJ4
Q53HL4
Q53HM6
Q53HM8
Q53HU7
Q53RG0	hsa:9470	EIF4E2	eukaryotic translation initiation factor 4E family member 2	hsa04151	PI3K-Akt signaling pathway	http://www.kegg.jp/kegg-bin/show_pathway?+hsa:9470
Q53RG0	hsa:9470	EIF4E2	eukaryotic translation initiation factor 4E family member 2	hsa01521	EGFR tyrosine kinase inhibitor resistance	http://www.kegg.jp/kegg-bin/show_pathway?+hsa:9470
Q53RG0	hsa:9470	EIF4E2	eukaryotic translation initiation factor 4E family member 2	hsa04066	HIF-1 signaling pathway	http://www.kegg.jp/kegg-bin/show_pathway?+hsa:9470
Q53RG0	hsa:9470	EIF4E2	eukaryotic translation initiation factor 4E family member 2	hsa04150	mTOR signaling pathway	http://www.kegg.jp/kegg-bin/show_pathway?+hsa:9470
Q53RG0	hsa:9470	EIF4E2	eukaryotic translation initiation factor 4E family member 2	hsa04211	Longevity regulating pathway	http://www.kegg.jp/kegg-bin/show_pathway?+hsa:9470
Q53RG0	hsa:9470	EIF4E2	eukaryotic translation initiation factor 4E family member 2	hsa04910	Insulin signaling pathway	http://www.kegg.jp/kegg-bin/show_pathway?+hsa:9470
Q53RG0	hsa:9470	EIF4E2	eukaryotic translation initiation factor 4E family member 2	hsa03013	RNA transport	http://www.kegg.jp/kegg-bin/show_pathway?+hsa:9470
Q53SS8	hsa:5093	PCBP1	poly(rC) binding protein 1	hsa04216	Ferroptosis	http://www.kegg.jp/kegg-bin/show_pathway?+hsa:5093
Q53SS8	hsa:5093	PCBP1	poly(rC) binding protein 1	hsa03040	Spliceosome	http://www.kegg.jp/kegg-bin/show_pathway?+hsa:5093
Q549N5	hsa:58477	SRPRB	SRP receptor subunit beta	hsa03060	Protein export	http://www.kegg.jp/kegg-bin/show_pathway?+hsa:58477
Q58FF6
Q59EH3	hsa:52	ACP1	acid phosphatase 1	hsa04520	Adherens junction	http://www.kegg.jp/kegg-bin/show_pathway?+hsa:52
Q59EH3	hsa:52	ACP1	acid phosphatase 1	hsa00730	Thiamine metabolism	http://www.kegg.jp/kegg-bin/show_pathway?+hsa:52
Q59EH3	hsa:52	ACP1	acid phosphatase 1	hsa00740	Riboflavin metabolism	http://www.kegg.jp/kegg-bin/show_pathway?+hsa:52
Q59EL7
Q59EM9
Q59EZ2
Q59F34
Q59F59
Q59FE1	hsa:9470	EIF4E2	eukaryotic translation initiation factor 4E family member 2	hsa04151	PI3K-Akt signaling pathway	http://www.kegg.jp/kegg-bin/show_pathway?+hsa:9470
Q59FE1	hsa:9470	EIF4E2	eukaryotic translation initiation factor 4E family member 2	hsa01521	EGFR tyrosine kinase inhibitor resistance	http://www.kegg.jp/kegg-bin/show_pathway?+hsa:9470
Q59FE1	hsa:9470	EIF4E2	eukaryotic translation initiation factor 4E family member 2	hsa04066	HIF-1 signaling pathway	http://www.kegg.jp/kegg-bin/show_pathway?+hsa:9470
Q59FE1	hsa:9470	EIF4E2	eukaryotic translation initiation factor 4E family member 2	hsa04150	mTOR signaling pathway	http://www.kegg.jp/kegg-bin/show_pathway?+hsa:9470
Q59FE1	hsa:9470	EIF4E2	eukaryotic translation initiation factor 4E family member 2	hsa04211	Longevity regulating pathway	http://www.kegg.jp/kegg-bin/show_pathway?+hsa:9470
Q59FE1	hsa:9470	EIF4E2	eukaryotic translation initiation factor 4E family member 2	hsa04910	Insulin signaling pathway	http://www.kegg.jp/kegg-bin/show_pathway?+hsa:9470
Q59FE1	hsa:9470	EIF4E2	eukaryotic translation initiation factor 4E family member 2	hsa03013	RNA transport	http://www.kegg.jp/kegg-bin/show_pathway?+hsa:9470
Q59FI9
Q59FU3
Q59FX6	hsa:5802
Q59G50	hsa:6405	SEMA3F	semaphorin 3F	hsa04360	Axon guidance	http://www.kegg.jp/kegg-bin/show_pathway?+hsa:6405
Q59G68
Q59G75
Q59G92
Q59GC1
Q59GL0
Q59GV2
Q59GW7	hsa:5985	RFC5	replication factor C subunit 5	hsa03420	Nucleotide excision repair	http://www.kegg.jp/kegg-bin/show_pathway?+hsa:5985
Q59GW7	hsa:5985	RFC5	replication factor C subunit 5	hsa03430	Mismatch repair	http://www.kegg.jp/kegg-bin/show_pathway?+hsa:5985
Q59GW7	hsa:5985	RFC5	replication factor C subunit 5	hsa03030	DNA replication	http://www.kegg.jp/kegg-bin/show_pathway?+hsa:5985
Q59H16	hsa:59350	RXFP1	relaxin family peptide receptor 1	hsa04926	Relaxin signaling pathway	http://www.kegg.jp/kegg-bin/show_pathway?+hsa:59350
Q59H16	hsa:59350	RXFP1	relaxin family peptide receptor 1	hsa04080	Neuroactive ligand-receptor interaction	http://www.kegg.jp/kegg-bin/show_pathway?+hsa:59350
Q59H57
Q59H90	hsa:5789
Q59HC1
Q5D044	hsa:3910	LAMA4	laminin subunit alpha 4	hsa04510	Focal adhesion	http://www.kegg.jp/kegg-bin/show_pathway?+hsa:3910
[truncated: 488 more rows]

## Sheet: map2query
Additional file 4 KEGG pathways and corresponding proteins of p72 interacting partners
Map query
Map_ID	Map_Name	Seqs	Seqs_Num	URL
hsa03010	Ribosome	A0A024R1Q8 A0A024R2G7 A0A024R4Q8 A0A024R608 A0A024R8P8 A0A024RCW3 A8K517 A8MUD9 B0ZBD0 B2RDW1 M0R210 P05386 P08708 P18077 P25398 P27635 P30050 P35268 P39019 P46778 P46779 P46782 P46783 P60866 P62249 P62263 P62266 P62269 P62277 P62280 P62829 P62899 P62906 P62910 P62913 P63173 Q5VVD0 Q6IAX2 Q96L21 X5D2T3	40	http://www.kegg.jp/kegg-bin/show_pathway?hsa03010+hsa:9349+hsa:6161+hsa:6193+hsa:6176+hsa:6169+hsa:4736+hsa:6228+hsa:6129+hsa:6223+hsa:6233+hsa:6217+hsa:6176+hsa:6218+hsa:6165+hsa:6206+hsa:6134+hsa:6136+hsa:6146+hsa:6223+hsa:6144+hsa:6158+hsa:6193+hsa:6204+hsa:6224+hsa:6217+hsa:6208+hsa:6228+hsa:6222+hsa:6207+hsa:6205+hsa:9349+hsa:6160+hsa:4736+hsa:6161+hsa:6135+hsa:6169+hsa:6135+hsa:6144+hsa:140…
hsa03013	RNA transport	A0A024R6Q1 A0A024R821 A0A024R8S3 A0A024R9C1 A0A024RCM3 A4D210 B3KWD0 B4DRM3 B4DV51 B8ZZ50 B8ZZL3 B9A023 D6RBW1 E7EX17 O14980 O60573 P06730 P11940 P23588 P51116 P52948 P55010 P55854 P55884 P61956 P62826 Q06787 Q13347 Q13838 Q14974 Q32Q75 Q53RG0 Q59FE1 Q5U0F4 Q6EEV6 Q7Z5Y0 X5D7E3	37	http://www.kegg.jp/kegg-bin/show_pathway?hsa03013+hsa:1983+hsa:8662+hsa:6613+hsa:26986+hsa:7919+hsa:8662+hsa:7514+hsa:1975+hsa:5901+hsa:9470+hsa:9470+hsa:9470+hsa:1977+hsa:1975+hsa:7514+hsa:9470+hsa:1977+hsa:26986+hsa:1975+hsa:9513+hsa:4928+hsa:1983+hsa:6612+hsa:8662+hsa:6613+hsa:5901+hsa:2332+hsa:8668+hsa:7919+hsa:3837+hsa:1977+hsa:9470+hsa:9470+hsa:8668+hsa:387082+hsa:1975+hsa:1977
hsa05200	Pathways in cancer	A0A0A0MQS9 A0A0A0MTC7 A0A0G3DHS8 A0A2P9DU05 A0A2R8Y8E0 A8K6P0 B0AZM1 B3KVT0 E7EWK1 F8W1G2 G3XAI2 G4XXL9 O75116 P07942 P15056 P24864 P27540 P78417 P99999 Q16363 Q3T1B0 Q53F30 Q5D044 Q7Z3A3 Q86TN1 Q8TAS6 Q9GZT9 Q9H6Z9 Q9HBZ2 Q9NNW7 R4SCQ0 V5W5X2 V9HWG9 X5DQN9	34	http://www.kegg.jp/kegg-bin/show_pathway?hsa05200+hsa:3910+hsa:3910+hsa:898+hsa:9475+hsa:673+hsa:405+hsa:405+hsa:112399+hsa:10587+hsa:112399+hsa:3912+hsa:54205+hsa:9475+hsa:3912+hsa:673+hsa:898+hsa:405+hsa:9446+hsa:54205+hsa:3910+hsa:112399+hsa:405+hsa:3910+hsa:9915+hsa:9915+hsa:3912+hsa:54583+hsa:112399+hsa:9915+hsa:10587+hsa:54583+hsa:898+hsa:9446+hsa:9915
hsa04151	PI3K-Akt signaling pathway	A0A0A0MQS9 A0A0A0MTC7 A0A0G3DHS8 A0A140VJS0 A8K7B7 B3KQV6 B3KUN1 B4DRM3 B8ZZ50 B8ZZL3 B9A023 D6RBW1 E7EX17 G3XAI2 O60573 P06213 P06730 P07942 P23588 P24864 P30153 P54840 P62714 P67775 Q16363 Q32Q75 Q53RG0 Q59FE1 Q5D044 Q7Z5Y0 Q8TAS6 V5W5X2 X5D7E3	33	http://www.kegg.jp/kegg-bin/show_pathway?hsa04151+hsa:3910+hsa:3910+hsa:898+hsa:5516+hsa:5518+hsa:5518+hsa:5515+hsa:1975+hsa:9470+hsa:9470+hsa:9470+hsa:1977+hsa:1975+hsa:3912+hsa:9470+hsa:3643+hsa:1977+hsa:3912+hsa:1975+hsa:898+hsa:5518+hsa:2998+hsa:5516+hsa:5515+hsa:3910+hsa:1977+hsa:9470+hsa:9470+hsa:3910+hsa:1975+hsa:3912+hsa:898+hsa:1977
hsa04066	HIF-1 signaling pathway	A0A384MDR8 A8K6P0 B0AZM1 B3KVT0 B8ZZ50 B8ZZL3 B9A023 D6RBW1 F8W1G2 O60573 P06213 P06730 P11177 P27540 Q32Q75 Q3T1B0 Q53F30 Q53RG0 Q59FE1 Q5U077 Q9GZT9 Q9H6Z9 R4SCQ0 X5D7E3	24	http://www.kegg.jp/kegg-bin/show_pathway?hsa04066+hsa:5162+hsa:405+hsa:405+hsa:112399+hsa:9470+hsa:9470+hsa:9470+hsa:1977+hsa:112399+hsa:9470+hsa:3643+hsa:1977+hsa:5162+hsa:405+hsa:1977+hsa:112399+hsa:405+hsa:9470+hsa:9470+hsa:3945+hsa:54583+hsa:112399+hsa:54583+hsa:1977
hsa05165	Human papillomavirus infection	A0A024R5Z9 A0A0A0MQS9 A0A0A0MTC7 A0A0G3DHS8 A0A140VJS0 A8K7B7 B3KQV6 B3KUN1 B4DNK4 G3XAI2 P07942 P14618 P24864 P30153 P62714 P67775 Q16363 Q5D044 Q8TAS6 Q9Y644 V5W5X2 V9HWB8	22	http://www.kegg.jp/kegg-bin/show_pathway?hsa05165+hsa:5315+hsa:3910+hsa:3910+hsa:898+hsa:5516+hsa:5518+hsa:5518+hsa:5515+hsa:5315+hsa:3912+hsa:3912+hsa:5315+hsa:898+hsa:5518+hsa:5516+hsa:5515+hsa:3910+hsa:3910+hsa:3912+hsa:5986+hsa:898+hsa:5315
hsa04150	mTOR signaling pathway	A0A2R8Y8E0 B4DRM3 B8ZZ50 B8ZZL3 B9A023 D6RBW1 E7EX17 O43156 O60573 P06213 P06730 P15056 P23588 Q32Q75 Q53RG0 Q59FE1 Q7Z5Y0 X5D7E3	18	http://www.kegg.jp/kegg-bin/show_pathway?hsa04150+hsa:673+hsa:1975+hsa:9470+hsa:9470+hsa:9470+hsa:1977+hsa:1975+hsa:9675+hsa:9470+hsa:3643+hsa:1977+hsa:673+hsa:1975+hsa:1977+hsa:9470+hsa:9470+hsa:1975+hsa:1977
hsa04080	Neuroactive ligand-receptor interaction	A0A087WWV0 A0A0A0MT52 B3KV27 B4DGP2 B7Z3V7 E7ENK3 E7EPY9 E7EPZ0 E9PCA3 E9PD61 O43424 P06881 P10092 P39086 Q59H16 Q9HBX9	16	http://www.kegg.jp/kegg-bin/show_pathway?hsa04080+hsa:59350+hsa:59350+hsa:59350+hsa:59350+hsa:2897+hsa:2897+hsa:2897+hsa:2897+hsa:59350+hsa:2897+hsa:2895+hsa:796+hsa:797+hsa:2897+hsa:59350+hsa:59350
hsa04114	Oocyte meiosis	A0A0G3DHS8 A0A140VJS0 A6NHP3 A6NIY4 A8K7B7 B3KQV6 B3KUN1 I6XC90 P0CI01 P24864 P30153 P62714 P67775 Q495Y8 Q8NFV5 V5W5X2	16	http://www.kegg.jp/kegg-bin/show_pathway?hsa04114+hsa:898+hsa:5516+hsa:100310812+hsa:442590+hsa:5518+hsa:5518+hsa:5515+hsa:441273+hsa:729597+hsa:898+hsa:5518+hsa:5516+hsa:5515+hsa:441273+hsa:285955+hsa:898
hsa04910	Insulin signaling pathway	A0A2R8Y8E0 B4DTX5 B8ZZ50 B8ZZL3 B9A023 D6RBW1 O60573 P06213 P06730 P15056 P54840 Q32Q75 Q53RG0 Q59FE1 Q9BX66 X5D7E3	16	http://www.kegg.jp/kegg-bin/show_pathway?hsa04910+hsa:673+hsa:10580+hsa:9470+hsa:9470+hsa:9470+hsa:1977+hsa:9470+hsa:3643+hsa:1977+hsa:673+hsa:2998+hsa:1977+hsa:9470+hsa:9470+hsa:10580+hsa:1977
hsa05211	Renal cell carcinoma	A0A2R8Y8E0 A8K6P0 B0AZM1 B3KVT0 F8W1G2 P15056 P27540 Q3T1B0 Q53F30 Q7Z3A3 Q86TN1 Q9GZT9 Q9H6Z9 Q9HBZ2 R4SCQ0 X5DQN9	16	http://www.kegg.jp/kegg-bin/show_pathway?hsa05211+hsa:673+hsa:405+hsa:405+hsa:112399+hsa:112399+hsa:673+hsa:405+hsa:112399+hsa:405+hsa:9915+hsa:9915+hsa:54583+hsa:112399+hsa:9915+hsa:54583+hsa:9915
hsa03040	Spliceosome	A0A024R1K8 A0A024RCM3 A8K5I0 B4DW90 O43395 P14678 P62316 P62318 Q12874 Q13435 Q13838 Q15365 Q15459 Q53SS8 Q66K91	15	http://www.kegg.jp/kegg-bin/show_pathway?hsa03040+hsa:10291+hsa:7919+hsa:3303+hsa:10946+hsa:9129+hsa:6628+hsa:6633+hsa:6634+hsa:10946+hsa:10992+hsa:7919+hsa:5093+hsa:10291+hsa:5093+hsa:6628
hsa04110	Cell cycle	A0A0G3DHS8 A0A0S2Z4A5 A0A0S2Z4T1 A0A140VJF3 B3KMX0 B4DLA6 C6EMX8 O43684 P24864 P25205 P33991 P33993 P49736 Q14566 V5W5X2	15	http://www.kegg.jp/kegg-bin/show_pathway?hsa04110+hsa:898+hsa:4176+hsa:4172+hsa:9184+hsa:4173+hsa:4173+hsa:4176+hsa:9184+hsa:898+hsa:4172+hsa:4173+hsa:4176+hsa:4171+hsa:4175+hsa:898
hsa00230	Purine metabolism	A0A024R5Z9 A0A024RD93 A0A384MTW7 A0A384N6C2 B4DNK4 P12268 P14618 P15531 P20594 P22234 Q5TDE9 Q8N4P3 Q9BSD7 V9HWB8	14	http://www.kegg.jp/kegg-bin/show_pathway?hsa00230+hsa:5315+hsa:10606+hsa:4830+hsa:3615+hsa:5315+hsa:3615+hsa:5315+hsa:4830+hsa:4882+hsa:10606+hsa:84284+hsa:374659+hsa:84284+hsa:5315
hsa04144	Endocytosis	A0A024R0Y6 A0A024R1U4 A0A024R3Q3 A0A024R705 A0A024RDV9 A4D0Z3 A8K5I0 P51148 P61204 P62330 P84077 P84085 Q8N0X7 Q9UN37	14	http://www.kegg.jp/kegg-bin/show_pathway?hsa04144+hsa:377+hsa:5878+hsa:375+hsa:27183+hsa:23111+hsa:381+hsa:3303+hsa:5878+hsa:377+hsa:382+hsa:375+hsa:381+hsa:23111+hsa:27183
hsa01521	EGFR tyrosine kinase inhibitor resistance	A0A2R8Y8E0 B8ZZ50 B8ZZL3 B9A023 D6RBW1 O60573 P06730 P15056 P21359 Q32Q75 Q53RG0 Q59FE1 X5D7E3	13	http://www.kegg.jp/kegg-bin/show_pathway?hsa01521+hsa:673+hsa:9470+hsa:9470+hsa:9470+hsa:1977+hsa:9470+hsa:1977+hsa:673+hsa:4763+hsa:1977+hsa:9470+hsa:9470+hsa:1977
hsa04934	Cushing syndrome	A0A0G3DHS8 A0A2R8Y8E0 A8K6P0 B0AZM1 B4DH27 B4DIU9 J3KQ26 P15056 P24864 P27540 Q53F30 Q96C12 V5W5X2	13	http://www.kegg.jp/kegg-bin/show_pathway?hsa04934+hsa:898+hsa:673+hsa:405+hsa:405+hsa:79798+hsa:79798+hsa:79798+hsa:673+hsa:898+hsa:405+hsa:405+hsa:79798+hsa:898
hsa03015	mRNA surveillance pathway	A0A024R9C1 A0A024RCM3 A0A140VJS0 A8K7B7 B3KQV6 B3KUN1 P11940 P30153 P62714 P67775 Q13838 Q86US8	12	http://www.kegg.jp/kegg-bin/show_pathway?hsa03015+hsa:26986+hsa:7919+hsa:5516+hsa:5518+hsa:5518+hsa:5515+hsa:26986+hsa:5518+hsa:5516+hsa:5515+hsa:7919+hsa:23293
hsa03030	DNA replication	A0A0S2Z4A5 A0A0S2Z4T1 B3KMX0 B4DLA6 C6EMX8 P25205 P33991 P33993 P40937 P49736 Q14566 Q59GW7	12	http://www.kegg.jp/kegg-bin/show_pathway?hsa03030+hsa:4176+hsa:4172+hsa:4173+hsa:4173+hsa:4176+hsa:4172+hsa:4173+hsa:4176+hsa:5985+hsa:4171+hsa:4175+hsa:5985
hsa04145	Phagosome	A0A024R1U4 A0A384MEE3 B3KS31 B4E386 P51148 Q13509 Q13885 Q1KLZ0 Q53G92 Q5SU16 Q9BUF5 Q9BVA1	12	http://www.kegg.jp/kegg-bin/show_pathway?hsa04145+hsa:5878+hsa:347733+hsa:84617+hsa:84617+hsa:5878+hsa:10381+hsa:7280+hsa:60+hsa:10381+hsa:203068+hsa:84617+hsa:347733
hsa04510	Focal adhesion	A0A0A0MQS9 A0A0A0MTC7 A0A2P9DU05 A0A2R8Y8E0 G3XAI2 O75116 P07942 P15056 Q16363 Q1KLZ0 Q5D044 Q8TAS6	12	http://www.kegg.jp/kegg-bin/show_pathway?hsa04510+hsa:3910+hsa:3910+hsa:9475+hsa:673+hsa:3912+hsa:9475+hsa:3912+hsa:673+hsa:3910+hsa:60+hsa:3910+hsa:3912
hsa05130	Pathogenic Escherichia coli infection	A0A2P9DU05 A0A384MEE3 B3KS31 B4E386 O75116 Q13509 Q13885 Q1KLZ0 Q53G92 Q5SU16 Q9BUF5 Q9BVA1	12	http://www.kegg.jp/kegg-bin/show_pathway?hsa05130+hsa:9475+hsa:347733+hsa:84617+hsa:84617+hsa:9475+hsa:10381+hsa:7280+hsa:60+hsa:10381+hsa:203068+hsa:84617+hsa:347733
hsa05222	Small cell lung cancer	A0A0A0MQS9 A0A0A0MTC7 A0A0G3DHS8 G3XAI2 G4XXL9 P07942 P24864 P99999 Q16363 Q5D044 Q8TAS6 V5W5X2	12	http://www.kegg.jp/kegg-bin/show_pathway?hsa05222+hsa:3910+hsa:3910+hsa:898+hsa:3912+hsa:54205+hsa:3912+hsa:898+hsa:54205+hsa:3910+hsa:3910+hsa:3912+hsa:898
hsa00020	Citrate cycle (TCA cycle)	A0A024R5C5 A0A384MDR8 B7Z9J8 E5KS60 P11177 P11498 P48735 P50213 P53597 Q9P2R7 Q9Y4T0	11	http://www.kegg.jp/kegg-bin/show_pathway?hsa00020+hsa:5091+hsa:5162+hsa:3419+hsa:8803+hsa:5162+hsa:5091+hsa:3418+hsa:3419+hsa:8802+hsa:8803+hsa:8803
hsa00740	Riboflavin metabolism	A0A140VK37 B7Z4Z2 B7Z552 B7Z6L8 B7Z6T8 B7Z7D2 E9PHY0 E9PQY3 P11117 P24666 Q59EH3	11	http://www.kegg.jp/kegg-bin/show_pathway?hsa00740+hsa:52+hsa:53+hsa:53+hsa:53+hsa:53+hsa:53+hsa:53+hsa:53+hsa:53+hsa:52+hsa:52
hsa04211	Longevity regulating pathway	B8ZZ50 B8ZZL3 B9A023 D6RBW1 O60573 P06213 P06730 Q32Q75 Q53RG0 Q59FE1 X5D7E3	11	http://www.kegg.jp/kegg-bin/show_pathway?hsa04211+hsa:9470+hsa:9470+hsa:9470+hsa:1977+hsa:9470+hsa:3643+hsa:1977+hsa:1977+hsa:9470+hsa:9470+hsa:1977
hsa04530	Tight junction	A0A140VJS0 A0A2P9DU05 A1L2Z2 A8K7B7 B3KQV6 B3KUN1 O75116 P30153 P62714 P67775 Q1KLZ0	11	http://www.kegg.jp/kegg-bin/show_pathway?hsa04530+hsa:5516+hsa:9475+hsa:79784+hsa:5518+hsa:5518+hsa:5515+hsa:9475+hsa:5518+hsa:5516+hsa:5515+hsa:60
hsa05146	Amoebiasis	A0A024R1U4 A0A0A0MQS9 A0A0A0MTC7 G3XAI2 P04792 P07942 P51148 Q16363 Q5D044 Q8TAS6 V9HW43	11	http://www.kegg.jp/kegg-bin/show_pathway?hsa05146+hsa:5878+hsa:3910+hsa:3910+hsa:3912+hsa:3315+hsa:3912+hsa:5878+hsa:3910+hsa:3910+hsa:3912+hsa:3315
hsa05160	Hepatitis C	A0A140VJS0 A0A2R8Y8E0 A8K7B7 B3KQV6 B3KUN1 G4XXL9 P15056 P30153 P62714 P67775 P99999	11	http://www.kegg.jp/kegg-bin/show_pathway?hsa05160+hsa:5516+hsa:673+hsa:5518+hsa:5518+hsa:5515+hsa:54205+hsa:673+hsa:5518+hsa:5516+hsa:5515+hsa:54205
hsa05203	Viral carcinogenesis	A0A024R5Z9 A0A0G3DHS8 B4DNK4 P0C1H6 P14618 P24864 Q16531 Q9Y277 V5W5X2 V9HWB8 W0TYI6	11	http://www.kegg.jp/kegg-bin/show_pathway?hsa05203+hsa:5315+hsa:898+hsa:5315+hsa:286436+hsa:5315+hsa:898+hsa:1642+hsa:7419+hsa:898+hsa:5315+hsa:286436
hsa04728	Dopaminergic synapse	A0A140VJS0 A0A140VKD3 A8K7B7 B2RCL8 B3KQV6 B3KUN1 O00327 P30153 P62714 P67775	10	http://www.kegg.jp/kegg-bin/show_pathway?hsa04728+hsa:5516+hsa:406+hsa:5518+hsa:406+hsa:5518+hsa:5515+hsa:406+hsa:5518+hsa:5516+hsa:5515
hsa04730	Long-term depression	A0A140VJS0 A0A2R8Y8E0 A8K7B7 B3KQV6 B3KUN1 O43424 P15056 P30153 P62714 P67775	10	http://www.kegg.jp/kegg-bin/show_pathway?hsa04730+hsa:5516+hsa:673+hsa:5518+hsa:5518+hsa:5515+hsa:2895+hsa:673+hsa:5518+hsa:5516+hsa:5515
hsa04922	Glucagon signaling pathway	A0A024R5Z9 A0A024R625 A0A384MDR8 B4DNK4 P11177 P14618 P54840 P60510 Q5U077 V9HWB8	10	http://www.kegg.jp/kegg-bin/show_pathway?hsa04922+hsa:5315+hsa:5531+hsa:5162+hsa:5315+hsa:5162+hsa:5315+hsa:2998+hsa:5531+hsa:3945+hsa:5315
hsa05145	Toxoplasmosis	A0A0A0MQS9 A0A0A0MTC7 A8K5I0 G3XAI2 G4XXL9 P07942 P99999 Q16363 Q5D044 Q8TAS6	10	http://www.kegg.jp/kegg-bin/show_pathway?hsa05145+hsa:3910+hsa:3910+hsa:3303+hsa:3912+hsa:54205+hsa:3912+hsa:54205+hsa:3910+hsa:3910+hsa:3912
hsa05166	Human T-cell leukemia virus 1 infection	A0A0G3DHS8 A0A140VJF3 B3KWD0 B4DV51 O14980 O43684 P24864 P62826 Q9Y277 V5W5X2	10	http://www.kegg.jp/kegg-bin/show_pathway?hsa05166+hsa:898+hsa:9184+hsa:7514+hsa:5901+hsa:7514+hsa:9184+hsa:898+hsa:5901+hsa:7419+hsa:898
hsa00620	Pyruvate metabolism	A0A024R5C5 A0A024R5Z9 A0A384MDR8 B4DNK4 P11177 P11498 P14618 Q5U077 V9HWB8	9	http://www.kegg.jp/kegg-bin/show_pathway?hsa00620+hsa:5091+hsa:5315+hsa:5162+hsa:5315+hsa:5162+hsa:5091+hsa:5315+hsa:3945+hsa:5315
hsa00970	Aminoacyl-tRNA biosynthesis	P07814 P41252 P49588 Q5JPH6 Q6IBR2 Q6P0M4 Q7L4K8 Q9NSD9 Q9Y285	9	http://www.kegg.jp/kegg-bin/show_pathway?hsa00970+hsa:2058+hsa:3376+hsa:16+hsa:124454+hsa:2193+hsa:3376+hsa:3376+hsa:10056+hsa:2193
hsa04071	Sphingolipid signaling pathway	A0A140VJS0 A0A2P9DU05 A8K7B7 B3KQV6 B3KUN1 O75116 P30153 P62714 P67775	9	http://www.kegg.jp/kegg-bin/show_pathway?hsa04071+hsa:5516+hsa:9475+hsa:5518+hsa:5518+hsa:5515+hsa:9475+hsa:5518+hsa:5516+hsa:5515
hsa04142	Lysosome	B7Z4Z2 B7Z552 B7Z6L8 B7Z6T8 B7Z7D2 E9PHY0 E9PQY3 P09668 P11117	9	http://www.kegg.jp/kegg-bin/show_pathway?hsa04142+hsa:53+hsa:53+hsa:53+hsa:53+hsa:53+hsa:53+hsa:53+hsa:1512+hsa:53
hsa04152	AMPK signaling pathway	A0A140VJS0 A8K7B7 B3KQV6 B3KUN1 P06213 P30153 P54840 P62714 P67775	9	http://www.kegg.jp/kegg-bin/show_pathway?hsa04152+hsa:5516+hsa:5518+hsa:5518+hsa:5515+hsa:3643+hsa:5518+hsa:2998+hsa:5516+hsa:5515
hsa04540	Gap junction	A0A384MEE3 B3KS31 B4E386 Q13509 Q13885 Q53G92 Q5SU16 Q9BUF5 Q9BVA1	9	http://www.kegg.jp/kegg-bin/show_pathway?hsa04540+hsa:347733+hsa:84617+hsa:84617+hsa:10381+hsa:7280+hsa:10381+hsa:203068+hsa:84617+hsa:347733
hsa05142	Chagas disease (American trypanosomiasis)	A0A140VJS0 A8K7B7 B3KQV6 B3KUN1 B4DKH4 P12821 P30153 P62714 P67775	9	http://www.kegg.jp/kegg-bin/show_pathway?hsa05142+hsa:5516+hsa:5518+hsa:5518+hsa:5515+hsa:1636+hsa:1636+hsa:5518+hsa:5516+hsa:5515
hsa05161	Hepatitis B	A0A0G3DHS8 A0A2R8Y8E0 G4XXL9 P15056 P24864 P99999 Q16531 Q9Y277 V5W5X2	9	http://www.kegg.jp/kegg-bin/show_pathway?hsa05161+hsa:898+hsa:673+hsa:54205+hsa:673+hsa:898+hsa:54205+hsa:1642+hsa:7419+hsa:898
hsa05202	Transcriptional misregulation in cancer	F4MH36 P35637 Q13344 Q6IBQ5 Q7Z3A3 Q86TN1 Q92804 Q9HBZ2 X5DQN9	9	http://www.kegg.jp/kegg-bin/show_pathway?hsa05202+hsa:7404+hsa:2521+hsa:2521+hsa:2521+hsa:9915+hsa:9915+hsa:8148+hsa:9915+hsa:9915
hsa05205	Proteoglycans in cancer	A0A2P9DU05 A0A2R8Y8E0 B4DRM3 E7EX17 O75116 P15056 P23588 Q1KLZ0 Q7Z5Y0	9	http://www.kegg.jp/kegg-bin/show_pathway?hsa05205+hsa:9475+hsa:673+hsa:1975+hsa:1975+hsa:9475+hsa:673+hsa:1975+hsa:60+hsa:1975
hsa00520	Amino sugar and nucleotide sugar metabolism	A8K3T7 O60547 P51570 Q1M0P3 Q1M0P4 Q2VT96 Q9BZP6 V9HWE7	8	http://www.kegg.jp/kegg-bin/show_pathway?hsa00520+hsa:27159+hsa:2762+hsa:2584+hsa:27159+hsa:27159+hsa:27159+hsa:27159+hsa:2584
hsa04360	Axon guidance	A0A2P9DU05 C9JPG5 O75094 O75116 P23528 Q13275 Q59G50 V9HWI5	8	http://www.kegg.jp/kegg-bin/show_pathway?hsa04360+hsa:9475+hsa:6405+hsa:6586+hsa:9475+hsa:1072+hsa:6405+hsa:6405+hsa:1072
hsa04390	Hippo signaling pathway	A0A140VJS0 A8K7B7 B3KQV6 B3KUN1 P30153 P62714 P67775 Q1KLZ0	8	http://www.kegg.jp/kegg-bin/show_pathway?hsa04390+hsa:5516+hsa:5518+hsa:5518+hsa:5515+hsa:5518+hsa:5516+hsa:5515+hsa:60
hsa04512	ECM-receptor interaction	A0A0A0MQS9 A0A0A0MTC7 G3XAI2 P07942 Q16363 Q5D044 Q5H8C1 Q8TAS6	8	http://www.kegg.jp/kegg-bin/show_pathway?hsa04512+hsa:3910+hsa:3910+hsa:3912+hsa:3912+hsa:3910+hsa:3910+hsa:158326+hsa:3912
hsa04810	Regulation of actin cytoskeleton	A0A2P9DU05 A0A2R8Y8E0 A1L2Z2 O75116 P15056 P23528 Q1KLZ0 V9HWI5	8	http://www.kegg.jp/kegg-bin/show_pathway?hsa04810+hsa:9475+hsa:673+hsa:79784+hsa:9475+hsa:673+hsa:1072+hsa:60+hsa:1072
hsa04914	Progesterone-mediated oocyte maturation	A0A2R8Y8E0 A6NHP3 A6NIY4 I6XC90 P0CI01 P15056 Q495Y8 Q8NFV5	8	http://www.kegg.jp/kegg-bin/show_pathway?hsa04914+hsa:673+hsa:100310812+hsa:442590+hsa:441273+hsa:729597+hsa:673+hsa:441273+hsa:285955
hsa05134	Legionellosis	A0A024R3Q3 A8K5I0 G4XXL9 P55072 P84077 P99999 Q9NPP4 V9HW80	8	http://www.kegg.jp/kegg-bin/show_pathway?hsa05134+hsa:375+hsa:3303+hsa:54205+hsa:7415+hsa:375+hsa:54205+hsa:58484+hsa:7415
hsa05162	Measles	A0A0G3DHS8 A8K5I0 E9KL35 G4XXL9 P24864 P63244 P99999 V5W5X2	8	http://www.kegg.jp/kegg-bin/show_pathway?hsa05162+hsa:898+hsa:3303+hsa:10399+hsa:54205+hsa:898+hsa:10399+hsa:54205+hsa:898
hsa05230	Central carbon metabolism in cancer	A0A024R5Z9 A0A384MDR8 B4DNK4 O43819 P11177 P14618 Q5U077 V9HWB8	8	http://www.kegg.jp/kegg-bin/show_pathway?hsa05230+hsa:5315+hsa:5162+hsa:5315+hsa:9997+hsa:5162+hsa:5315+hsa:3945+hsa:5315
hsa00010	Glycolysis / Gluconeogenesis	A0A024R5Z9 A0A384MDR8 B4DNK4 P11177 P14618 Q5U077 V9HWB8	7	http://www.kegg.jp/kegg-bin/show_pathway?hsa00010+hsa:5315+hsa:5162+hsa:5315+hsa:5162+hsa:5315+hsa:3945+hsa:5315
hsa04010	MAPK signaling pathway	A0A2R8Y8E0 A8K5I0 P04792 P06213 P15056 P21359 V9HW43	7	http://www.kegg.jp/kegg-bin/show_pathway?hsa04010+hsa:673+hsa:3303+hsa:3315+hsa:3643+hsa:673+hsa:4763+hsa:3315
hsa04216	Ferroptosis	A0A384N6B9 P36969 Q15365 Q15366 Q53SS8 Q6PI42 Q9Y277	7	http://www.kegg.jp/kegg-bin/show_pathway?hsa04216+hsa:5094+hsa:2879+hsa:5093+hsa:5094+hsa:5093+hsa:2879+hsa:7419
hsa04217	Necroptosis	A0A024R705 E9PMA0 O95831 P62937 Q9UN37 Q9Y277 V9HWF5	7	http://www.kegg.jp/kegg-bin/show_pathway?hsa04217+hsa:27183+hsa:9131+hsa:9131+hsa:5478+hsa:27183+hsa:7419+hsa:5478
hsa04261	Adrenergic signaling in cardiomyocytes	A0A140VJS0 A8K7B7 B3KQV6 B3KUN1 P30153 P62714 P67775	7	http://www.kegg.jp/kegg-bin/show_pathway?hsa04261+hsa:5516+hsa:5518+hsa:5518+hsa:5515+hsa:5518+hsa:5516+hsa:5515
hsa04270	Vascular smooth muscle contraction	A0A2P9DU05 A0A2R8Y8E0 O75116 P06881 P10092 P15056 P20594	7	http://www.kegg.jp/kegg-bin/show_pathway?hsa04270+hsa:9475+hsa:673+hsa:9475+hsa:796+hsa:797+hsa:673+hsa:4882
hsa04350	TGF-beta signaling pathway	A0A140VJS0 A8K7B7 B3KQV6 B3KUN1 P30153 P62714 P67775	7	http://www.kegg.jp/kegg-bin/show_pathway?hsa04350+hsa:5516+hsa:5518+hsa:5518+hsa:5515+hsa:5518+hsa:5516+hsa:5515
hsa04520	Adherens junction	A0A140VK37 B4DTX5 P06213 P24666 Q1KLZ0 Q59EH3 Q9BX66	7	http://www.kegg.jp/kegg-bin/show_pathway?hsa04520+hsa:52+hsa:10580+hsa:3643+hsa:52+hsa:60+hsa:52+hsa:10580
hsa04621	NOD-like receptor signaling pathway	A0A024RA73 A0A0S2Z5P3 G3XAL1 O43586 Q9NPP4 Q9Y239 Q9Y277	7	http://www.kegg.jp/kegg-bin/show_pathway?hsa04621+hsa:10392+hsa:9051+hsa:10392+hsa:9051+hsa:58484+hsa:10392+hsa:7419
hsa04926	Relaxin signaling pathway	A0A087WWV0 A0A0A0MT52 B3KV27 B4DGP2 E9PCA3 Q59H16 Q9HBX9	7	http://www.kegg.jp/kegg-bin/show_pathway?hsa04926+hsa:59350+hsa:59350+hsa:59350+hsa:59350+hsa:59350+hsa:59350+hsa:59350
hsa05012	Parkinson disease	A0A024R1A3 G4XXL9 P22314 P25705 P99999 Q9Y277 V9HW26	7	http://www.kegg.jp/kegg-bin/show_pathway?hsa05012+hsa:7317+hsa:54205+hsa:7317+hsa:498+hsa:54205+hsa:7419+hsa:498
hsa05016	Huntington disease	G4XXL9 P25705 P99999 Q8WXX0 Q96DT5 Q9Y277 V9HW26	7	http://www.kegg.jp/kegg-bin/show_pathway?hsa05016+hsa:54205+hsa:498+hsa:54205+hsa:56171+hsa:8701+hsa:7419+hsa:498
hsa05225	Hepatocellular carcinoma	A0A2R8Y8E0 E7EWK1 P15056 P78417 Q1KLZ0 Q9NNW7 V9HWG9	7	http://www.kegg.jp/kegg-bin/show_pathway?hsa05225+hsa:673+hsa:10587+hsa:673+hsa:9446+hsa:60+hsa:10587+hsa:9446
hsa05418	Fluid shear stress and atherosclerosis	A0A024R8S3 P55854 P61956 P78417 Q1KLZ0 Q6EEV6 V9HWG9	7	http://www.kegg.jp/kegg-bin/show_pathway?hsa05418+hsa:6613+hsa:6612+hsa:6613+hsa:9446+hsa:60+hsa:387082+hsa:9446
hsa00270	Cysteine and methionine metabolism	B7Z2D6 O43175 P0DN79 P35520 Q5U077 Q9NTF0	6	http://www.kegg.jp/kegg-bin/show_pathway?hsa00270+hsa:875+hsa:26227+hsa:102724560+hsa:102724560+hsa:3945+hsa:875
hsa00280	Valine, leucine and isoleucine degradation	A0A0S2Z693 E9PHF7 F5GZQ3 P55084 Q68D27 Q96RQ3	6	http://www.kegg.jp/kegg-bin/show_pathway?hsa00280+hsa:56922+hsa:56922+hsa:3032+hsa:3032+hsa:56922+hsa:56922
hsa00670	One carbon pool by folate	A0A087WVM4 A0A384N5Y3 B2RD24 B7ZM99 P11586 Q6UB35	6	http://www.kegg.jp/kegg-bin/show_pathway?hsa00670+hsa:25902+hsa:4522+hsa:25902+hsa:25902+hsa:4522+hsa:25902
hsa00983	Drug metabolism - other enzymes	A0A384MTW7 A0A384N6C2 P12268 P15531 P78417 V9HWG9	6	http://www.kegg.jp/kegg-bin/show_pathway?hsa00983+hsa:4830+hsa:3615+hsa:3615+hsa:4830+hsa:9446+hsa:9446
hsa04210	Apoptosis	E9PMA0 G4XXL9 O95831 P09668 P99999 Q1KLZ0	6	http://www.kegg.jp/kegg-bin/show_pathway?hsa04210+hsa:9131+hsa:54205+hsa:9131+hsa:1512+hsa:54205+hsa:60
hsa04310	Wnt signaling pathway	A0A024R904 A0A2P9DU05 A0A384MTR5 O75116 Q9HB71 Q9Y265	6	http://www.kegg.jp/kegg-bin/show_pathway?hsa04310+hsa:27101+hsa:9475+hsa:8607+hsa:9475+hsa:27101+hsa:8607
hsa04724	Glutamatergic synapse	B7Z3V7 E7ENK3 E7EPY9 E7EPZ0 E9PD61 P39086	6	http://www.kegg.jp/kegg-bin/show_pathway?hsa04724+hsa:2897+hsa:2897+hsa:2897+hsa:2897+hsa:2897+hsa:2897
hsa05131	Shigellosis	A0A024RA73 A0A2P9DU05 G3XAL1 O75116 Q1KLZ0 Q9Y239	6	http://www.kegg.jp/kegg-bin/show_pathway?hsa05131+hsa:10392+hsa:9475+hsa:10392+hsa:9475+hsa:60+hsa:10392
hsa05164	Influenza A	B3KWD0 G4XXL9 O14980 P52948 P99999 Q1KLZ0	6	http://www.kegg.jp/kegg-bin/show_pathway?hsa05164+hsa:7514+hsa:54205+hsa:7514+hsa:4928+hsa:54205+hsa:60
hsa05204	Chemical carcinogenesis	A8K6P0 B0AZM1 P27540 P78417 Q53F30 V9HWG9	6	http://www.kegg.jp/kegg-bin/show_pathway?hsa05204+hsa:405+hsa:405+hsa:405+hsa:9446+hsa:405+hsa:9446
hsa05322	Systemic lupus erythematosus	P05455 P0C1H6 P14678 P62318 Q66K91 W0TYI6	6	http://www.kegg.jp/kegg-bin/show_pathway?hsa05322+hsa:6741+hsa:286436+hsa:6628+hsa:6634+hsa:6628+hsa:286436
hsa00260	Glycine, serine and threonine metabolism	B7Z2D6 O43175 P0DN79 P35520 Q9NTF0	5	http://www.kegg.jp/kegg-bin/show_pathway?hsa00260+hsa:875+hsa:26227+hsa:102724560+hsa:102724560+hsa:875
hsa00480	Glutathione metabolism	P36969 P48735 P78417 Q6PI42 V9HWG9	5	http://www.kegg.jp/kegg-bin/show_pathway?hsa00480+hsa:2879+hsa:3418+hsa:9446+hsa:2879+hsa:9446
hsa00640	Propanoate metabolism	E5KS60 P53597 Q5U077 Q9P2R7 Q9Y4T0	5	http://www.kegg.jp/kegg-bin/show_pathway?hsa00640+hsa:8803+hsa:8802+hsa:3945+hsa:8803+hsa:8803
hsa00730	Thiamine metabolism	A0A140VK37 P24666 Q59EH3 Q5TDE9 Q9BSD7	5	http://www.kegg.jp/kegg-bin/show_pathway?hsa00730+hsa:52+hsa:52+hsa:52+hsa:84284+hsa:84284
hsa03060	Protein export	O76094 P61011 Q549N5 Q9Y5M8 V9HWK0	5	http://www.kegg.jp/kegg-bin/show_pathway?hsa03060+hsa:6731+hsa:6729+hsa:58477+hsa:58477+hsa:6731
hsa04014	Ras signaling pathway	A0A024R1U4 P06213 P21359 P51148 P62330	5	http://www.kegg.jp/kegg-bin/show_pathway?hsa04014+hsa:5878+hsa:3643+hsa:4763+hsa:5878+hsa:382
hsa04022	cGMP-PKG signaling pathway	A0A2P9DU05 O75116 P06213 P20594 Q9Y277	5	http://www.kegg.jp/kegg-bin/show_pathway?hsa04022+hsa:9475+hsa:9475+hsa:3643+hsa:4882+hsa:7419
hsa04115	p53 signaling pathway	A0A0G3DHS8 G4XXL9 P24864 P99999 V5W5X2	5	http://www.kegg.jp/kegg-bin/show_pathway?hsa04115+hsa:898+hsa:54205+hsa:898+hsa:54205+hsa:898
hsa04141	Protein processing in endoplasmic reticulum	A8K5I0 C9J365 P55072 Q9UNL2 V9HW80	5	http://www.kegg.jp/kegg-bin/show_pathway?hsa04141+hsa:3303+hsa:6747+hsa:7415+hsa:6747+hsa:7415
hsa04930	Type II diabetes mellitus	A0A024R5Z9 B4DNK4 P06213 P14618 V9HWB8	5	http://www.kegg.jp/kegg-bin/show_pathway?hsa04930+hsa:5315+hsa:5315+hsa:3643+hsa:5315+hsa:5315
hsa05014	Amyotrophic lateral sclerosis (ALS)	A8K4R4 G4XXL9 P07197 P99999 Q96Q42	5	http://www.kegg.jp/kegg-bin/show_pathway?hsa05014+hsa:57679+hsa:54205+hsa:4741+hsa:54205+hsa:57679
hsa05133	Pertussis	A0A024RA73 G3XAL1 P23528 Q9Y239 V9HWI5	5	http://www.kegg.jp/kegg-bin/show_pathway?hsa05133+hsa:10392+hsa:10392+hsa:1072+hsa:10392+hsa:1072
hsa05143	African trypanosomiasis	A0A0A0MQS9 A0A0A0MTC7 P52888 Q16363 Q5D044	5	http://www.kegg.jp/kegg-bin/show_pathway?hsa05143+hsa:3910+hsa:3910+hsa:7064+hsa:3910+hsa:3910
hsa05168	Herpes simplex virus 1 infection	A0A087WVZ7 A0A087WZ84 G4XXL9 P99999 Q9UJW7	5	http://www.kegg.jp/kegg-bin/show_pathway?hsa05168+hsa:7772+hsa:374900+hsa:54205+hsa:54205+hsa:7772
hsa05169	Epstein-Barr virus infection	A0A0G3DHS8 G4XXL9 P24864 P99999 V5W5X2	5	http://www.kegg.jp/kegg-bin/show_pathway?hsa05169+hsa:898+hsa:54205+hsa:898+hsa:54205+hsa:898
hsa05170	Human immunodeficiency virus 1 infection	G4XXL9 P23528 P99999 Q16531 V9HWI5	5	http://www.kegg.jp/kegg-bin/show_pathway?hsa05170+hsa:54205+hsa:1072+hsa:54205+hsa:1642+hsa:1072
hsa05215	Prostate cancer	A0A0G3DHS8 A0A2R8Y8E0 P15056 P24864 V5W5X2	5	http://www.kegg.jp/kegg-bin/show_pathway?hsa05215+hsa:898+hsa:673+hsa:673+hsa:898+hsa:898
hsa05226	Gastric cancer	A0A0G3DHS8 A0A2R8Y8E0 P15056 P24864 V5W5X2	5	http://www.kegg.jp/kegg-bin/show_pathway?hsa05226+hsa:898+hsa:673+hsa:673+hsa:898+hsa:898
hsa00562	Inositol phosphate metabolism	A0A0B4J1S8 P49441 Q6IBG4 Q9UBF8	4	http://www.kegg.jp/kegg-bin/show_pathway?hsa00562+hsa:5298+hsa:3628+hsa:3628+hsa:5298
hsa00630	Glyoxylate and dicarboxylate metabolism	A6NDG6 A8K058 Q9NYQ3 Q9UJM8	4	http://www.kegg.jp/kegg-bin/show_pathway?hsa00630+hsa:283871+hsa:54363+hsa:51179+hsa:54363
hsa01524	Platinum drug resistance	G4XXL9 P78417 P99999 V9HWG9	4	http://www.kegg.jp/kegg-bin/show_pathway?hsa01524+hsa:54205+hsa:9446+hsa:54205+hsa:9446
hsa03008	Ribosome biogenesis in eukaryotes	B3KWD0 B4DV51 O14980 P62826	4	http://www.kegg.jp/kegg-bin/show_pathway?hsa03008+hsa:7514+hsa:5901+hsa:7514+hsa:5901
hsa03050	Proteasome	H0YLC2 H0YN18 P25786 P25789	4	http://www.kegg.jp/kegg-bin/show_pathway?hsa03050+hsa:5685+hsa:5685+hsa:5682+hsa:5685
hsa04015	Rap1 signaling pathway	A0A2R8Y8E0 P06213 P15056 Q1KLZ0	4	http://www.kegg.jp/kegg-bin/show_pathway?hsa04015+hsa:673+hsa:3643+hsa:673+hsa:60
hsa04024	cAMP signaling pathway	A0A2P9DU05 A0A2R8Y8E0 O75116 P15056	4	http://www.kegg.jp/kegg-bin/show_pathway?hsa04024+hsa:9475+hsa:673+hsa:9475+hsa:673
hsa04062	Chemokine signaling pathway	A0A2P9DU05 A0A2R8Y8E0 O75116 P15056	4	http://www.kegg.jp/kegg-bin/show_pathway?hsa04062+hsa:9475+hsa:673+hsa:9475+hsa:673
hsa04070	Phosphatidylinositol signaling system	A0A0B4J1S8 P49441 Q6IBG4 Q9UBF8	4	http://www.kegg.jp/kegg-bin/show_pathway?hsa04070+hsa:5298+hsa:3628+hsa:3628+hsa:5298
hsa04072	Phospholipase D signaling pathway	A0A024R3Q3 P06213 P62330 P84077	4	http://www.kegg.jp/kegg-bin/show_pathway?hsa04072+hsa:375+hsa:3643+hsa:382+hsa:375
hsa04136	Autophagy - other	A0A140VJS0 B3KUN1 P62714 P67775	4	http://www.kegg.jp/kegg-bin/show_pathway?hsa04136+hsa:5516+hsa:5515+hsa:5516+hsa:5515
hsa04140	Autophagy - animal	A0A140VJS0 B3KUN1 P62714 P67775	4	http://www.kegg.jp/kegg-bin/show_pathway?hsa04140+hsa:5516+hsa:5515+hsa:5516+hsa:5515
hsa04146	Peroxisome	A8K058 P48735 Q9NYQ3 Q9UJM8	4	http://www.kegg.jp/kegg-bin/show_pathway?hsa04146+hsa:54363+hsa:3418+hsa:51179+hsa:54363
hsa04218	Cellular senescence	A0A0G3DHS8 P24864 Q9Y277 V5W5X2	4	http://www.kegg.jp/kegg-bin/show_pathway?hsa04218+hsa:898+hsa:898+hsa:7419+hsa:898
hsa04921	Oxytocin signaling pathway	A0A2P9DU05 O75116 P20594 Q1KLZ0	4	http://www.kegg.jp/kegg-bin/show_pathway?hsa04921+hsa:9475+hsa:9475+hsa:4882+hsa:60
hsa05010	Alzheimer disease	G4XXL9 P25705 P99999 V9HW26	4	http://www.kegg.jp/kegg-bin/show_pathway?hsa05010+hsa:54205+hsa:498+hsa:54205+hsa:498
hsa05034	Alcoholism	A0A2R8Y8E0 P0C1H6 P15056 W0TYI6	4	http://www.kegg.jp/kegg-bin/show_pathway?hsa05034+hsa:673+hsa:286436+hsa:673+hsa:286436
hsa05132	Salmonella infection	A0A2P9DU05 O75116 Q1KLZ0 Q9NPP4	4	http://www.kegg.jp/kegg-bin/show_pathway?hsa05132+hsa:9475+hsa:9475+hsa:60+hsa:58484
hsa05135	Yersinia infection	A0A2P9DU05 O75116 P62330 Q1KLZ0	4	http://www.kegg.jp/kegg-bin/show_pathway?hsa05135+hsa:9475+hsa:9475+hsa:382+hsa:60
hsa05152	Tuberculosis	A0A024R1U4 G4XXL9 P51148 P99999	4	http://www.kegg.jp/kegg-bin/show_pathway?hsa05152+hsa:5878+hsa:54205+hsa:5878+hsa:54205
hsa05163	Human cytomegalovirus infection	A0A2P9DU05 G4XXL9 O75116 P99999	4	http://www.kegg.jp/kegg-bin/show_pathway?hsa05163+hsa:9475+hsa:54205+hsa:9475+hsa:54205
hsa05210	Colorectal cancer	A0A2R8Y8E0 G4XXL9 P15056 P99999	4	http://www.kegg.jp/kegg-bin/show_pathway?hsa05210+hsa:673+hsa:54205+hsa:673+hsa:54205
hsa05410	Hypertrophic cardiomyopathy (HCM)	B4DKH4 P12821 P50402 Q1KLZ0	4	http://www.kegg.jp/kegg-bin/show_pathway?hsa05410+hsa:1636+hsa:1636+hsa:2010+hsa:60
hsa05412	Arrhythmogenic right ventricular cardiomyopathy (ARVC)	P15924 P50402 Q1KLZ0 Q4LE79	4	http://www.kegg.jp/kegg-bin/show_pathway?hsa05412+hsa:1832+hsa:2010+hsa:60+hsa:1832
hsa00330	Arginine and proline metabolism	A0A0S2Z471 P12277 V9HWH2	3	http://www.kegg.jp/kegg-bin/show_pathway?hsa00330+hsa:1152+hsa:1152+hsa:1152
hsa03420	Nucleotide excision repair	P40937 Q16531 Q59GW7	3	http://www.kegg.jp/kegg-bin/show_pathway?hsa03420+hsa:5985+hsa:1642+hsa:5985
hsa04068	FoxO signaling pathway	A0A2R8Y8E0 P06213 P15056	3	http://www.kegg.jp/kegg-bin/show_pathway?hsa04068+hsa:673+hsa:3643+hsa:673
hsa04120	Ubiquitin mediated proteolysis	A0A024R1A3 P22314 Q16531	3	http://www.kegg.jp/kegg-bin/show_pathway?hsa04120+hsa:7317+hsa:7317+hsa:1642
hsa04550	Signaling pathways regulating pluripotency of stem cells	A0A024RBL6 A0A024RBQ4 O15119	3	http://www.kegg.jp/kegg-bin/show_pathway?hsa04550+hsa:6926+hsa:6926+hsa:6926
hsa04611	Platelet activation	A0A2P9DU05 O75116 Q1KLZ0	3	http://www.kegg.jp/kegg-bin/show_pathway?hsa04611+hsa:9475+hsa:9475+hsa:60
hsa04614	Renin-angiotensin system	B4DKH4 P12821 P52888	3	http://www.kegg.jp/kegg-bin/show_pathway?hsa04614+hsa:1636+hsa:1636+hsa:7064
hsa04666	Fc gamma R-mediated phagocytosis	P23528 P62330 V9HWI5	3	http://www.kegg.jp/kegg-bin/show_pathway?hsa04666+hsa:1072+hsa:382+hsa:1072
hsa04670	Leukocyte transendothelial migration	A0A2P9DU05 O75116 Q1KLZ0	3	http://www.kegg.jp/kegg-bin/show_pathway?hsa04670+hsa:9475+hsa:9475+hsa:60
hsa04710	Circadian rhythm	A0A140VKD3 B2RCL8 O00327	3	http://www.kegg.jp/kegg-bin/show_pathway?hsa04710+hsa:406+hsa:406+hsa:406
hsa04714	Thermogenesis	P25705 Q1KLZ0 V9HW26	3	http://www.kegg.jp/kegg-bin/show_pathway?hsa04714+hsa:498+hsa:60+hsa:498
hsa04722	Neurotrophin signaling pathway	A0A2R8Y8E0 P15056 Q9Y5V3	3	http://www.kegg.jp/kegg-bin/show_pathway?hsa04722+hsa:673+hsa:673+hsa:9500
hsa04932	Non-alcoholic fatty liver disease (NAFLD)	G4XXL9 P06213 P99999	3	http://www.kegg.jp/kegg-bin/show_pathway?hsa04932+hsa:54205+hsa:3643+hsa:54205
hsa05110	Vibrio cholerae infection	A0A024R3Q3 P84077 Q1KLZ0	3	http://www.kegg.jp/kegg-bin/show_pathway?hsa05110+hsa:375+hsa:375+hsa:60
hsa05120	Epithelial cell signaling in Helicobacter pylori infection	A0A024RA73 G3XAL1 Q9Y239	3	http://www.kegg.jp/kegg-bin/show_pathway?hsa05120+hsa:10392+hsa:10392+hsa:10392
hsa05206	MicroRNAs in cancer	A0A0G3DHS8 P24864 V5W5X2	3	http://www.kegg.jp/kegg-bin/show_pathway?hsa05206+hsa:898+hsa:898+hsa:898
hsa05416	Viral myocarditis	G4XXL9 P99999 Q1KLZ0	3	http://www.kegg.jp/kegg-bin/show_pathway?hsa05416+hsa:54205+hsa:54205+hsa:60
hsa00030	Pentose phosphate pathway	A0A140VK56 P37837	2	http://www.kegg.jp/kegg-bin/show_pathway?hsa00030+hsa:6888+hsa:6888
hsa00052	Galactose metabolism	P51570 V9HWE7	2	http://www.kegg.jp/kegg-bin/show_pathway?hsa00052+hsa:2584+hsa:2584
hsa00062	Fatty acid elongation	F5GZQ3 P55084	2	http://www.kegg.jp/kegg-bin/show_pathway?hsa00062+hsa:3032+hsa:3032
hsa00071	Fatty acid degradation	F5GZQ3 P55084	2	http://www.kegg.jp/kegg-bin/show_pathway?hsa00071+hsa:3032+hsa:3032
hsa00130	Ubiquinone and other terpenoid-quinone biosynthesis	A0A0D9SFJ1 Q9Y2Z9	2	http://www.kegg.jp/kegg-bin/show_pathway?hsa00130+hsa:51004+hsa:51004
hsa00190	Oxidative phosphorylation	P25705 V9HW26	2	http://www.kegg.jp/kegg-bin/show_pathway?hsa00190+hsa:498+hsa:498
hsa00240	Pyrimidine metabolism	A0A384MTW7 P15531	2	http://www.kegg.jp/kegg-bin/show_pathway?hsa00240+hsa:4830+hsa:4830
hsa00350	Tyrosine metabolism	I4AY87 P14174	2	http://www.kegg.jp/kegg-bin/show_pathway?hsa00350+hsa:4282+hsa:4282
hsa00360	Phenylalanine metabolism	I4AY87 P14174	2	http://www.kegg.jp/kegg-bin/show_pathway?hsa00360+hsa:4282+hsa:4282
hsa00450	Selenocompound metabolism	E7EWK1 Q9NNW7	2	http://www.kegg.jp/kegg-bin/show_pathway?hsa00450+hsa:10587+hsa:10587
hsa00860	Porphyrin and chlorophyll metabolism	P07814 Q5JPH6	2	http://www.kegg.jp/kegg-bin/show_pathway?hsa00860+hsa:2058+hsa:124454
hsa00980	Metabolism of xenobiotics by cytochrome P450	P78417 V9HWG9	2	http://www.kegg.jp/kegg-bin/show_pathway?hsa00980+hsa:9446+hsa:9446
hsa00982	Drug metabolism - cytochrome P450	P78417 V9HWG9	2	http://www.kegg.jp/kegg-bin/show_pathway?hsa00982+hsa:9446+hsa:9446
hsa01522	Endocrine resistance	A0A2R8Y8E0 P15056	2	http://www.kegg.jp/kegg-bin/show_pathway?hsa01522+hsa:673+hsa:673
hsa03018	RNA degradation	A0A024R9C1 P11940	2	http://www.kegg.jp/kegg-bin/show_pathway?hsa03018+hsa:26986+hsa:26986
hsa03320	PPAR signaling pathway	B4DTX5 Q9BX66	2	http://www.kegg.jp/kegg-bin/show_pathway?hsa03320+hsa:10580+hsa:10580
hsa03430	Mismatch repair	P40937 Q59GW7	2	http://www.kegg.jp/kegg-bin/show_pathway?hsa03430+hsa:5985+hsa:5985
hsa04012	ErbB signaling pathway	A0A2R8Y8E0 P15056	2	http://www.kegg.jp/kegg-bin/show_pathway?hsa04012+hsa:673+hsa:673
hsa04213	Longevity regulating pathway - multiple species	A8K5I0 P06213	2	http://www.kegg.jp/kegg-bin/show_pathway?hsa04213+hsa:3303+hsa:3643
hsa04215	Apoptosis - multiple species	G4XXL9 P99999	2	http://www.kegg.jp/kegg-bin/show_pathway?hsa04215+hsa:54205+hsa:54205
hsa04370	VEGF signaling pathway	P04792 V9HW43	2	http://www.kegg.jp/kegg-bin/show_pathway?hsa04370+hsa:3315+hsa:3315
hsa04650	Natural killer cell mediated cytotoxicity	A0A2R8Y8E0 P15056	2	http://www.kegg.jp/kegg-bin/show_pathway?hsa04650+hsa:673+hsa:673
hsa04720	Long-term potentiation	A0A2R8Y8E0 P15056	2	http://www.kegg.jp/kegg-bin/show_pathway?hsa04720+hsa:673+hsa:673
hsa04726	Serotonergic synapse	A0A2R8Y8E0 P15056	2	http://www.kegg.jp/kegg-bin/show_pathway?hsa04726+hsa:673+hsa:673
hsa04740	Olfactory transduction	Q8NGE3 Q9GZK6	2	http://www.kegg.jp/kegg-bin/show_pathway?hsa04740+hsa:121130+hsa:442185
hsa04918	Thyroid hormone synthesis	E9KL36 P02766	2	http://www.kegg.jp/kegg-bin/show_pathway?hsa04918+hsa:7276+hsa:7276
hsa04924	Renin secretion	B4DKH4 P12821	2	http://www.kegg.jp/kegg-bin/show_pathway?hsa04924+hsa:1636+hsa:1636
hsa04928	Parathyroid hormone synthesis, secretion and action	A0A2R8Y8E0 P15056	2	http://www.kegg.jp/kegg-bin/show_pathway?hsa04928+hsa:673+hsa:673
hsa04931	Insulin resistance	P06213 P54840	2	http://www.kegg.jp/kegg-bin/show_pathway?hsa04931+hsa:3643+hsa:2998
hsa04962	Vasopressin-regulated water reabsorption	A0A024R1U4 P51148	2	http://www.kegg.jp/kegg-bin/show_pathway?hsa04962+hsa:5878+hsa:5878
hsa05167	Kaposi sarcoma-associated herpesvirus infection	G4XXL9 P99999	2	http://www.kegg.jp/kegg-bin/show_pathway?hsa05167+hsa:54205+hsa:54205
hsa05212	Pancreatic cancer	A0A2R8Y8E0 P15056	2	http://www.kegg.jp/kegg-bin/show_pathway?hsa05212+hsa:673+hsa:673
hsa05213	Endometrial cancer	A0A2R8Y8E0 P15056	2	http://www.kegg.jp/kegg-bin/show_pathway?hsa05213+hsa:673+hsa:673
hsa05214	Glioma	A0A2R8Y8E0 P15056	2	http://www.kegg.jp/kegg-bin/show_pathway?hsa05214+hsa:673+hsa:673
hsa05216	Thyroid cancer	A0A2R8Y8E0 P15056	2	http://www.kegg.jp/kegg-bin/show_pathway?hsa05216+hsa:673+hsa:673
hsa05218	Melanoma	A0A2R8Y8E0 P15056	2	http://www.kegg.jp/kegg-bin/show_pathway?hsa05218+hsa:673+hsa:673
hsa05219	Bladder cancer	A0A2R8Y8E0 P15056	2	http://www.kegg.jp/kegg-bin/show_pathway?hsa05219+hsa:673+hsa:673
hsa05220	Chronic myeloid leukemia	A0A2R8Y8E0 P15056	2	http://www.kegg.jp/kegg-bin/show_pathway?hsa05220+hsa:673+hsa:673
hsa05221	Acute myeloid leukemia	A0A2R8Y8E0 P15056	2	http://www.kegg.jp/kegg-bin/show_pathway?hsa05221+hsa:673+hsa:673
hsa05223	Non-small cell lung cancer	A0A2R8Y8E0 P15056	2	http://www.kegg.jp/kegg-bin/show_pathway?hsa05223+hsa:673+hsa:673
hsa05224	Breast cancer	A0A2R8Y8E0 P15056	2	http://www.kegg.jp/kegg-bin/show_pathway?hsa05224+hsa:673+hsa:673
hsa05414	Dilated cardiomyopathy (DCM)	P50402 Q1KLZ0	2	http://www.kegg.jp/kegg-bin/show_pathway?hsa05414+hsa:2010+hsa:60
hsa00051	Fructose and mannose metabolism	O60547	1	http://www.kegg.jp/kegg-bin/show_pathway?hsa00051+hsa:2762
hsa00500	Starch and sucrose metabolism	P54840	1	http://www.kegg.jp/kegg-bin/show_pathway?hsa00500+hsa:2998
hsa00511	Other glycan degradation	Q9HCG7	1	http://www.kegg.jp/kegg-bin/show_pathway?hsa00511+hsa:57704
hsa00514	Other types of O-glycan biosynthesis	Q9Y644	1	http://www.kegg.jp/kegg-bin/show_pathway?hsa00514+hsa:5986
hsa00534	Glycosaminoglycan biosynthesis - heparan sulfate / heparin	Q9Y278	1	http://www.kegg.jp/kegg-bin/show_pathway?hsa00534+hsa:9956
hsa00564	Glycerophospholipid metabolism	Q8NF37	1	http://www.kegg.jp/kegg-bin/show_pathway?hsa00564+hsa:79888
hsa00565	Ether lipid metabolism	Q8NF37	1	http://www.kegg.jp/kegg-bin/show_pathway?hsa00565+hsa:79888
hsa00600	Sphingolipid metabolism	Q9HCG7	1	http://www.kegg.jp/kegg-bin/show_pathway?hsa00600+hsa:57704
hsa03022	Basal transcription factors	Q92804	1	http://www.kegg.jp/kegg-bin/show_pathway?hsa03022+hsa:8148
hsa04020	Calcium signaling pathway	Q9Y277	1	http://www.kegg.jp/kegg-bin/show_pathway?hsa04020+hsa:7419
hsa04330	Notch signaling pathway	Q9Y644	1	http://www.kegg.jp/kegg-bin/show_pathway?hsa04330+hsa:5986
hsa04612	Antigen processing and presentation	A8K5I0	1	http://www.kegg.jp/kegg-bin/show_pathway?hsa04612+hsa:3303
hsa04913	Ovarian steroidogenesis	P06213	1	http://www.kegg.jp/kegg-bin/show_pathway?hsa04913+hsa:3643
hsa04915	Estrogen signaling pathway	A8K5I0	1	http://www.kegg.jp/kegg-bin/show_pathway?hsa04915+hsa:3303
hsa04919	Thyroid hormone signaling pathway	Q1KLZ0	1	http://www.kegg.jp/kegg-bin/show_pathway?hsa04919+hsa:60
hsa04923	Regulation of lipolysis in adipocytes	P06213	1	http://www.kegg.jp/kegg-bin/show_pathway?hsa04923+hsa:3643
hsa04960	Aldosterone-regulated sodium reabsorption	P06213	1	http://www.kegg.jp/kegg-bin/show_pathway?hsa04960+hsa:3643
hsa04971	Gastric acid secretion	Q1KLZ0	1	http://www.kegg.jp/kegg-bin/show_pathway?hsa04971+hsa:60
hsa04979	Cholesterol metabolism	Q9Y277	1	http://www.kegg.jp/kegg-bin/show_pathway?hsa04979+hsa:7419
hsa05020	Prion diseases	A8K5I0	1	http://www.kegg.jp/kegg-bin/show_pathway?hsa05020+hsa:3303
hsa05100	Bacterial invasion of epithelial cells	Q1KLZ0	1	http://www.kegg.jp/kegg-bin/show_pathway?hsa05100+hsa:60
