# Supplementary material for: TRIM28 regulates the coagulation cascade inhibited by p72 of African swine fever virus
Source: Vet Res. 2024 Nov 12;55:149. doi: 10.1186/s13567-024-01407-6 (PMC11559047; doi:10.1186/s13567-024-01407-6)
Supplement: Supplementary file 5 — Additional file 5. Protein accession numbers and descriptions of p72-interacting partners. [file 13567_2024_1407_MOESM5_ESM.xlsx]

## Sheet: co-partners
Additional file 5 Proteins accession numbers and description of p72 interacting partners
Co-partners
P72
sp|Q7Z406|MYH14_HUMAN Myosin-14 OS=Homo sapiens OX=9606 GN=MYH14 PE=1 SV=2
sp|P11142|HSP7C_HUMAN Heat shock cognate 71 kDa protein OS=Homo sapiens OX=9606 GN=HSPA8 PE=1 SV=1
tr|V9HW22|V9HW22_HUMAN Epididymis luminal protein 33 OS=Homo sapiens OX=9606 GN=HEL-S-72p PE=2 SV=1
tr|Q53HU8|Q53HU8_HUMAN Vimentin variant (Fragment) OS=Homo sapiens OX=9606 PE=2 SV=1
tr|V9HWE1|V9HWE1_HUMAN Epididymis luminal protein 113 OS=Homo sapiens OX=9606 GN=HEL113 PE=2 SV=1
sp|P08670|VIME_HUMAN Vimentin OS=Homo sapiens OX=9606 GN=VIM PE=1 SV=4
tr|Q53HU0|Q53HU0_HUMAN Chaperonin containing TCP1, subunit 8 (Theta) variant (Fragment) OS=Homo sapiens OX=9606 PE=2 SV=1
sp|P50990|TCPQ_HUMAN T-complex protein 1 subunit theta OS=Homo sapiens OX=9606 GN=CCT8 PE=1 SV=4
tr|A0A0G2JIW1|A0A0G2JIW1_HUMAN Heat shock 70 kDa protein 1B OS=Homo sapiens OX=9606 GN=HSPA1B PE=1 SV=1
sp|P0DMV9|HS71B_HUMAN Heat shock 70 kDa protein 1B OS=Homo sapiens OX=9606 GN=HSPA1B PE=1 SV=1
sp|P0DMV8|HS71A_HUMAN Heat shock 70 kDa protein 1A OS=Homo sapiens OX=9606 GN=HSPA1A PE=1 SV=1
sp|P49368|TCPG_HUMAN T-complex protein 1 subunit gamma OS=Homo sapiens OX=9606 GN=CCT3 PE=1 SV=4
tr|Q59H77|Q59H77_HUMAN T-complex protein 1 subunit gamma (Fragment) OS=Homo sapiens OX=9606 PE=2 SV=1
tr|B3KX11|B3KX11_HUMAN T-complex protein 1 subunit gamma OS=Homo sapiens OX=9606 PE=2 SV=1
tr|A8K3C3|A8K3C3_HUMAN T-complex protein 1 subunit delta OS=Homo sapiens OX=9606 PE=2 SV=1
sp|P50991|TCPD_HUMAN T-complex protein 1 subunit delta OS=Homo sapiens OX=9606 GN=CCT4 PE=1 SV=4
tr|B3GQS7|B3GQS7_HUMAN Mitochondrial heat shock 60kD protein 1 variant 1 OS=Homo sapiens OX=9606 GN=HSPD1 PE=2 SV=1
sp|P10809|CH60_HUMAN 60 kDa heat shock protein, mitochondrial OS=Homo sapiens OX=9606 GN=HSPD1 PE=1 SV=2
tr|A0A024R3X4|A0A024R3X4_HUMAN Epididymis secretory sperm binding protein OS=Homo sapiens OX=9606 GN=HSPD1 PE=2 SV=1
tr|Q53HV2|Q53HV2_HUMAN T-complex protein 1 subunit eta (Fragment) OS=Homo sapiens OX=9606 PE=2 SV=1
sp|Q99832|TCPH_HUMAN T-complex protein 1 subunit eta OS=Homo sapiens OX=9606 GN=CCT7 PE=1 SV=2
tr|A0A024RDL1|A0A024RDL1_HUMAN Chaperonin containing TCP1, subunit 6A (Zeta 1), isoform CRA_a OS=Homo sapiens OX=9606 GN=CCT6A PE=3 SV=1
tr|B2R9K8|B2R9K8_HUMAN cDNA, FLJ94440, highly similar to Homo sapiens chaperonin containing TCP1, subunit 6A (zeta 1)(CCT6A), mRNA OS=Homo sapiens OX=9606 PE=2 SV=1
tr|Q59ET3|Q59ET3_HUMAN Chaperonin containing TCP1, subunit 6A isoform a variant (Fragment) OS=Homo sapiens OX=9606 PE=2 SV=1
sp|P40227|TCPZ_HUMAN T-complex protein 1 subunit zeta OS=Homo sapiens OX=9606 GN=CCT6A PE=1 SV=3
tr|B4E335|B4E335_HUMAN cDNA FLJ52842, highly similar to Actin, cytoplasmic 1 OS=Homo sapiens OX=9606 PE=2 SV=1
tr|Q53G99|Q53G99_HUMAN Beta actin variant (Fragment) OS=Homo sapiens OX=9606 PE=2 SV=1
sp|P60709|ACTB_HUMAN Actin, cytoplasmic 1 OS=Homo sapiens OX=9606 GN=ACTB PE=1 SV=1
sp|P63261|ACTG_HUMAN Actin, cytoplasmic 2 OS=Homo sapiens OX=9606 GN=ACTG1 PE=1 SV=1
tr|B4E3A4|B4E3A4_HUMAN cDNA FLJ57283, highly similar to Actin, cytoplasmic 2 OS=Homo sapiens OX=9606 PE=2 SV=1
tr|Q8WVW5|Q8WVW5_HUMAN Uncharacterized protein (Fragment) OS=Homo sapiens OX=9606 PE=2 SV=1
tr|Q53GK6|Q53GK6_HUMAN Beta actin variant (Fragment) OS=Homo sapiens OX=9606 PE=2 SV=1
tr|Q53G76|Q53G76_HUMAN Beta actin variant (Fragment) OS=Homo sapiens OX=9606 PE=2 SV=1
sp|P48643|TCPE_HUMAN T-complex protein 1 subunit epsilon OS=Homo sapiens OX=9606 GN=CCT5 PE=1 SV=1
sp|P17987|TCPA_HUMAN T-complex protein 1 subunit alpha OS=Homo sapiens OX=9606 GN=TCP1 PE=1 SV=1
tr|A0A1U9X7W7|A0A1U9X7W7_HUMAN Epididymis secretory sperm binding protein OS=Homo sapiens OX=9606 PE=2 SV=1
tr|B2RCQ9|B2RCQ9_HUMAN cDNA, FLJ96225, highly similar to Homo sapiens heat shock 70kDa protein 1-like (HSPA1L), mRNA OS=Homo sapiens OX=9606 PE=2 SV=1
tr|A0A1U9X7X4|A0A1U9X7X4_HUMAN HSPA1L OS=Homo sapiens OX=9606 PE=3 SV=1
tr|B4DI54|B4DI54_HUMAN cDNA FLJ56386, highly similar to Heat shock 70 kDa protein 1L OS=Homo sapiens OX=9606 PE=2 SV=1
sp|P34931|HS71L_HUMAN Heat shock 70 kDa protein 1-like OS=Homo sapiens OX=9606 GN=HSPA1L PE=1 SV=2
tr|Q53FA3|Q53FA3_HUMAN HSPA1L (Fragment) OS=Homo sapiens OX=9606 GN=HSPA1L PE=1 SV=1
tr|A0A1U9X7X9|A0A1U9X7X9_HUMAN HSPA1L OS=Homo sapiens OX=9606 PE=3 SV=1
sp|P78371|TCPB_HUMAN T-complex protein 1 subunit beta OS=Homo sapiens OX=9606 GN=CCT2 PE=1 SV=4
tr|A0A024RD80|A0A024RD80_HUMAN Heat shock protein 90kDa alpha (Cytosolic), class B member 1, isoform CRA_a OS=Homo sapiens OX=9606 GN=HSP90AB1 PE=3 SV=1
sp|P08238|HS90B_HUMAN Heat shock protein HSP 90-beta OS=Homo sapiens OX=9606 GN=HSP90AB1 PE=1 SV=4
sp|Q16891|MIC60_HUMAN MICOS complex subunit MIC60 OS=Homo sapiens OX=9606 GN=IMMT PE=1 SV=1
tr|B9A067|B9A067_HUMAN MICOS complex subunit MIC60 OS=Homo sapiens OX=9606 GN=IMMT PE=1 SV=2
tr|B4DKR1|B4DKR1_HUMAN MICOS complex subunit MIC60 OS=Homo sapiens OX=9606 PE=2 SV=1
tr|K9JA46|K9JA46_HUMAN Epididymis luminal secretory protein 52 OS=Homo sapiens OX=9606 GN=EL52 PE=2 SV=1
sp|P07900|HS90A_HUMAN Heat shock protein HSP 90-alpha OS=Homo sapiens OX=9606 GN=HSP90AA1 PE=1 SV=5
sp|P49411|EFTU_HUMAN Elongation factor Tu, mitochondrial OS=Homo sapiens OX=9606 GN=TUFM PE=1 SV=2
tr|Q96BA7|Q96BA7_HUMAN HNRPU protein OS=Homo sapiens OX=9606 PE=2 SV=1
sp|Q00839|HNRPU_HUMAN Heterogeneous nuclear ribonucleoprotein U OS=Homo sapiens OX=9606 GN=HNRNPU PE=1 SV=6
tr|B3KX72|B3KX72_HUMAN cDNA FLJ44920 fis, clone BRAMY3011501, highly similar to Heterogeneous nuclear ribonucleoprotein U OS=Homo sapiens OX=9606 PE=2 SV=1
sp|P31689|DNJA1_HUMAN DnaJ homolog subfamily A member 1 OS=Homo sapiens OX=9606 GN=DNAJA1 PE=1 SV=2
tr|V9HW84|V9HW84_HUMAN Epididymis secretory sperm binding protein Li 124m OS=Homo sapiens OX=9606 GN=HEL-S-124m PE=2 SV=1
tr|A0A384P5G6|A0A384P5G6_HUMAN Epididymis secretory sperm binding protein OS=Homo sapiens OX=9606 PE=2 SV=1
tr|B7Z4V2|B7Z4V2_HUMAN cDNA FLJ51907, highly similar to Stress-70 protein, mitochondrial OS=Homo sapiens OX=9606 PE=2 SV=1
sp|P38646|GRP75_HUMAN Stress-70 protein, mitochondrial OS=Homo sapiens OX=9606 GN=HSPA9 PE=1 SV=2
tr|Q6ZS99|Q6ZS99_HUMAN cDNA FLJ45706 fis, clone FEBRA2028457, highly similar to Nucleolin OS=Homo sapiens OX=9606 PE=2 SV=1
sp|P19338|NUCL_HUMAN Nucleolin OS=Homo sapiens OX=9606 GN=NCL PE=1 SV=3
tr|B3KTP9|B3KTP9_HUMAN cDNA FLJ38578 fis, clone HCHON2007674, highly similar to NUCLEOLIN OS=Homo sapiens OX=9606 PE=2 SV=1
tr|B3KM80|B3KM80_HUMAN Nucleolin, isoform CRA_c OS=Homo sapiens OX=9606 GN=NCL PE=2 SV=1
tr|A0A024R4A0|A0A024R4A0_HUMAN Nucleolin, isoform CRA_b OS=Homo sapiens OX=9606 GN=NCL PE=4 SV=1
tr|A0A384NYT8|A0A384NYT8_HUMAN Tubulin beta chain (Fragment) OS=Homo sapiens OX=9606 PE=2 SV=1
sp|P07437|TBB5_HUMAN Tubulin beta chain OS=Homo sapiens OX=9606 GN=TUBB PE=1 SV=2
tr|Q53HM9|Q53HM9_HUMAN Elongation factor 1-alpha (Fragment) OS=Homo sapiens OX=9606 PE=2 SV=1
tr|Q6IPT9|Q6IPT9_HUMAN Elongation factor 1-alpha OS=Homo sapiens OX=9606 GN=EEF1A1 PE=2 SV=1
sp|P68104|EF1A1_HUMAN Elongation factor 1-alpha 1 OS=Homo sapiens OX=9606 GN=EEF1A1 PE=1 SV=1
tr|Q6IPS9|Q6IPS9_HUMAN Elongation factor 1-alpha OS=Homo sapiens OX=9606 GN=EEF1A1 PE=2 SV=1
sp|Q5VTE0|EF1A3_HUMAN Putative elongation factor 1-alpha-like 3 OS=Homo sapiens OX=9606 GN=EEF1A1P5 PE=5 SV=1
tr|Q53HQ7|Q53HQ7_HUMAN Elongation factor 1-alpha (Fragment) OS=Homo sapiens OX=9606 PE=2 SV=1
tr|Q6IPN6|Q6IPN6_HUMAN Elongation factor 1-alpha OS=Homo sapiens OX=9606 GN=EEF1A1 PE=2 SV=1
tr|Q8IZ29|Q8IZ29_HUMAN Tubulin beta chain OS=Homo sapiens OX=9606 GN=TUBB2C PE=2 SV=1
sp|P68371|TBB4B_HUMAN Tubulin beta-4B chain OS=Homo sapiens OX=9606 GN=TUBB4B PE=1 SV=1
tr|Q8IWP6|Q8IWP6_HUMAN Tubulin beta chain OS=Homo sapiens OX=9606 PE=2 SV=1
sp|Q71U36|TBA1A_HUMAN Tubulin alpha-1A chain OS=Homo sapiens OX=9606 GN=TUBA1A PE=1 SV=1
sp|P68363|TBA1B_HUMAN Tubulin alpha-1B chain OS=Homo sapiens OX=9606 GN=TUBA1B PE=1 SV=1
tr|B3KPS3|B3KPS3_HUMAN Tubulin alpha chain OS=Homo sapiens OX=9606 PE=2 SV=1
tr|B3KT06|B3KT06_HUMAN Tubulin alpha chain OS=Homo sapiens OX=9606 PE=2 SV=1
tr|F6KPG5|F6KPG5_HUMAN Albumin (Fragment) OS=Homo sapiens OX=9606 PE=2 SV=1
tr|B4DPR2|B4DPR2_HUMAN cDNA FLJ50830, highly similar to Serum albumin OS=Homo sapiens OX=9606 PE=2 SV=1
tr|H0YA55|H0YA55_HUMAN Serum albumin (Fragment) OS=Homo sapiens OX=9606 GN=ALB PE=1 SV=1
sp|P02768|ALBU_HUMAN Serum albumin OS=Homo sapiens OX=9606 GN=ALB PE=1 SV=2
tr|A8K9P0|A8K9P0_HUMAN cDNA FLJ78413, highly similar to Homo sapiens albumin, mRNA OS=Homo sapiens OX=9606 PE=2 SV=1
tr|A0A0C4DGB6|A0A0C4DGB6_HUMAN Serum albumin OS=Homo sapiens OX=9606 GN=ALB PE=1 SV=1
sp|P36578|RL4_HUMAN 60S ribosomal protein L4 OS=Homo sapiens OX=9606 GN=RPL4 PE=1 SV=5
tr|Q59GY2|Q59GY2_HUMAN Ribosomal protein L4 variant (Fragment) OS=Homo sapiens OX=9606 PE=2 SV=1
tr|Q8TBK5|Q8TBK5_HUMAN 60S ribosomal protein L6 OS=Homo sapiens OX=9606 GN=RPL6 PE=2 SV=1
tr|Q9HBB3|Q9HBB3_HUMAN 60S ribosomal protein L6 OS=Homo sapiens OX=9606 PE=2 SV=1
tr|A0A024RBK3|A0A024RBK3_HUMAN 60S ribosomal protein L6 OS=Homo sapiens OX=9606 GN=RPL6 PE=3 SV=1
tr|Q8N5Z7|Q8N5Z7_HUMAN 60S ribosomal protein L6 OS=Homo sapiens OX=9606 GN=RPL6 PE=2 SV=1
sp|Q02878|RL6_HUMAN 60S ribosomal protein L6 OS=Homo sapiens OX=9606 GN=RPL6 PE=1 SV=3
sp|P62424|RL7A_HUMAN 60S ribosomal protein L7a OS=Homo sapiens OX=9606 GN=RPL7A PE=1 SV=2
sp|P23396|RS3_HUMAN 40S ribosomal protein S3 OS=Homo sapiens OX=9606 GN=RPS3 PE=1 SV=2
tr|Q53G83|Q53G83_HUMAN Ribosomal protein S3 variant (Fragment) OS=Homo sapiens OX=9606 PE=2 SV=1
sp|Q86YZ3|HORN_HUMAN Hornerin OS=Homo sapiens OX=9606 GN=HRNR PE=1 SV=2
tr|H0Y2W2|H0Y2W2_HUMAN ATPase family AAA domain-containing protein 3A (Fragment) OS=Homo sapiens OX=9606 GN=ATAD3A PE=1 SV=1
sp|Q9NVI7|ATD3A_HUMAN ATPase family AAA domain-containing protein 3A OS=Homo sapiens OX=9606 GN=ATAD3A PE=1 SV=2
tr|A8K690|A8K690_HUMAN cDNA FLJ76863, highly similar to Homo sapiens stress-induced-phosphoprotein 1 (Hsp70/Hsp90-organizing protein) (STIP1), mRNA OS=Homo sapiens OX=9606 PE=2 SV=1
sp|P31948|STIP1_HUMAN Stress-induced-phosphoprotein 1 OS=Homo sapiens OX=9606 GN=STIP1 PE=1 SV=1
tr|V9HW72|V9HW72_HUMAN Epididymis secretory sperm binding protein OS=Homo sapiens OX=9606 GN=HEL-S-94n PE=2 SV=1
sp|P61247|RS3A_HUMAN 40S ribosomal protein S3a OS=Homo sapiens OX=9606 GN=RPS3A PE=1 SV=2
tr|A8K4W0|A8K4W0_HUMAN 40S ribosomal protein S3a OS=Homo sapiens OX=9606 GN=RPS3A PE=2 SV=1
tr|Q6NXR8|Q6NXR8_HUMAN 40S ribosomal protein S3a OS=Homo sapiens OX=9606 GN=RPS3A PE=2 SV=1
tr|F5H388|F5H388_HUMAN Polyubiquitin-C (Fragment) OS=Homo sapiens OX=9606 GN=UBC PE=1 SV=1
tr|Q3MIH3|Q3MIH3_HUMAN Ubiquitin A-52 residue ribosomal protein fusion product 1 OS=Homo sapiens OX=9606 GN=UBA52 PE=2 SV=1
tr|J3QKN0|J3QKN0_HUMAN Polyubiquitin-B (Fragment) OS=Homo sapiens OX=9606 GN=UBB PE=1 SV=1
tr|F5GYU3|F5GYU3_HUMAN Polyubiquitin-C (Fragment) OS=Homo sapiens OX=9606 GN=UBC PE=1 SV=1
tr|Q96C32|Q96C32_HUMAN Polyubiquitin-C OS=Homo sapiens OX=9606 GN=UBC PE=1 SV=1
tr|L8B4I8|L8B4I8_HUMAN Ubiquitin C, isoform CRA_a OS=Homo sapiens OX=9606 GN=UbC PE=4 SV=1
tr|Q5PY61|Q5PY61_HUMAN Polyubiquitin-C OS=Homo sapiens OX=9606 GN=UBC PE=1 SV=1
tr|J3QS39|J3QS39_HUMAN Polyubiquitin-B (Fragment) OS=Homo sapiens OX=9606 GN=UBB PE=1 SV=1
tr|J3QTR3|J3QTR3_HUMAN Ubiquitin-40S ribosomal protein S27a (Fragment) OS=Homo sapiens OX=9606 GN=RPS27A PE=1 SV=1
tr|F5H6Q2|F5H6Q2_HUMAN Polyubiquitin-C (Fragment) OS=Homo sapiens OX=9606 GN=UBC PE=1 SV=8
tr|Q5U5U6|Q5U5U6_HUMAN Epididymis secretory protein Li 50 OS=Homo sapiens OX=9606 GN=UBB PE=1 SV=1
tr|F5H2Z3|F5H2Z3_HUMAN Polyubiquitin-C (Fragment) OS=Homo sapiens OX=9606 GN=UBC PE=1 SV=1
tr|B4DV12|B4DV12_HUMAN Polyubiquitin-B OS=Homo sapiens OX=9606 GN=UBB PE=1 SV=1
tr|L8B196|L8B196_HUMAN Ubiquitin C OS=Homo sapiens OX=9606 GN=UbC PE=4 SV=1
tr|L8B4R0|L8B4R0_HUMAN Ubiquitin C OS=Homo sapiens OX=9606 GN=UbC PE=4 SV=1
tr|Q5UGI3|Q5UGI3_HUMAN Ubiquitin C splice variant OS=Homo sapiens OX=9606 GN=UBC PE=2 SV=1
tr|L8B4J3|L8B4J3_HUMAN Ubiquitin C OS=Homo sapiens OX=9606 GN=UbC PE=4 SV=1
sp|P0CG48|UBC_HUMAN Polyubiquitin-C OS=Homo sapiens OX=9606 GN=UBC PE=1 SV=3
sp|P62987|RL40_HUMAN Ubiquitin-60S ribosomal protein L40 OS=Homo sapiens OX=9606 GN=UBA52 PE=1 SV=2
sp|P0CG47|UBB_HUMAN Polyubiquitin-B OS=Homo sapiens OX=9606 GN=UBB PE=1 SV=1
tr|F5GXK7|F5GXK7_HUMAN Polyubiquitin-C (Fragment) OS=Homo sapiens OX=9606 GN=UBC PE=1 SV=2
tr|F5H747|F5H747_HUMAN Polyubiquitin-C (Fragment) OS=Homo sapiens OX=9606 GN=UBC PE=1 SV=8
sp|P62979|RS27A_HUMAN Ubiquitin-40S ribosomal protein S27a OS=Homo sapiens OX=9606 GN=RPS27A PE=1 SV=2
tr|A8K674|A8K674_HUMAN cDNA FLJ75516, highly similar to Xenopus tropicalis ubiquitin C, mRNA OS=Homo sapiens OX=9606 PE=2 SV=1
tr|L8B4Z6|L8B4Z6_HUMAN Ubiquitin C OS=Homo sapiens OX=9606 GN=UbC PE=4 SV=1
tr|Q5RKT7|Q5RKT7_HUMAN Ribosomal protein S27a OS=Homo sapiens OX=9606 GN=RPS27A PE=1 SV=1
tr|L8B4M0|L8B4M0_HUMAN Ubiquitin C OS=Homo sapiens OX=9606 GN=UbC PE=4 SV=1
tr|Q96MH4|Q96MH4_HUMAN cDNA FLJ32377 fis, clone SKMUS1000014, highly similar to Polyubiquitin 9 OS=Homo sapiens OX=9606 PE=2 SV=1
tr|F5H265|F5H265_HUMAN Polyubiquitin-C (Fragment) OS=Homo sapiens OX=9606 GN=UBC PE=1 SV=1
sp|P11021|BIP_HUMAN Endoplasmic reticulum chaperone BiP OS=Homo sapiens OX=9606 GN=HSPA5 PE=1 SV=2
tr|V9HWB4|V9HWB4_HUMAN Epididymis secretory sperm binding protein Li 89n OS=Homo sapiens OX=9606 GN=HEL-S-89n PE=2 SV=1
sp|P17844|DDX5_HUMAN Probable ATP-dependent RNA helicase DDX5 OS=Homo sapiens OX=9606 GN=DDX5 PE=1 SV=1
tr|B4DN41|B4DN41_HUMAN cDNA FLJ53366, highly similar to Probable ATP-dependent RNA helicase DDX5 OS=Homo sapiens OX=9606 PE=2 SV=1
tr|J3KTA4|J3KTA4_HUMAN Probable ATP-dependent RNA helicase DDX5 OS=Homo sapiens OX=9606 GN=DDX5 PE=1 SV=1
sp|P52272|HNRPM_HUMAN Heterogeneous nuclear ribonucleoprotein M OS=Homo sapiens OX=9606 GN=HNRNPM PE=1 SV=3
tr|A8K4C8|A8K4C8_HUMAN 60S ribosomal protein L13 OS=Homo sapiens OX=9606 GN=RPL13 PE=2 SV=1
tr|Q6NZ55|Q6NZ55_HUMAN 60S ribosomal protein L13 OS=Homo sapiens OX=9606 GN=RPL13 PE=1 SV=1
sp|P26373|RL13_HUMAN 60S ribosomal protein L13 OS=Homo sapiens OX=9606 GN=RPL13 PE=1 SV=4
sp|P07195|LDHB_HUMAN L-lactate dehydrogenase B chain OS=Homo sapiens OX=9606 GN=LDHB PE=1 SV=2
tr|V9HWB9|V9HWB9_HUMAN L-lactate dehydrogenase OS=Homo sapiens OX=9606 GN=HEL-S-133P PE=2 SV=1
sp|P00338|LDHA_HUMAN L-lactate dehydrogenase A chain OS=Homo sapiens OX=9606 GN=LDHA PE=1 SV=2
tr|B4DJI1|B4DJI1_HUMAN cDNA FLJ52549, highly similar to L-lactate dehydrogenase A chain OS=Homo sapiens OX=9606 PE=2 SV=1
tr|A0A024R3T8|A0A024R3T8_HUMAN Poly [ADP-ribose] polymerase OS=Homo sapiens OX=9606 GN=PARP1 PE=4 SV=1
sp|P09874|PARP1_HUMAN Poly [ADP-ribose] polymerase 1 OS=Homo sapiens OX=9606 GN=PARP1 PE=1 SV=4
tr|B2R5W3|B2R5W3_HUMAN Poly [ADP-ribose] polymerase OS=Homo sapiens OX=9606 PE=2 SV=1
sp|O60884|DNJA2_HUMAN DnaJ homolog subfamily A member 2 OS=Homo sapiens OX=9606 GN=DNAJA2 PE=1 SV=1
tr|A0A024R6S1|A0A024R6S1_HUMAN DnaJ (Hsp40) homolog, subfamily A, member 2, isoform CRA_a OS=Homo sapiens OX=9606 GN=DNAJA2 PE=3 SV=1
sp|P15880|RS2_HUMAN 40S ribosomal protein S2 OS=Homo sapiens OX=9606 GN=RPS2 PE=1 SV=2
tr|H0YEN5|H0YEN5_HUMAN 40S ribosomal protein S2 (Fragment) OS=Homo sapiens OX=9606 GN=RPS2 PE=1 SV=1
tr|Q6IPX5|Q6IPX5_HUMAN Ribosomal protein S2 OS=Homo sapiens OX=9606 GN=RPS2 PE=2 SV=1
sp|P62753|RS6_HUMAN 40S ribosomal protein S6 OS=Homo sapiens OX=9606 GN=RPS6 PE=1 SV=1
tr|Q96DV6|Q96DV6_HUMAN 40S ribosomal protein S6 OS=Homo sapiens OX=9606 GN=RPS6 PE=2 SV=1
tr|A2A3R6|A2A3R6_HUMAN 40S ribosomal protein S6 OS=Homo sapiens OX=9606 GN=RPS6 PE=2 SV=1
tr|Q6NVC0|Q6NVC0_HUMAN SLC25A5 protein (Fragment) OS=Homo sapiens OX=9606 GN=SLC25A5 PE=2 SV=1
sp|P05141|ADT2_HUMAN ADP/ATP translocase 2 OS=Homo sapiens OX=9606 GN=SLC25A5 PE=1 SV=7
sp|Q99879|H2B1M_HUMAN Histone H2B type 1-M OS=Homo sapiens OX=9606 GN=HIST1H2BM PE=1 SV=3
tr|A0A024QZZ7|A0A024QZZ7_HUMAN Histone H2B OS=Homo sapiens OX=9606 GN=HIST1H2BD PE=3 SV=1
tr|A8K9J7|A8K9J7_HUMAN Histone H2B OS=Homo sapiens OX=9606 PE=2 SV=1
tr|A0A024RCL8|A0A024RCL8_HUMAN Histone H2B OS=Homo sapiens OX=9606 GN=HIST1H2BK PE=3 SV=1
tr|A0A024RCJ2|A0A024RCJ2_HUMAN Histone H2B OS=Homo sapiens OX=9606 GN=HIST1H2BJ PE=3 SV=1
tr|I6L9F7|I6L9F7_HUMAN Histone H2B (Fragment) OS=Homo sapiens OX=9606 GN=HIST1H2BM PE=2 SV=1
tr|Q0D2M2|Q0D2M2_HUMAN HIST1H2BC protein OS=Homo sapiens OX=9606 GN=HIST1H2BC PE=2 SV=1
tr|A0A024RCJ9|A0A024RCJ9_HUMAN Histone H2B OS=Homo sapiens OX=9606 GN=HIST1H2BN PE=3 SV=1
tr|B4DR52|B4DR52_HUMAN Histone H2B OS=Homo sapiens OX=9606 PE=2 SV=1
sp|P57053|H2BFS_HUMAN Histone H2B type F-S OS=Homo sapiens OX=9606 GN=H2BFS PE=1 SV=2
sp|P62807|H2B1C_HUMAN Histone H2B type 1-C/E/F/G/I OS=Homo sapiens OX=9606 GN=HIST1H2BC PE=1 SV=4
sp|P58876|H2B1D_HUMAN Histone H2B type 1-D OS=Homo sapiens OX=9606 GN=HIST1H2BD PE=1 SV=2
sp|P33778|H2B1B_HUMAN Histone H2B type 1-B OS=Homo sapiens OX=9606 GN=HIST1H2BB PE=1 SV=2
sp|Q99877|H2B1N_HUMAN Histone H2B type 1-N OS=Homo sapiens OX=9606 GN=HIST1H2BN PE=1 SV=3
tr|U3KQK0|U3KQK0_HUMAN Histone H2B OS=Homo sapiens OX=9606 GN=HIST1H2BN PE=1 SV=1
sp|P23527|H2B1O_HUMAN Histone H2B type 1-O OS=Homo sapiens OX=9606 GN=HIST1H2BO PE=1 SV=3
sp|Q16778|H2B2E_HUMAN Histone H2B type 2-E OS=Homo sapiens OX=9606 GN=HIST2H2BE PE=1 SV=3
tr|B2R4S9|B2R4S9_HUMAN Histone H2B OS=Homo sapiens OX=9606 GN=HIST1H2BC PE=2 SV=1
sp|Q93079|H2B1H_HUMAN Histone H2B type 1-H OS=Homo sapiens OX=9606 GN=HIST1H2BH PE=1 SV=3
sp|P06899|H2B1J_HUMAN Histone H2B type 1-J OS=Homo sapiens OX=9606 GN=HIST1H2BJ PE=1 SV=3
sp|Q5QNW6|H2B2F_HUMAN Histone H2B type 2-F OS=Homo sapiens OX=9606 GN=HIST2H2BF PE=1 SV=3
sp|O60814|H2B1K_HUMAN Histone H2B type 1-K OS=Homo sapiens OX=9606 GN=HIST1H2BK PE=1 SV=3
sp|P13010|XRCC5_HUMAN X-ray repair cross-complementing protein 5 OS=Homo sapiens OX=9606 GN=XRCC5 PE=1 SV=3
tr|Q53T09|Q53T09_HUMAN Uncharacterized protein XRCC5 (Fragment) OS=Homo sapiens OX=9606 GN=XRCC5 PE=4 SV=1
tr|Q5JR94|Q5JR94_HUMAN 40S ribosomal protein S8 OS=Homo sapiens OX=9606 GN=RPS8 PE=2 SV=1
sp|P62241|RS8_HUMAN 40S ribosomal protein S8 OS=Homo sapiens OX=9606 GN=RPS8 PE=1 SV=2
tr|Q5JR95|Q5JR95_HUMAN 40S ribosomal protein S8 OS=Homo sapiens OX=9606 GN=RPS8 PE=1 SV=1
sp|P62701|RS4X_HUMAN 40S ribosomal protein S4, X isoform OS=Homo sapiens OX=9606 GN=RPS4X PE=1 SV=2
tr|Q53HV1|Q53HV1_HUMAN Ribosomal protein S4, X-linked X isoform variant (Fragment) OS=Homo sapiens OX=9606 PE=2 SV=1
tr|Q96IR1|Q96IR1_HUMAN RPS4X protein (Fragment) OS=Homo sapiens OX=9606 GN=RPS4X PE=2 SV=2
tr|B2R491|B2R491_HUMAN 40S ribosomal protein S4 OS=Homo sapiens OX=9606 GN=RPS4X PE=2 SV=1
sp|P16403|H12_HUMAN Histone H1.2 OS=Homo sapiens OX=9606 GN=HIST1H1C PE=1 SV=2
tr|A5YM63|A5YM63_HUMAN NEFM protein OS=Homo sapiens OX=9606 GN=NEFM PE=2 SV=1
tr|A0A024R4F1|A0A024R4F1_HUMAN Enolase 1, (Alpha), isoform CRA_a OS=Homo sapiens OX=9606 GN=ENO1 PE=2 SV=1
sp|P06733|ENOA_HUMAN Alpha-enolase OS=Homo sapiens OX=9606 GN=ENO1 PE=1 SV=2
tr|A0A024R203|A0A024R203_HUMAN Proteasome (Prosome, macropain) activator subunit 3 (PA28 gamma Ki), isoform CRA_a OS=Homo sapiens OX=9606 GN=PSME3 PE=4 SV=1
tr|K9J957|K9J957_HUMAN Proteasome activator complex subunit 3 OS=Homo sapiens OX=9606 GN=PSME3 PE=1 SV=1
sp|P61289|PSME3_HUMAN Proteasome activator complex subunit 3 OS=Homo sapiens OX=9606 GN=PSME3 PE=1 SV=1
tr|K7ESG5|K7ESG5_HUMAN Proteasome activator complex subunit 3 OS=Homo sapiens OX=9606 GN=PSME3 PE=1 SV=1
tr|V9HWJ8|V9HWJ8_HUMAN Epididymis secretory protein Li 283 OS=Homo sapiens OX=9606 GN=HEL-S-283 PE=2 SV=1
tr|Q6FHK7|Q6FHK7_HUMAN PSME3 protein OS=Homo sapiens OX=9606 GN=PSME3 PE=2 SV=1
tr|A0A1X7SBZ2|A0A1X7SBZ2_HUMAN Probable ATP-dependent RNA helicase DDX17 OS=Homo sapiens OX=9606 GN=DDX17 PE=1 SV=1
sp|Q92841|DDX17_HUMAN Probable ATP-dependent RNA helicase DDX17 OS=Homo sapiens OX=9606 GN=DDX17 PE=1 SV=2
tr|Q59F66|Q59F66_HUMAN DEAD box polypeptide 17 isoform p82 variant (Fragment) OS=Homo sapiens OX=9606 PE=2 SV=1
tr|A0A1W2PQ51|A0A1W2PQ51_HUMAN Probable ATP-dependent RNA helicase DDX17 OS=Homo sapiens OX=9606 GN=DDX17 PE=1 SV=1
tr|A0A384MDK7|A0A384MDK7_HUMAN Protein-L-isoaspartate O-methyltransferase OS=Homo sapiens OX=9606 PE=2 SV=1
tr|A0A0A0MRJ6|A0A0A0MRJ6_HUMAN Protein-L-isoaspartate O-methyltransferase OS=Homo sapiens OX=9606 GN=PCMT1 PE=1 SV=1
tr|H7BY58|H7BY58_HUMAN Protein-L-isoaspartate O-methyltransferase OS=Homo sapiens OX=9606 GN=PCMT1 PE=1 SV=1
tr|F6S8N6|F6S8N6_HUMAN Protein-L-isoaspartate(D-aspartate) O-methyltransferase OS=Homo sapiens OX=9606 GN=PCMT1 PE=1 SV=1
sp|P22061|PIMT_HUMAN Protein-L-isoaspartate(D-aspartate) O-methyltransferase OS=Homo sapiens OX=9606 GN=PCMT1 PE=1 SV=4
tr|B7Z972|B7Z972_HUMAN Protein-L-isoaspartate O-methyltransferase OS=Homo sapiens OX=9606 PE=2 SV=1
tr|A0A3F2YNX8|A0A3F2YNX8_HUMAN Protein-L-isoaspartate O-methyltransferase OS=Homo sapiens OX=9606 GN=PCMT1 PE=1 SV=1
sp|P59998|ARPC4_HUMAN Actin-related protein 2/3 complex subunit 4 OS=Homo sapiens OX=9606 GN=ARPC4 PE=1 SV=3
tr|F8WCF6|F8WCF6_HUMAN Actin-related protein 2/3 complex subunit 4 OS=Homo sapiens OX=9606 GN=ARPC4-TTLL3 PE=3 SV=1
tr|A0A024R1N4|A0A024R1N4_HUMAN X-ray repair complementing defective repair in Chinese hamster cells 6 (Ku autoantigen, 70kDa), isoform CRA_a OS=Homo sapiens OX=9606 GN=XRCC6 PE=4 SV=1
tr|B4DE32|B4DE32_HUMAN cDNA FLJ53970, highly similar to ATP-dependent DNA helicase 2 subunit 1 (EC3.6.1.-) OS=Homo sapiens OX=9606 PE=2 SV=1
tr|B2RDN9|B2RDN9_HUMAN cDNA, FLJ96699, highly similar to Homo sapiens thyroid autoantigen 70kDa (Ku antigen) (G22P1), mRNA OS=Homo sapiens OX=9606 PE=2 SV=1
sp|P12956|XRCC6_HUMAN X-ray repair cross-complementing protein 6 OS=Homo sapiens OX=9606 GN=XRCC6 PE=1 SV=2
tr|B1AHC9|B1AHC9_HUMAN X-ray repair cross-complementing protein 6 OS=Homo sapiens OX=9606 GN=XRCC6 PE=1 SV=1
sp|P18124|RL7_HUMAN 60S ribosomal protein L7 OS=Homo sapiens OX=9606 GN=RPL7 PE=1 SV=1
tr|A0A024R814|A0A024R814_HUMAN Ribosomal protein L7, isoform CRA_a OS=Homo sapiens OX=9606 GN=RPL7 PE=4 SV=1
tr|A0A384NL58|A0A384NL58_HUMAN Epididymis secretory sperm binding protein OS=Homo sapiens OX=9606 PE=2 SV=1
tr|A0A024RA28|A0A024RA28_HUMAN Heterogeneous nuclear ribonucleoprotein A2/B1, isoform CRA_d OS=Homo sapiens OX=9606 GN=HNRPA2B1 PE=4 SV=1
sp|P22626|ROA2_HUMAN Heterogeneous nuclear ribonucleoproteins A2/B1 OS=Homo sapiens OX=9606 GN=HNRNPA2B1 PE=1 SV=2
tr|A8K7N0|A8K7N0_HUMAN cDNA FLJ75556, highly similar to Homo sapiens ribosomal protein L14, mRNA OS=Homo sapiens OX=9606 PE=2 SV=1
tr|A8K4Z4|A8K4Z4_HUMAN 60S acidic ribosomal protein P0 OS=Homo sapiens OX=9606 PE=2 SV=1
tr|F8VWS0|F8VWS0_HUMAN 60S acidic ribosomal protein P0 OS=Homo sapiens OX=9606 GN=RPLP0 PE=1 SV=1
tr|F8VU65|F8VU65_HUMAN 60S acidic ribosomal protein P0 (Fragment) OS=Homo sapiens OX=9606 GN=RPLP0 PE=1 SV=1
tr|A0A024RBS2|A0A024RBS2_HUMAN 60S acidic ribosomal protein P0 OS=Homo sapiens OX=9606 GN=RPLP0 PE=3 SV=1
tr|F8VRK7|F8VRK7_HUMAN 60S acidic ribosomal protein P0 OS=Homo sapiens OX=9606 GN=RPLP0 PE=1 SV=1
tr|Q53HK9|Q53HK9_HUMAN 60S acidic ribosomal protein P0 (Fragment) OS=Homo sapiens OX=9606 PE=2 SV=1
tr|F8VQY6|F8VQY6_HUMAN 60S acidic ribosomal protein P0 OS=Homo sapiens OX=9606 GN=RPLP0 PE=1 SV=1
tr|Q53HW2|Q53HW2_HUMAN 60S acidic ribosomal protein P0 (Fragment) OS=Homo sapiens OX=9606 PE=2 SV=1
tr|Q6NSF2|Q6NSF2_HUMAN RPLP0 protein OS=Homo sapiens OX=9606 GN=RPLP0 PE=2 SV=1
tr|G3V210|G3V210_HUMAN 60S acidic ribosomal protein P0 OS=Homo sapiens OX=9606 GN=RPLP0 PE=1 SV=1
sp|P05388|RLA0_HUMAN 60S acidic ribosomal protein P0 OS=Homo sapiens OX=9606 GN=RPLP0 PE=1 SV=1
sp|P83731|RL24_HUMAN 60S ribosomal protein L24 OS=Homo sapiens OX=9606 GN=RPL24 PE=1 SV=1
tr|V9HW01|V9HW01_HUMAN Epididymis secretory protein Li 310 OS=Homo sapiens OX=9606 GN=HEL-S-310 PE=2 SV=1
tr|C9JNW5|C9JNW5_HUMAN 60S ribosomal protein L24 OS=Homo sapiens OX=9606 GN=RPL24 PE=1 SV=1
tr|C9JXB8|C9JXB8_HUMAN 60S ribosomal protein L24 OS=Homo sapiens OX=9606 GN=RPL24 PE=1 SV=1
tr|E9PKZ0|E9PKZ0_HUMAN 60S ribosomal protein L8 (Fragment) OS=Homo sapiens OX=9606 GN=RPL8 PE=1 SV=1
sp|P62917|RL8_HUMAN 60S ribosomal protein L8 OS=Homo sapiens OX=9606 GN=RPL8 PE=1 SV=2
tr|A0A384NPQ2|A0A384NPQ2_HUMAN Epididymis secretory sperm binding protein OS=Homo sapiens OX=9606 PE=2 SV=1
sp|Q06830|PRDX1_HUMAN Peroxiredoxin-1 OS=Homo sapiens OX=9606 GN=PRDX1 PE=1 SV=1
tr|Q53YD7|Q53YD7_HUMAN EEF1G protein OS=Homo sapiens OX=9606 GN=EEF1G PE=2 SV=1
sp|P26641|EF1G_HUMAN Elongation factor 1-gamma OS=Homo sapiens OX=9606 GN=EEF1G PE=1 SV=3
tr|Q53GY0|Q53GY0_HUMAN Plastin 3 variant (Fragment) OS=Homo sapiens OX=9606 PE=2 SV=1
sp|P13797|PLST_HUMAN Plastin-3 OS=Homo sapiens OX=9606 GN=PLS3 PE=1 SV=4
tr|A0A0A0MSQ0|A0A0A0MSQ0_HUMAN Plastin-3 OS=Homo sapiens OX=9606 GN=PLS3 PE=1 SV=1
tr|B4DPW9|B4DPW9_HUMAN cDNA FLJ51929, highly similar to Plastin-3 OS=Homo sapiens OX=9606 PE=2 SV=1
tr|B2R5W2|B2R5W2_HUMAN Heterogeneous nuclear ribonucleoproteins C1/C2 OS=Homo sapiens OX=9606 GN=HNRNPC PE=1 SV=1
tr|G3V4W0|G3V4W0_HUMAN Heterogeneous nuclear ribonucleoproteins C1/C2 (Fragment) OS=Homo sapiens OX=9606 GN=HNRNPC PE=1 SV=1
tr|B4DQQ2|B4DQQ2_HUMAN cDNA FLJ54127, highly similar to Heterogeneous nuclear ribonucleoproteins C OS=Homo sapiens OX=9606 PE=2 SV=1
tr|B4DY08|B4DY08_HUMAN Heterogeneous nuclear ribonucleoproteins C1/C2 OS=Homo sapiens OX=9606 GN=HNRNPC PE=1 SV=1
tr|G3V4C1|G3V4C1_HUMAN Heterogeneous nuclear ribonucleoproteins C1/C2 OS=Homo sapiens OX=9606 GN=HNRNPC PE=1 SV=1
tr|G3V2D6|G3V2D6_HUMAN Heterogeneous nuclear ribonucleoproteins C1/C2 (Fragment) OS=Homo sapiens OX=9606 GN=HNRNPC PE=1 SV=1
tr|B2R603|B2R603_HUMAN cDNA, FLJ92712, highly similar to Homo sapiens heterogeneous nuclear ribonucleoprotein C (C1/C2) (HNRPC), transcript variant 1, mRNA OS=Homo sapiens OX=9606 PE=2 SV=1
tr|G3V5V7|G3V5V7_HUMAN Heterogeneous nuclear ribonucleoproteins C1/C2 (Fragment) OS=Homo sapiens OX=9606 GN=HNRNPC PE=1 SV=1
sp|P07910|HNRPC_HUMAN Heterogeneous nuclear ribonucleoproteins C1/C2 OS=Homo sapiens OX=9606 GN=HNRNPC PE=1 SV=4
tr|A8K9A4|A8K9A4_HUMAN cDNA FLJ75154, highly similar to Homo sapiens heterogeneous nuclear ribonucleoprotein C (C1/C2), mRNA OS=Homo sapiens OX=9606 PE=2 SV=1
tr|G3V2Q1|G3V2Q1_HUMAN Heterogeneous nuclear ribonucleoproteins C1/C2 OS=Homo sapiens OX=9606 GN=HNRNPC PE=1 SV=1
tr|A0A384ME37|A0A384ME37_HUMAN Epididymis secretory sperm binding protein OS=Homo sapiens OX=9606 PE=2 SV=1
tr|Q9BSQ6|Q9BSQ6_HUMAN RPL13A protein (Fragment) OS=Homo sapiens OX=9606 GN=RPL13A PE=2 SV=2
tr|Q53H34|Q53H34_HUMAN Ribosomal protein L13a variant (Fragment) OS=Homo sapiens OX=9606 PE=2 SV=1
tr|M0QYS1|M0QYS1_HUMAN 60S ribosomal protein L13a (Fragment) OS=Homo sapiens OX=9606 GN=RPL13A PE=1 SV=2
sp|P40429|RL13A_HUMAN 60S ribosomal protein L13a OS=Homo sapiens OX=9606 GN=RPL13A PE=1 SV=2
tr|B2R8R5|B2R8R5_HUMAN cDNA, FLJ94025, highly similar to Homo sapiens tripartite motif-containing 28 (TRIM28), mRNA OS=Homo sapiens OX=9606 PE=2 SV=1
sp|Q13263|TIF1B_HUMAN Transcription intermediary factor 1-beta OS=Homo sapiens OX=9606 GN=TRIM28 PE=1 SV=5
tr|A0A024R4M0|A0A024R4M0_HUMAN 40S ribosomal protein S9 OS=Homo sapiens OX=9606 GN=RPS9 PE=1 SV=1
sp|P46781|RS9_HUMAN 40S ribosomal protein S9 OS=Homo sapiens OX=9606 GN=RPS9 PE=1 SV=3
tr|J3QQ67|J3QQ67_HUMAN 60S ribosomal protein L18 (Fragment) OS=Homo sapiens OX=9606 GN=RPL18 PE=1 SV=1
tr|H0YHA7|H0YHA7_HUMAN 60S ribosomal protein L18 (Fragment) OS=Homo sapiens OX=9606 GN=RPL18 PE=1 SV=1
tr|A0A024QZD1|A0A024QZD1_HUMAN Ribosomal protein L18, isoform CRA_c OS=Homo sapiens OX=9606 GN=RPL18 PE=4 SV=1
tr|G3V203|G3V203_HUMAN 60S ribosomal protein L18 OS=Homo sapiens OX=9606 GN=RPL18 PE=1 SV=1
tr|Q0QEW2|Q0QEW2_HUMAN Ribosomal protein L18 (Fragment) OS=Homo sapiens OX=9606 GN=RPL18 PE=2 SV=1
sp|Q07020|RL18_HUMAN 60S ribosomal protein L18 OS=Homo sapiens OX=9606 GN=RPL18 PE=1 SV=2
tr|V9HVZ4|V9HVZ4_HUMAN Glyceraldehyde-3-phosphate dehydrogenase OS=Homo sapiens OX=9606 GN=HEL-S-162eP PE=2 SV=1
sp|P04406|G3P_HUMAN Glyceraldehyde-3-phosphate dehydrogenase OS=Homo sapiens OX=9606 GN=GAPDH PE=1 SV=3
tr|E7EUT5|E7EUT5_HUMAN Glyceraldehyde-3-phosphate dehydrogenase OS=Homo sapiens OX=9606 GN=GAPDH PE=1 SV=1
tr|Q2TSD0|Q2TSD0_HUMAN Glyceraldehyde-3-phosphate dehydrogenase OS=Homo sapiens OX=9606 PE=2 SV=1
sp|P46776|RL27A_HUMAN 60S ribosomal protein L27a OS=Homo sapiens OX=9606 GN=RPL27A PE=1 SV=2
tr|E9PLL6|E9PLL6_HUMAN 60S ribosomal protein L27a OS=Homo sapiens OX=9606 GN=RPL27A PE=1 SV=1
tr|Q6NZ52|Q6NZ52_HUMAN Ribosomal protein L27a OS=Homo sapiens OX=9606 GN=RPL27A PE=2 SV=1
tr|E9PJD9|E9PJD9_HUMAN 60S ribosomal protein L27a OS=Homo sapiens OX=9606 GN=RPL27A PE=1 SV=1
tr|Q9BQQ5|Q9BQQ5_HUMAN Ribosomal protein L27a OS=Homo sapiens OX=9606 GN=L27a PE=4 SV=1
sp|Q02543|RL18A_HUMAN 60S ribosomal protein L18a OS=Homo sapiens OX=9606 GN=RPL18A PE=1 SV=2
tr|M0R1A7|M0R1A7_HUMAN 60S ribosomal protein L18a OS=Homo sapiens OX=9606 GN=RPL18A PE=1 SV=1
tr|B2R4C0|B2R4C0_HUMAN 60S ribosomal protein L18a OS=Homo sapiens OX=9606 PE=2 SV=1
tr|M0R3D6|M0R3D6_HUMAN 60S ribosomal protein L18a (Fragment) OS=Homo sapiens OX=9606 GN=RPL18A PE=1 SV=1
tr|M0R0P7|M0R0P7_HUMAN 60S ribosomal protein L18a OS=Homo sapiens OX=9606 GN=RPL18A PE=1 SV=1
tr|A0A024RDF4|A0A024RDF4_HUMAN Heterogeneous nuclear ribonucleoprotein D (AU-rich element RNA binding protein 1, 37kDa), isoform CRA_e OS=Homo sapiens OX=9606 GN=HNRPD PE=4 SV=1
sp|Q14103|HNRPD_HUMAN Heterogeneous nuclear ribonucleoprotein D0 OS=Homo sapiens OX=9606 GN=HNRNPD PE=1 SV=1
tr|A0A024RDF3|A0A024RDF3_HUMAN Heterogeneous nuclear ribonucleoprotein D (AU-rich element RNA binding protein 1, 37kDa), isoform CRA_d OS=Homo sapiens OX=9606 GN=HNRPD PE=4 SV=1
tr|D6RAF8|D6RAF8_HUMAN Heterogeneous nuclear ribonucleoprotein D0 (Fragment) OS=Homo sapiens OX=9606 GN=HNRNPD PE=1 SV=1
tr|A4ZU86|A4ZU86_HUMAN Truncated nucleolar phosphoprotein B23 OS=Homo sapiens OX=9606 GN=NPM1 PE=2 SV=1
tr|A0A0S2Z491|A0A0S2Z491_HUMAN Nucleophosmin isoform 2 (Fragment) OS=Homo sapiens OX=9606 GN=NPM1 PE=2 SV=1
tr|A0A140VJQ2|A0A140VJQ2_HUMAN Testicular tissue protein Li 128 OS=Homo sapiens OX=9606 PE=2 SV=1
sp|P06748|NPM_HUMAN Nucleophosmin OS=Homo sapiens OX=9606 GN=NPM1 PE=1 SV=2
tr|B4DUQ1|B4DUQ1_HUMAN cDNA FLJ54552, highly similar to Heterogeneous nuclear ribonucleoprotein K OS=Homo sapiens OX=9606 PE=2 SV=1
sp|P61978|HNRPK_HUMAN Heterogeneous nuclear ribonucleoprotein K OS=Homo sapiens OX=9606 GN=HNRNPK PE=1 SV=1
tr|A0A024R228|A0A024R228_HUMAN Heterogeneous nuclear ribonucleoprotein K, isoform CRA_d OS=Homo sapiens OX=9606 GN=HNRPK PE=4 SV=1
tr|Q5EC54|Q5EC54_HUMAN Heterogeneous nuclear ribonucleoprotein K transcript variant OS=Homo sapiens OX=9606 GN=HNRPK PE=2 SV=1
tr|B2R8Z8|B2R8Z8_HUMAN cDNA, FLJ94136, highly similar to Homo sapiens synaptotagmin binding, cytoplasmic RNA interacting protein (SYNCRIP), mRNA OS=Homo sapiens OX=9606 PE=2 SV=1
sp|O60506|HNRPQ_HUMAN Heterogeneous nuclear ribonucleoprotein Q OS=Homo sapiens OX=9606 GN=SYNCRIP PE=1 SV=2
sp|P13639|EF2_HUMAN Elongation factor 2 OS=Homo sapiens OX=9606 GN=EEF2 PE=1 SV=4
tr|A0A384N6H1|A0A384N6H1_HUMAN Epididymis secretory sperm binding protein OS=Homo sapiens OX=9606 PE=2 SV=1
tr|A0A024RBF6|A0A024RBF6_HUMAN HCG26523, isoform CRA_a OS=Homo sapiens OX=9606 GN=hCG_26523 PE=4 SV=1
sp|P61254|RL26_HUMAN 60S ribosomal protein L26 OS=Homo sapiens OX=9606 GN=RPL26 PE=1 SV=1
tr|Q6IBH6|Q6IBH6_HUMAN RPL26 protein OS=Homo sapiens OX=9606 GN=RPL26 PE=2 SV=1
tr|A0A024RBH9|A0A024RBH9_HUMAN Solute carrier family 25 (Mitochondrial carrier phosphate carrier), member 3, isoform CRA_b OS=Homo sapiens OX=9606 GN=SLC25A3 PE=2 SV=1
tr|A0A024RBE8|A0A024RBE8_HUMAN Solute carrier family 25 (Mitochondrial carrier phosphate carrier), member 3, isoform CRA_a OS=Homo sapiens OX=9606 GN=SLC25A3 PE=2 SV=1
sp|Q00325|MPCP_HUMAN Phosphate carrier protein, mitochondrial OS=Homo sapiens OX=9606 GN=SLC25A3 PE=1 SV=2
tr|Q8NCF7|Q8NCF7_HUMAN cDNA FLJ90278 fis, clone NT2RP1000325, highly similar to Phosphate carrier protein, mitochondrialprecursor OS=Homo sapiens OX=9606 PE=2 SV=1
tr|B2RE88|B2RE88_HUMAN cDNA, FLJ96465, highly similar to Homo sapiens solute carrier family 25 (mitochondrial carrier;phosphate carrier), member 3 (SLC25A3), nuclear gene encodingmitochondrial protein, transcript variant 1b... OS=Homo sapiens OX=9606 PE=2 SV=1
tr|F8VVM2|F8VVM2_HUMAN Phosphate carrier protein, mitochondrial OS=Homo sapiens OX=9606 GN=SLC25A3 PE=1 SV=1
tr|Q53HC3|Q53HC3_HUMAN Solute carrier family 25 member 3 isoform b variant (Fragment) OS=Homo sapiens OX=9606 PE=2 SV=1
tr|J3QLN6|J3QLN6_HUMAN Eukaryotic initiation factor 4A-I (Fragment) OS=Homo sapiens OX=9606 GN=EIF4A1 PE=1 SV=1
tr|J3QL43|J3QL43_HUMAN Eukaryotic initiation factor 4A-I (Fragment) OS=Homo sapiens OX=9606 GN=EIF4A1 PE=1 SV=1
tr|B4E047|B4E047_HUMAN cDNA FLJ59127, highly similar to Eukaryotic initiation factor 4A-I OS=Homo sapiens OX=9606 PE=2 SV=1
tr|A8K7F6|A8K7F6_HUMAN cDNA FLJ78244, highly similar to Homo sapiens eukaryotic translation initiation factor 4A, isoform 1 (EIF4A1), mRNA OS=Homo sapiens OX=9606 PE=2 SV=1
tr|Q59F68|Q59F68_HUMAN CD68 antigen variant (Fragment) OS=Homo sapiens OX=9606 PE=2 SV=1
tr|J3KTB5|J3KTB5_HUMAN Eukaryotic initiation factor 4A-I (Fragment) OS=Homo sapiens OX=9606 GN=EIF4A1 PE=1 SV=1
sp|P60842|IF4A1_HUMAN Eukaryotic initiation factor 4A-I OS=Homo sapiens OX=9606 GN=EIF4A1 PE=1 SV=1
tr|A8K088|A8K088_HUMAN cDNA FLJ78614, highly similar to Homo sapiens eukaryotic translation initiation factor 4A, isoform 1 (EIF4A1), mRNA OS=Homo sapiens OX=9606 PE=2 SV=1
tr|J3QR64|J3QR64_HUMAN Eukaryotic initiation factor 4A-I (Fragment) OS=Homo sapiens OX=9606 GN=EIF4A1 PE=1 SV=1
tr|J3KS25|J3KS25_HUMAN Eukaryotic initiation factor 4A-I (Fragment) OS=Homo sapiens OX=9606 GN=EIF4A1 PE=1 SV=8
tr|J3QKZ9|J3QKZ9_HUMAN Eukaryotic initiation factor 4A-I (Fragment) OS=Homo sapiens OX=9606 GN=EIF4A1 PE=1 SV=8
tr|J3KT12|J3KT12_HUMAN Eukaryotic initiation factor 4A-I OS=Homo sapiens OX=9606 GN=EIF4A1 PE=1 SV=1
tr|Q9BSV4|Q9BSV4_HUMAN SFPQ protein (Fragment) OS=Homo sapiens OX=9606 GN=SFPQ PE=2 SV=2
sp|P23246|SFPQ_HUMAN Splicing factor, proline- and glutamine-rich OS=Homo sapiens OX=9606 GN=SFPQ PE=1 SV=2
tr|A0A384N5Z8|A0A384N5Z8_HUMAN Epididymis secretory sperm binding protein OS=Homo sapiens OX=9606 PE=2 SV=1
tr|Q86VG2|Q86VG2_HUMAN Splicing factor proline/glutamine-rich (Polypyrimidine tract binding protein associated) OS=Homo sapiens OX=9606 GN=SFPQ PE=2 SV=1
tr|A0N4V7|A0N4V7_HUMAN HCG2039797 (Fragment) OS=Homo sapiens OX=9606 GN=Tcr-alpha PE=4 SV=1
tr|A0A075B6Z2|A0A075B6Z2_HUMAN T cell receptor alpha joining 56 (Fragment) OS=Homo sapiens OX=9606 GN=TRAJ56 PE=4 SV=1
tr|L0R5A1|L0R5A1_HUMAN Alternative protein CSF2RB OS=Homo sapiens OX=9606 GN=CSF2RB PE=4 SV=1
sp|Q6ZMB5|T184A_HUMAN Transmembrane protein 184A OS=Homo sapiens OX=9606 GN=TMEM184A PE=1 SV=1
tr|Q9P138|Q9P138_HUMAN HCG1776264 OS=Homo sapiens OX=9606 GN=hCG_1776264 PE=2 SV=1
tr|B3KS93|B3KS93_HUMAN cDNA FLJ35789 fis, clone TESTI2005703, highly similar to Suppressor of hairy wing homolog 1 OS=Homo sapiens OX=9606 PE=2 SV=1
tr|Q53R30|Q53R30_HUMAN Uncharacterized protein PRO2964 OS=Homo sapiens OX=9606 GN=PRO2964 PE=4 SV=1
tr|Q6ZVL3|Q6ZVL3_HUMAN cDNA FLJ42424 fis, clone BLADE2004089, moderately similar to Mus musculus PDZ domain actin binding protein Shroom mRNA (Fragment) OS=Homo sapiens OX=9606 PE=2 SV=1
tr|B3KY47|B3KY47_HUMAN cDNA FLJ46841 fis, clone UTERU3000670, highly similar to Homo sapiens shroom (SHRM), mRNA OS=Homo sapiens OX=9606 PE=2 SV=1
tr|A0A2R8Y5P9|A0A2R8Y5P9_HUMAN Protein Shroom3 OS=Homo sapiens OX=9606 GN=SHROOM3 PE=1 SV=1
tr|B4E244|B4E244_HUMAN cDNA FLJ55531, highly similar to Homo sapiens shroom (SHRM), mRNA OS=Homo sapiens OX=9606 PE=2 SV=1
sp|Q8TF72|SHRM3_HUMAN Protein Shroom3 OS=Homo sapiens OX=9606 GN=SHROOM3 PE=1 SV=2
tr|H0Y449|H0Y449_HUMAN Nuclease-sensitive element-binding protein 1 (Fragment) OS=Homo sapiens OX=9606 GN=YBX1 PE=1 SV=1
sp|P67809|YBOX1_HUMAN Nuclease-sensitive element-binding protein 1 OS=Homo sapiens OX=9606 GN=YBX1 PE=1 SV=3
sp|P09923|PPBI_HUMAN Intestinal-type alkaline phosphatase OS=Homo sapiens OX=9606 GN=ALPI PE=1 SV=2
tr|A0A024R4A2|A0A024R4A2_HUMAN Alkaline phosphatase OS=Homo sapiens OX=9606 GN=ALPI PE=3 SV=1
tr|Q53F90|Q53F90_HUMAN Guanine monophosphate synthetase variant (Fragment) OS=Homo sapiens OX=9606 PE=2 SV=1
tr|A0A140VJK6|A0A140VJK6_HUMAN Testicular tissue protein Li 82 OS=Homo sapiens OX=9606 PE=2 SV=1
sp|P49915|GUAA_HUMAN GMP synthase [glutamine-hydrolyzing] OS=Homo sapiens OX=9606 GN=GMPS PE=1 SV=1
tr|B4DUT7|B4DUT7_HUMAN cDNA FLJ57604, highly similar to GMP synthase (glutamine-hydrolyzing) OS=Homo sapiens OX=9606 PE=2 SV=1
tr|Q53G49|Q53G49_HUMAN Ribosomal protein L19 (Fragment) OS=Homo sapiens OX=9606 PE=2 SV=1
tr|J3KTE4|J3KTE4_HUMAN Ribosomal protein L19 OS=Homo sapiens OX=9606 GN=RPL19 PE=1 SV=1
tr|Q8IWR8|Q8IWR8_HUMAN Ribosomal protein L19 (Fragment) OS=Homo sapiens OX=9606 PE=2 SV=1
tr|J3QR09|J3QR09_HUMAN Ribosomal protein L19 OS=Homo sapiens OX=9606 GN=RPL19 PE=1 SV=1
sp|P84098|RL19_HUMAN 60S ribosomal protein L19 OS=Homo sapiens OX=9606 GN=RPL19 PE=1 SV=1
sp|O43242|PSMD3_HUMAN 26S proteasome non-ATPase regulatory subunit 3 OS=Homo sapiens OX=9606 GN=PSMD3 PE=1 SV=2
tr|Q8N9M2|Q8N9M2_HUMAN cDNA FLJ36887 fis, clone BNGH42005504, highly similar to 26S PROTEASOME REGULATORY SUBUNIT S3 OS=Homo sapiens OX=9606 PE=2 SV=1
tr|Q6IBN0|Q6IBN0_HUMAN PSMD3 protein OS=Homo sapiens OX=9606 GN=PSMD3 PE=2 SV=1
tr|B4DPM7|B4DPM7_HUMAN cDNA FLJ55739, highly similar to 26S proteasome non-ATPase regulatory subunit 3 OS=Homo sapiens OX=9606 PE=2 SV=1
tr|B4DEB0|B4DEB0_HUMAN cDNA FLJ56054, highly similar to 26S proteasome non-ATPase regulatory subunit 3 OS=Homo sapiens OX=9606 PE=2 SV=1
tr|B3KNN7|B3KNN7_HUMAN cDNA FLJ30049 fis, clone ADRGL1000033, highly similar to 26S proteasome non-ATPase regulatory subunit 3 OS=Homo sapiens OX=9606 PE=2 SV=1
tr|B4DV84|B4DV84_HUMAN cDNA FLJ56159, highly similar to 26S proteasome non-ATPase regulatory subunit 3 OS=Homo sapiens OX=9606 PE=2 SV=1
sp|P18621|RL17_HUMAN 60S ribosomal protein L17 OS=Homo sapiens OX=9606 GN=RPL17 PE=1 SV=3
tr|J3KRX5|J3KRX5_HUMAN 60S ribosomal protein L17 (Fragment) OS=Homo sapiens OX=9606 GN=RPL17 PE=3 SV=1
tr|A0A087WXM6|A0A087WXM6_HUMAN 60S ribosomal protein L17 (Fragment) OS=Homo sapiens OX=9606 GN=RPL17 PE=3 SV=1
tr|A0A0A6YYL6|A0A0A6YYL6_HUMAN Protein RPL17-C18orf32 OS=Homo sapiens OX=9606 GN=RPL17-C18orf32 PE=3 SV=1
tr|A0A087WWH0|A0A087WWH0_HUMAN 60S ribosomal protein L17 (Fragment) OS=Homo sapiens OX=9606 GN=RPL17 PE=3 SV=6
tr|J3QS96|J3QS96_HUMAN 60S ribosomal protein L17 (Fragment) OS=Homo sapiens OX=9606 GN=RPL17 PE=3 SV=1
tr|J3QQT2|J3QQT2_HUMAN 60S ribosomal protein L17 (Fragment) OS=Homo sapiens OX=9606 GN=RPL17 PE=3 SV=1
tr|A0A024R261|A0A024R261_HUMAN HCG24487, isoform CRA_c OS=Homo sapiens OX=9606 GN=hCG_24487 PE=3 SV=1
tr|J3KRB3|J3KRB3_HUMAN 60S ribosomal protein L17 (Fragment) OS=Homo sapiens OX=9606 GN=RPL17 PE=3 SV=3
sp|P62195|PRS8_HUMAN 26S proteasome regulatory subunit 8 OS=Homo sapiens OX=9606 GN=PSMC5 PE=1 SV=1
tr|J3QQM1|J3QQM1_HUMAN 26S proteasome regulatory subunit 8 (Fragment) OS=Homo sapiens OX=9606 GN=PSMC5 PE=1 SV=1
tr|Q59GS3|Q59GS3_HUMAN Proteasome 26S ATPase subunit 5 variant (Fragment) OS=Homo sapiens OX=9606 PE=2 SV=1
tr|A0A140VJS3|A0A140VJS3_HUMAN Testicular tissue protein Li 149 OS=Homo sapiens OX=9606 PE=2 SV=1
sp|P62750|RL23A_HUMAN 60S ribosomal protein L23a OS=Homo sapiens OX=9606 GN=RPL23A PE=1 SV=1
tr|K7EJV9|K7EJV9_HUMAN 60S ribosomal protein L23a (Fragment) OS=Homo sapiens OX=9606 GN=RPL23A PE=1 SV=1
tr|A8MUS3|A8MUS3_HUMAN 60S ribosomal protein L23a OS=Homo sapiens OX=9606 GN=RPL23A PE=1 SV=1
tr|H7BY10|H7BY10_HUMAN 60S ribosomal protein L23a (Fragment) OS=Homo sapiens OX=9606 GN=RPL23A PE=1 SV=1
tr|K7ERT8|K7ERT8_HUMAN 60S ribosomal protein L23a (Fragment) OS=Homo sapiens OX=9606 GN=RPL23A PE=1 SV=1
sp|P62851|RS25_HUMAN 40S ribosomal protein S25 OS=Homo sapiens OX=9606 GN=RPS25 PE=1 SV=1
sp|P62854|RS26_HUMAN 40S ribosomal protein S26 OS=Homo sapiens OX=9606 GN=RPS26 PE=1 SV=3
tr|Q76N57|Q76N57_HUMAN 40S ribosomal protein S26 (Fragment) OS=Homo sapiens OX=9606 PE=3 SV=1
tr|Q75MH1|Q75MH1_HUMAN 40S ribosomal protein S26 OS=Homo sapiens OX=9606 GN=RPS26 PE=3 SV=1
sp|Q5JNZ5|RS26L_HUMAN Putative 40S ribosomal protein S26-like 1 OS=Homo sapiens OX=9606 GN=RPS26P11 PE=5 SV=1
tr|A0A024RB14|A0A024RB14_HUMAN 40S ribosomal protein S26 OS=Homo sapiens OX=9606 GN=RPS26 PE=3 SV=1
sp|Q99615|DNJC7_HUMAN DnaJ homolog subfamily C member 7 OS=Homo sapiens OX=9606 GN=DNAJC7 PE=1 SV=2
tr|A8K4T2|A8K4T2_HUMAN cDNA FLJ76281, highly similar to Homo sapiens DnaJ (Hsp40) homolog, subfamily C, member 7 (DNAJC7), mRNA OS=Homo sapiens OX=9606 PE=2 SV=1
tr|B7Z9W6|B7Z9W6_HUMAN cDNA, FLJ78980, highly similar to DnaJ homolog subfamily C member 7 OS=Homo sapiens OX=9606 PE=2 SV=1
tr|Q59EH7|Q59EH7_HUMAN DnaJ (Hsp40) homolog, subfamily C, member 7 variant (Fragment) OS=Homo sapiens OX=9606 PE=2 SV=1
sp|Q9NZI8|IF2B1_HUMAN Insulin-like growth factor 2 mRNA-binding protein 1 OS=Homo sapiens OX=9606 GN=IGF2BP1 PE=1 SV=2
tr|D3DTW3|D3DTW3_HUMAN Insulin-like growth factor 2 mRNA binding protein 1 deltaN CRDBP OS=Homo sapiens OX=9606 GN=IGF2BP1 PE=2 SV=1
tr|B2R4D8|B2R4D8_HUMAN 60S ribosomal protein L27 OS=Homo sapiens OX=9606 PE=2 SV=1
tr|K7ELC7|K7ELC7_HUMAN 60S ribosomal protein L27 (Fragment) OS=Homo sapiens OX=9606 GN=RPL27 PE=1 SV=1
tr|E4W6B6|E4W6B6_HUMAN RPL27/NME2 fusion protein (Fragment) OS=Homo sapiens OX=9606 GN=RPL27 PE=2 SV=1
sp|P61353|RL27_HUMAN 60S ribosomal protein L27 OS=Homo sapiens OX=9606 GN=RPL27 PE=1 SV=2
tr|A0A024R1V4|A0A024R1V4_HUMAN 60S ribosomal protein L27 OS=Homo sapiens OX=9606 GN=RPL27 PE=3 SV=1
tr|E9PG15|E9PG15_HUMAN 14-3-3 protein theta (Fragment) OS=Homo sapiens OX=9606 GN=YWHAQ PE=1 SV=1
tr|E7ESK7|E7ESK7_HUMAN 14-3-3 protein zeta/delta (Fragment) OS=Homo sapiens OX=9606 GN=YWHAZ PE=1 SV=1
tr|G9K389|G9K389_HUMAN YWHAE/FAM22B fusion protein (Fragment) OS=Homo sapiens OX=9606 GN=YWHAE/FAM22B fusion PE=2 SV=1
tr|E5RIR4|E5RIR4_HUMAN 14-3-3 protein zeta/delta (Fragment) OS=Homo sapiens OX=9606 GN=YWHAZ PE=1 SV=1
tr|Q53RR5|Q53RR5_HUMAN Uncharacterized protein YWHAQ (Fragment) OS=Homo sapiens OX=9606 GN=YWHAQ PE=3 SV=1
tr|E5RGE1|E5RGE1_HUMAN 14-3-3 protein zeta/delta (Fragment) OS=Homo sapiens OX=9606 GN=YWHAZ PE=1 SV=8
tr|D0PNI1|D0PNI1_HUMAN Epididymis luminal protein 4 OS=Homo sapiens OX=9606 GN=YWHAZ PE=2 SV=1
tr|V9HW98|V9HW98_HUMAN Epididymis luminal protein 2 OS=Homo sapiens OX=9606 GN=HEL2 PE=1 SV=1
tr|G9K388|G9K388_HUMAN YWHAE/FAM22A fusion protein (Fragment) OS=Homo sapiens OX=9606 GN=YWHAE/FAM22A fusion PE=2 SV=1
tr|E9PD24|E9PD24_HUMAN 14-3-3 protein zeta/delta (Fragment) OS=Homo sapiens OX=9606 GN=YWHAZ PE=1 SV=1
sp|P63104|1433Z_HUMAN 14-3-3 protein zeta/delta OS=Homo sapiens OX=9606 GN=YWHAZ PE=1 SV=1
sp|P31946|1433B_HUMAN 14-3-3 protein beta/alpha OS=Homo sapiens OX=9606 GN=YWHAB PE=1 SV=3
tr|E7EX29|E7EX29_HUMAN 14-3-3 protein zeta/delta (Fragment) OS=Homo sapiens OX=9606 GN=YWHAZ PE=1 SV=1
tr|E7EVZ2|E7EVZ2_HUMAN 14-3-3 protein zeta/delta (Fragment) OS=Homo sapiens OX=9606 GN=YWHAZ PE=1 SV=1
tr|V9HWD6|V9HWD6_HUMAN Epididymis secretory protein Li 1 OS=Homo sapiens OX=9606 GN=HEL-S-1 PE=2 SV=1
tr|B5BU24|B5BU24_HUMAN 14-3-3 protein beta/alpha OS=Homo sapiens OX=9606 GN=YWHAB PE=2 SV=1
sp|P27348|1433T_HUMAN 14-3-3 protein theta OS=Homo sapiens OX=9606 GN=YWHAQ PE=1 SV=1
sp|P62258|1433E_HUMAN 14-3-3 protein epsilon OS=Homo sapiens OX=9606 GN=YWHAE PE=1 SV=1
tr|D6RC96|D6RC96_HUMAN Zinc finger and BTB domain-containing protein 49 OS=Homo sapiens OX=9606 GN=ZBTB49 PE=1 SV=1
sp|Q6ZSB9|ZBT49_HUMAN Zinc finger and BTB domain-containing protein 49 OS=Homo sapiens OX=9606 GN=ZBTB49 PE=1 SV=3
tr|H0YAD4|H0YAD4_HUMAN Zinc finger and BTB domain-containing protein 49 (Fragment) OS=Homo sapiens OX=9606 GN=ZBTB49 PE=4 SV=1
tr|H0Y8P2|H0Y8P2_HUMAN Zinc finger and BTB domain-containing protein 49 (Fragment) OS=Homo sapiens OX=9606 GN=ZBTB49 PE=4 SV=1
tr|J3KPX7|J3KPX7_HUMAN Prohibitin-2 OS=Homo sapiens OX=9606 GN=PHB2 PE=1 SV=2
tr|F5GY37|F5GY37_HUMAN Prohibitin-2 OS=Homo sapiens OX=9606 GN=PHB2 PE=1 SV=1
tr|F5GWA7|F5GWA7_HUMAN Prohibitin-2 (Fragment) OS=Homo sapiens OX=9606 GN=PHB2 PE=1 SV=1
sp|Q99623|PHB2_HUMAN Prohibitin-2 OS=Homo sapiens OX=9606 GN=PHB2 PE=1 SV=2
sp|Q09028|RBBP4_HUMAN Histone-binding protein RBBP4 OS=Homo sapiens OX=9606 GN=RBBP4 PE=1 SV=3
tr|Q5VU21|Q5VU21_HUMAN PAI-1 mRNA-binding protein variant OS=Homo sapiens OX=9606 PE=2 SV=1
tr|Q63HR1|Q63HR1_HUMAN Uncharacterized protein DKFZp686P17171 OS=Homo sapiens OX=9606 GN=DKFZp686P17171 PE=2 SV=1
sp|Q8NC51|PAIRB_HUMAN Plasminogen activator inhibitor 1 RNA-binding protein OS=Homo sapiens OX=9606 GN=SERBP1 PE=1 SV=2
tr|D3DQ69|D3DQ69_HUMAN SERPINE1 mRNA binding protein 1, isoform CRA_c OS=Homo sapiens OX=9606 GN=SERBP1 PE=4 SV=1
tr|D3DQ70|D3DQ70_HUMAN SERPINE1 mRNA binding protein 1, isoform CRA_d OS=Homo sapiens OX=9606 GN=SERBP1 PE=4 SV=1
sp|O75400|PR40A_HUMAN Pre-mRNA-processing factor 40 homolog A OS=Homo sapiens OX=9606 GN=PRPF40A PE=1 SV=2
tr|A0A3F2YNY6|A0A3F2YNY6_HUMAN Pre-mRNA-processing factor 40 homolog A OS=Homo sapiens OX=9606 GN=PRPF40A PE=1 SV=1
tr|B4DPY2|B4DPY2_HUMAN cDNA FLJ59286, highly similar to Pre-mRNA-processing factor 40 homolog A (Fragment) OS=Homo sapiens OX=9606 PE=2 SV=1
sp|O75694|NU155_HUMAN Nuclear pore complex protein Nup155 OS=Homo sapiens OX=9606 GN=NUP155 PE=1 SV=1
tr|E9PF10|E9PF10_HUMAN Nuclear pore complex protein Nup155 OS=Homo sapiens OX=9606 GN=NUP155 PE=1 SV=1
tr|B4DLT2|B4DLT2_HUMAN cDNA FLJ56637, highly similar to Nuclear pore complex protein Nup155 OS=Homo sapiens OX=9606 PE=2 SV=1
tr|A0A024R071|A0A024R071_HUMAN Nucleoporin 155kDa, isoform CRA_a OS=Homo sapiens OX=9606 GN=NUP155 PE=4 SV=1
sp|P53396|ACLY_HUMAN ATP-citrate synthase OS=Homo sapiens OX=9606 GN=ACLY PE=1 SV=3
tr|A0A024R1T9|A0A024R1T9_HUMAN ATP-citrate synthase OS=Homo sapiens OX=9606 GN=ACLY PE=3 SV=1
tr|Q8N9C4|Q8N9C4_HUMAN cDNA FLJ37765 fis, clone BRHIP2024742, highly similar to ATP-CITRATE OS=Homo sapiens OX=9606 PE=2 SV=1
tr|Q4LE36|Q4LE36_HUMAN ACLY variant protein (Fragment) OS=Homo sapiens OX=9606 GN=ACLY variant protein PE=2 SV=1
tr|A0A024R1Y2|A0A024R1Y2_HUMAN ATP-citrate synthase OS=Homo sapiens OX=9606 GN=ACLY PE=3 SV=1
sp|P81605|DCD_HUMAN Dermcidin OS=Homo sapiens OX=9606 GN=DCD PE=1 SV=2
sp|Q96L93|KI16B_HUMAN Kinesin-like protein KIF16B OS=Homo sapiens OX=9606 GN=KIF16B PE=1 SV=2
tr|A0A140VK74|A0A140VK74_HUMAN Testis secretory sperm-binding protein Li 201a OS=Homo sapiens OX=9606 PE=2 SV=1
tr|A0A1B0GTU3|A0A1B0GTU3_HUMAN Kinesin-like protein KIF16B OS=Homo sapiens OX=9606 GN=KIF16B PE=1 SV=1
sp|Q9Y5A9|YTHD2_HUMAN YTH domain-containing family protein 2 OS=Homo sapiens OX=9606 GN=YTHDF2 PE=1 SV=2
tr|A0A0A0MRA3|A0A0A0MRA3_HUMAN Titin OS=Homo sapiens OX=9606 GN=TTN PE=1 SV=1
tr|D3DPG0|D3DPG0_HUMAN Titin, isoform CRA_a OS=Homo sapiens OX=9606 GN=TTN PE=4 SV=1
tr|D3DPF9|D3DPF9_HUMAN Titin, isoform CRA_b OS=Homo sapiens OX=9606 GN=TTN PE=4 SV=1
tr|C0JYZ2|C0JYZ2_HUMAN Titin OS=Homo sapiens OX=9606 GN=TTN PE=4 SV=1
tr|A0A0A0MTS7|A0A0A0MTS7_HUMAN Titin OS=Homo sapiens OX=9606 GN=TTN PE=1 SV=1
sp|Q8WZ42|TITIN_HUMAN Titin OS=Homo sapiens OX=9606 GN=TTN PE=1 SV=4
tr|A0A0S2Z4Z9|A0A0S2Z4Z9_HUMAN Non-POU domain containing octamer-binding isoform 1 (Fragment) OS=Homo sapiens OX=9606 GN=NONO PE=2 SV=1
tr|A8K525|A8K525_HUMAN cDNA FLJ76817, highly similar to Homo sapiens non-POU domain containing, octamer-binding (NONO), mRNA OS=Homo sapiens OX=9606 PE=2 SV=1
sp|Q15233|NONO_HUMAN Non-POU domain-containing octamer-binding protein OS=Homo sapiens OX=9606 GN=NONO PE=1 SV=4
tr|B3KP74|B3KP74_HUMAN cDNA FLJ31302 fis, clone LIVER1000079, highly similar to Spermatogenesis-associated protein 7 OS=Homo sapiens OX=9606 PE=2 SV=1
tr|A0A384MEC0|A0A384MEC0_HUMAN Epididymis secretory sperm binding protein OS=Homo sapiens OX=9606 PE=2 SV=1
tr|A8KAE2|A8KAE2_HUMAN cDNA FLJ78263 OS=Homo sapiens OX=9606 PE=2 SV=1
tr|V9HVY9|V9HVY9_HUMAN Epididymis secretory protein Li 296 OS=Homo sapiens OX=9606 GN=HEL-S-296 PE=2 SV=1
tr|Q6FI63|Q6FI63_HUMAN SPATA7 protein OS=Homo sapiens OX=9606 GN=SPATA7 PE=2 SV=1
tr|A8K3L6|A8K3L6_HUMAN cDNA FLJ76119 OS=Homo sapiens OX=9606 PE=2 SV=1
sp|Q9P0W8|SPAT7_HUMAN Spermatogenesis-associated protein 7 OS=Homo sapiens OX=9606 GN=SPATA7 PE=1 SV=3
tr|B4DDX2|B4DDX2_HUMAN cDNA FLJ54590, highly similar to KH domain-containing, RNA-binding, signaltransduction-associated protein 1 OS=Homo sapiens OX=9606 PE=2 SV=1
sp|Q07666|KHDR1_HUMAN KH domain-containing, RNA-binding, signal transduction-associated protein 1 OS=Homo sapiens OX=9606 GN=KHDRBS1 PE=1 SV=1
tr|B2R7B5|B2R7B5_HUMAN cDNA, FLJ93365, highly similar to Homo sapiens KH domain containing, RNA binding, signal transduction associated 1 (KHDRBS1), mRNA OS=Homo sapiens OX=9606 PE=2 SV=1
tr|E7ETZ8|E7ETZ8_HUMAN Microtubule-associated protein 9 OS=Homo sapiens OX=9606 GN=MAP9 PE=1 SV=1
sp|Q49MG5|MAP9_HUMAN Microtubule-associated protein 9 OS=Homo sapiens OX=9606 GN=MAP9 PE=1 SV=3
tr|B4DVG9|B4DVG9_HUMAN cDNA FLJ57007, highly similar to Microtubule-associated protein 9 OS=Homo sapiens OX=9606 PE=2 SV=1
tr|B9EJB6|B9EJB6_HUMAN Microtubule-associated protein 9 OS=Homo sapiens OX=9606 GN=MAP9 PE=2 SV=1
tr|F6S8Q4|F6S8Q4_HUMAN ATP-dependent RNA helicase DDX3X OS=Homo sapiens OX=9606 GN=DDX3X PE=1 SV=1
tr|A0A0D9SG12|A0A0D9SG12_HUMAN ATP-dependent RNA helicase DDX3X OS=Homo sapiens OX=9606 GN=DDX3X PE=1 SV=1
tr|A0A2R8YFR4|A0A2R8YFR4_HUMAN ATP-dependent RNA helicase DDX3X OS=Homo sapiens OX=9606 GN=DDX3X PE=1 SV=1
tr|A0A2R8YCW1|A0A2R8YCW1_HUMAN ATP-dependent RNA helicase DDX3X OS=Homo sapiens OX=9606 GN=DDX3X PE=1 SV=1
tr|Q59GX6|Q59GX6_HUMAN DEAD/H (Asp-Glu-Ala-Asp/His) box polypeptide 3 variant (Fragment) OS=Homo sapiens OX=9606 PE=2 SV=1
tr|A0A2R8YF78|A0A2R8YF78_HUMAN ATP-dependent RNA helicase DDX3X OS=Homo sapiens OX=9606 GN=DDX3X PE=1 SV=1
tr|A0A0D9SFB3|A0A0D9SFB3_HUMAN ATP-dependent RNA helicase DDX3X OS=Homo sapiens OX=9606 GN=DDX3X PE=1 SV=1
tr|A0A2R8Y5G6|A0A2R8Y5G6_HUMAN ATP-dependent RNA helicase DDX3X OS=Homo sapiens OX=9606 GN=DDX3X PE=1 SV=1
tr|A0A0D9SF53|A0A0D9SF53_HUMAN ATP-dependent RNA helicase DDX3X OS=Homo sapiens OX=9606 GN=DDX3X PE=1 SV=1
sp|O00571|DDX3X_HUMAN ATP-dependent RNA helicase DDX3X OS=Homo sapiens OX=9606 GN=DDX3X PE=1 SV=3
tr|A0A2R8YFS5|A0A2R8YFS5_HUMAN ATP-dependent RNA helicase DDX3X OS=Homo sapiens OX=9606 GN=DDX3X PE=1 SV=1
tr|A0A2R8Y7T2|A0A2R8Y7T2_HUMAN ATP-dependent RNA helicase DDX3X OS=Homo sapiens OX=9606 GN=DDX3X PE=1 SV=1
tr|A0A2R8YDT5|A0A2R8YDT5_HUMAN ATP-dependent RNA helicase DDX3X OS=Homo sapiens OX=9606 GN=DDX3X PE=1 SV=1
tr|Q5S4N1|Q5S4N1_HUMAN Uncharacterized protein (Fragment) OS=Homo sapiens OX=9606 PE=2 SV=1
tr|A0A2R8Y4A4|A0A2R8Y4A4_HUMAN ATP-dependent RNA helicase DDX3X OS=Homo sapiens OX=9606 GN=DDX3X PE=1 SV=1
tr|A0A2R8Y645|A0A2R8Y645_HUMAN ATP-dependent RNA helicase DDX3X OS=Homo sapiens OX=9606 GN=DDX3X PE=1 SV=1
tr|A0A2U3TZJ9|A0A2U3TZJ9_HUMAN ATP-dependent RNA helicase DDX3X OS=Homo sapiens OX=9606 GN=DDX3X PE=1 SV=1
tr|B5BTY4|B5BTY4_HUMAN ATP-dependent RNA helicase DDX3X OS=Homo sapiens OX=9606 GN=DDX3X PE=2 SV=1
sp|Q8TE73|DYH5_HUMAN Dynein heavy chain 5, axonemal OS=Homo sapiens OX=9606 GN=DNAH5 PE=1 SV=3
tr|H7C4T5|H7C4T5_HUMAN Muscleblind-like protein 1 (Fragment) OS=Homo sapiens OX=9606 GN=MBNL1 PE=1 SV=1
tr|J3KPS3|J3KPS3_HUMAN Fructose-bisphosphate aldolase OS=Homo sapiens OX=9606 GN=ALDOA PE=1 SV=1
tr|V9HWN7|V9HWN7_HUMAN Fructose-bisphosphate aldolase OS=Homo sapiens OX=9606 GN=HEL-S-87p PE=2 SV=1
sp|P04075|ALDOA_HUMAN Fructose-bisphosphate aldolase A OS=Homo sapiens OX=9606 GN=ALDOA PE=1 SV=2
tr|A0A024R0M6|A0A024R0M6_HUMAN Mitochondrial import inner membrane translocase subunit TIM50 OS=Homo sapiens OX=9606 GN=TIMM50 PE=3 SV=1
sp|Q3ZCQ8|TIM50_HUMAN Mitochondrial import inner membrane translocase subunit TIM50 OS=Homo sapiens OX=9606 GN=TIMM50 PE=1 SV=2
tr|Q0VAB1|Q0VAB1_HUMAN Mitochondrial import inner membrane translocase subunit TIM50 OS=Homo sapiens OX=9606 GN=TIMM50 PE=2 SV=1
tr|Q86TW7|Q86TW7_HUMAN Dihydrolipoamide acetyltransferase component of pyruvate dehydrogenase complex (Fragment) OS=Homo sapiens OX=9606 GN=DLST PE=2 SV=1
tr|Q6IBS5|Q6IBS5_HUMAN DLST protein OS=Homo sapiens OX=9606 GN=DLST PE=2 SV=1
tr|A0A024R6C9|A0A024R6C9_HUMAN Dihydrolipoamide S-succinyltransferase (E2 component of 2-oxo-glutarate complex), isoform CRA_a OS=Homo sapiens OX=9606 GN=DLST PE=4 SV=1
tr|Q86TQ8|Q86TQ8_HUMAN Dihydrolipoamide acetyltransferase component of pyruvate dehydrogenase complex (Fragment) OS=Homo sapiens OX=9606 GN=DLST PE=2 SV=1
sp|P36957|ODO2_HUMAN Dihydrolipoyllysine-residue succinyltransferase component of 2-oxoglutarate dehydrogenase complex, mitochondrial OS=Homo sapiens OX=9606 GN=DLST PE=1 SV=4

## Sheet: P72-1
Additional file 5 Proteins accession numbers and description of p72 interacting partners
sample1
sp|P35579|MYH9_HUMAN Myosin-9 OS=Homo sapiens OX=9606 GN=MYH9 PE=1 SV=4
tr|A0A024R1N1|A0A024R1N1_HUMAN Myosin, heavy polypeptide 9, non-muscle, isoform CRA_a OS=Homo sapiens OX=9606 GN=MYH9 PE=3 SV=1
R20190300394_P72,8290
R20190300394_P72,8307
R20190300394_P72,8328
R20190300394_P72,8349
R20190300394_P72,8371
R20190300394_P72,8393
R20190300394_P72,10295
R20190300394_P72,10310
R20190300394_P72,10329
R20190300394_P72,10331
R20190300394_P72,10337
R20190300394_P72,10345
R20190300394_P72,10347
R20190300394_P72,10365
R20190300394_P72,10367
R20190300394_P72,10388
R20190300394_P72,10391
R20190300394_P72,10411
R20190300394_P72,10417
R20190300394_P72,10438
R20190300394_P72,3079
R20190300394_P72,3097
R20190300394_P72,3116
R20190300394_P72,3137
R20190300394_P72,3160
R20190300394_P72,3184
R20190300394_P72,3204
R20190300394_P72,3231
R20190300394_P72,10480
R20190300394_P72,10497
R20190300394_P72,10518
R20190300394_P72,10619
R20190300394_P72,10637
R20190300394_P72,10658
R20190300394_P72,10681
R20190300394_P72,10709
R20190300394_P72,10733
R20190300394_P72,10758
R20190300394_P72,10821
R20190300394_P72,6948
R20190300394_P72,6962
R20190300394_P72,6985
R20190300394_P72,7004
R20190300394_P72,7029
R20190300394_P72,7954
R20190300394_P72,7971
R20190300394_P72,7990
R20190300394_P72,8010
R20190300394_P72,8032
R20190300394_P72,8066
R20190300394_P72,8091
R20190300394_P72,9678
R20190300394_P72,9698
R20190300394_P72,9725
R20190300394_P72,6502
R20190300394_P72,6503
R20190300394_P72,6521
R20190300394_P72,6522
R20190300394_P72,6541
R20190300394_P72,6542
R20190300394_P72,6561
R20190300394_P72,6562
R20190300394_P72,6598
R20190300394_P72,7503
R20190300394_P72,7508
R20190300394_P72,7527
R20190300394_P72,7547
R20190300394_P72,7568
R20190300394_P72,7590
R20190300394_P72,7612
R20190300394_P72,4254
R20190300394_P72,4274
R20190300394_P72,4293
R20190300394_P72,4313
R20190300394_P72,4746
R20190300394_P72,4769
R20190300394_P72,8941
R20190300394_P72,8945
R20190300394_P72,8959
R20190300394_P72,8960
R20190300394_P72,8979
R20190300394_P72,8983
R20190300394_P72,8998
R20190300394_P72,9008
R20190300394_P72,9132
R20190300394_P72,9151
R20190300394_P72,5424
R20190300394_P72,5429
R20190300394_P72,5450
R20190300394_P72,5470
R20190300394_P72,5491
R20190300394_P72,11870
R20190300394_P72,3339
R20190300394_P72,9174
R20190300394_P72,9188
R20190300394_P72,9209
R20190300394_P72,9228
R20190300394_P72,9250
R20190300394_P72,3918
R20190300394_P72,3938
R20190300394_P72,3956
R20190300394_P72,3977
R20190300394_P72,3998
R20190300394_P72,11310
R20190300394_P72,11330
R20190300394_P72,11348
R20190300394_P72,11369
R20190300394_P72,11390
R20190300394_P72,11412
R20190300394_P72,7348
R20190300394_P72,7362
R20190300394_P72,7382
R20190300394_P72,7400
R20190300394_P72,7422
R20190300394_P72,7444
R20190300394_P72,7585
R20190300394_P72,8406
R20190300394_P72,8447
R20190300394_P72,9254
R20190300394_P72,9272
R20190300394_P72,9290
R20190300394_P72,9311
R20190300394_P72,9332
R20190300394_P72,9367
R20190300394_P72,7871
R20190300394_P72,7874
R20190300394_P72,7886
R20190300394_P72,7888
R20190300394_P72,7906
R20190300394_P72,7907
R20190300394_P72,7925
R20190300394_P72,7931
R20190300394_P72,7947
R20190300394_P72,7958
R20190300394_P72,9093
R20190300394_P72,9104
R20190300394_P72,9110
R20190300394_P72,9124
R20190300394_P72,9125
R20190300394_P72,9144
R20190300394_P72,9149
R20190300394_P72,9165
R20190300394_P72,9197
R20190300394_P72,4657
R20190300394_P72,9212
R20190300394_P72,9231
R20190300394_P72,9240
R20190300394_P72,9251
R20190300394_P72,9260
R20190300394_P72,9270
R20190300394_P72,9305
R20190300394_P72,8082
R20190300394_P72,8107
R20190300394_P72,7324
R20190300394_P72,7330
R20190300394_P72,7344
R20190300394_P72,9674
R20190300394_P72,9692
R20190300394_P72,9712
R20190300394_P72,3917
R20190300394_P72,3924
R20190300394_P72,3937
R20190300394_P72,3957
R20190300394_P72,8656
R20190300394_P72,8657
R20190300394_P72,8666
R20190300394_P72,8667
R20190300394_P72,8687
R20190300394_P72,8688
R20190300394_P72,8708
R20190300394_P72,8712
R20190300394_P72,8737
R20190300394_P72,8739
R20190300394_P72,12161
R20190300394_P72,12175
R20190300394_P72,12177
R20190300394_P72,12198
R20190300394_P72,9867
R20190300394_P72,9887
R20190300394_P72,9916
R20190300394_P72,10123
R20190300394_P72,9153
R20190300394_P72,9176
R20190300394_P72,9202
R20190300394_P72,3371
R20190300394_P72,3373
R20190300394_P72,3390
R20190300394_P72,3393
R20190300394_P72,3420
R20190300394_P72,6167
R20190300394_P72,6188
R20190300394_P72,6207
R20190300394_P72,6229
R20190300394_P72,6262
R20190300394_P72,4432
R20190300394_P72,4442
R20190300394_P72,4462
R20190300394_P72,4482
R20190300394_P72,4503
R20190300394_P72,4525
R20190300394_P72,4563
R20190300394_P72,6320
R20190300394_P72,6397
R20190300394_P72,6417
R20190300394_P72,6438
R20190300394_P72,6472
R20190300394_P72,10133
R20190300394_P72,10153
R20190300394_P72,10172
R20190300394_P72,10193
R20190300394_P72,10215
R20190300394_P72,10248
R20190300394_P72,8947
R20190300394_P72,8083
R20190300394_P72,13067
R20190300394_P72,13082
R20190300394_P72,13106
R20190300394_P72,8805
R20190300394_P72,8813
R20190300394_P72,8833
R20190300394_P72,8854
R20190300394_P72,8877
R20190300394_P72,9914
R20190300394_P72,9932
R20190300394_P72,9952
R20190300394_P72,9979
R20190300394_P72,6738
R20190300394_P72,6762
R20190300394_P72,6787
R20190300394_P72,5961
R20190300394_P72,5964
R20190300394_P72,5981
R20190300394_P72,3438
R20190300394_P72,3458
R20190300394_P72,3483
R20190300394_P72,4095
R20190300394_P72,4106
R20190300394_P72,4124
R20190300394_P72,4146
R20190300394_P72,7823
R20190300394_P72,7831
R20190300394_P72,7842
R20190300394_P72,7846
R20190300394_P72,7862
R20190300394_P72,7877
R20190300394_P72,4981
R20190300394_P72,4996
R20190300394_P72,5004
R20190300394_P72,5413
R20190300394_P72,5417
R20190300394_P72,5430
R20190300394_P72,3355
R20190300394_P72,3379
R20190300394_P72,4719
R20190300394_P72,4737
R20190300394_P72,4758
R20190300394_P72,4780
R20190300394_P72,8571
R20190300394_P72,8583
R20190300394_P72,8603
R20190300394_P72,8623
R20190300394_P72,8650
R20190300394_P72,3686
R20190300394_P72,3706
R20190300394_P72,11021
R20190300394_P72,11036
R20190300394_P72,11055
R20190300394_P72,11075
R20190300394_P72,11096
R20190300394_P72,11117
R20190300394_P72,11139
R20190300394_P72,11161
R20190300394_P72,11187
R20190300394_P72,11211
R20190300394_P72,11237
R20190300394_P72,11255
R20190300394_P72,11281
R20190300394_P72,11302
R20190300394_P72,3940
R20190300394_P72,3946
R20190300394_P72,3960
R20190300394_P72,3963
R20190300394_P72,3981
R20190300394_P72,3984
R20190300394_P72,4000
R20190300394_P72,4015
R20190300394_P72,5675
R20190300394_P72,4214
R20190300394_P72,4232
R20190300394_P72,4251
R20190300394_P72,4271
R20190300394_P72,4294
R20190300394_P72,4326
R20190300394_P72,6084
R20190300394_P72,6102
R20190300394_P72,6103
R20190300394_P72,6121
R20190300394_P72,6122
R20190300394_P72,6142
R20190300394_P72,9508
R20190300394_P72,9524
R20190300394_P72,9544
R20190300394_P72,9563
R20190300394_P72,9585
R20190300394_P72,10914
R20190300394_P72,10925
R20190300394_P72,10933
R20190300394_P72,10939
R20190300394_P72,10953
R20190300394_P72,10962
R20190300394_P72,10972
R20190300394_P72,10984
R20190300394_P72,11000
R20190300394_P72,11031
R20190300394_P72,7921
R20190300394_P72,7923
R20190300394_P72,7938
R20190300394_P72,7940
R20190300394_P72,7959
R20190300394_P72,7960
R20190300394_P72,7983
R20190300394_P72,4175
R20190300394_P72,4195
R20190300394_P72,6011
R20190300394_P72,6020
R20190300394_P72,6038
R20190300394_P72,6057
R20190300394_P72,6077
R20190300394_P72,3090
R20190300394_P72,3103
R20190300394_P72,3104
R20190300394_P72,3122
R20190300394_P72,3123
R20190300394_P72,3308
R20190300394_P72,3326
R20190300394_P72,3347
R20190300394_P72,3369
R20190300394_P72,3408
R20190300394_P72,1154
R20190300394_P72,7509
R20190300394_P72,7529
R20190300394_P72,7548
R20190300394_P72,7572
R20190300394_P72,7595
R20190300394_P72,9011
R20190300394_P72,9025
R20190300394_P72,9026
R20190300394_P72,9042
R20190300394_P72,9044
R20190300394_P72,9064
R20190300394_P72,9066
R20190300394_P72,9088
R20190300394_P72,9090
R20190300394_P72,4298
R20190300394_P72,4316
R20190300394_P72,4334
R20190300394_P72,4356
R20190300394_P72,4378
R20190300394_P72,6507
R20190300394_P72,6531
R20190300394_P72,6129
R20190300394_P72,6149
R20190300394_P72,6173
R20190300394_P72,6196
R20190300394_P72,8341
R20190300394_P72,8354
R20190300394_P72,8376
R20190300394_P72,8400
R20190300394_P72,6336
R20190300394_P72,6356
R20190300394_P72,6380
R20190300394_P72,5795
R20190300394_P72,5796
R20190300394_P72,5811
R20190300394_P72,5834
R20190300394_P72,8990
R20190300394_P72,9002
R20190300394_P72,9021
R20190300394_P72,9040
R20190300394_P72,9061
R20190300394_P72,9089
R20190300394_P72,9119
R20190300394_P72,2932
R20190300394_P72,2950
R20190300394_P72,2969
R20190300394_P72,2971
R20190300394_P72,3001
R20190300394_P72,9048
R20190300394_P72,9063
R20190300394_P72,9085
R20190300394_P72,9105
R20190300394_P72,12491
R20190300394_P72,12513
R20190300394_P72,3754
R20190300394_P72,3782
R20190300394_P72,7839
R20190300394_P72,7847
R20190300394_P72,7866
R20190300394_P72,7884
R20190300394_P72,7905
R20190300394_P72,7927
R20190300394_P72,6761
R20190300394_P72,6773
R20190300394_P72,6793
R20190300394_P72,6813
R20190300394_P72,6834
R20190300394_P72,6856
R20190300394_P72,3225
R20190300394_P72,3226
R20190300394_P72,3243
R20190300394_P72,3246
R20190300394_P72,3265
R20190300394_P72,3274
R20190300394_P72,6109
R20190300394_P72,6123
R20190300394_P72,6153
R20190300394_P72,7812
R20190300394_P72,7834
R20190300394_P72,5959
R20190300394_P72,5980
R20190300394_P72,6002
R20190300394_P72,6031
R20190300394_P72,4976
R20190300394_P72,4993
R20190300394_P72,5020
R20190300394_P72,7581
R20190300394_P72,7602
R20190300394_P72,8425
R20190300394_P72,8433
R20190300394_P72,8453
R20190300394_P72,8474
R20190300394_P72,6914
R20190300394_P72,6922
R20190300394_P72,6944
R20190300394_P72,6972
R20190300394_P72,6993
R20190300394_P72,5393
R20190300394_P72,5411
R20190300394_P72,5432
R20190300394_P72,6338
R20190300394_P72,6353
R20190300394_P72,6354
R20190300394_P72,6367
R20190300394_P72,6371
R20190300394_P72,6372
R20190300394_P72,6394
R20190300394_P72,6406
R20190300394_P72,8761
R20190300394_P72,12107
R20190300394_P72,12126
R20190300394_P72,12146
R20190300394_P72,12167
R20190300394_P72,5747
R20190300394_P72,5765
R20190300394_P72,5785
R20190300394_P72,7309
R20190300394_P72,7321
R20190300394_P72,7342
R20190300394_P72,7363
R20190300394_P72,7384
R20190300394_P72,7404
R20190300394_P72,7428
R20190300394_P72,7457
R20190300394_P72,10093
R20190300394_P72,10112
R20190300394_P72,10132
R20190300394_P72,9297
R20190300394_P72,10457
R20190300394_P72,10474
R20190300394_P72,10495
R20190300394_P72,10519
R20190300394_P72,8812
R20190300394_P72,8822
R20190300394_P72,8831
R20190300394_P72,8836
R20190300394_P72,8850
R20190300394_P72,8857
R20190300394_P72,8870
R20190300394_P72,8880
R20190300394_P72,8891
R20190300394_P72,8908
R20190300394_P72,8919
R20190300394_P72,8946
R20190300394_P72,3645
R20190300394_P72,3669
R20190300394_P72,3701
R20190300394_P72,3715
R20190300394_P72,3741
R20190300394_P72,3800
R20190300394_P72,3817
R20190300394_P72,3905
R20190300394_P72,7720
R20190300394_P72,7724
R20190300394_P72,7743
R20190300394_P72,7749
R20190300394_P72,7773
R20190300394_P72,8171
R20190300394_P72,8185
R20190300394_P72,8204
R20190300394_P72,8229
R20190300394_P72,4977
R20190300394_P72,4990
R20190300394_P72,5009
R20190300394_P72,5029
R20190300394_P72,5064
R20190300394_P72,3040
R20190300394_P72,3056
R20190300394_P72,3059
R20190300394_P72,3604
R20190300394_P72,3613
R20190300394_P72,3623
R20190300394_P72,3624
R20190300394_P72,3641
R20190300394_P72,3643
R20190300394_P72,3662
R20190300394_P72,3664
R20190300394_P72,6148
R20190300394_P72,6165
R20190300394_P72,6184
R20190300394_P72,6209
R20190300394_P72,3422
R20190300394_P72,3446
R20190300394_P72,3498
R20190300394_P72,3518
R20190300394_P72,3538
R20190300394_P72,3558
R20190300394_P72,3579
R20190300394_P72,5223
R20190300394_P72,5248
R20190300394_P72,6359
R20190300394_P72,6374
R20190300394_P72,6392
R20190300394_P72,6413
R20190300394_P72,6436
R20190300394_P72,6457
R20190300394_P72,6478
R20190300394_P72,6504
R20190300394_P72,6533
R20190300394_P72,8694
R20190300394_P72,8707
R20190300394_P72,8727
R20190300394_P72,8736
R20190300394_P72,8749
R20190300394_P72,8763
R20190300394_P72,8771
R20190300394_P72,6232
R20190300394_P72,6261
R20190300394_P72,5206
R20190300394_P72,5220
R20190300394_P72,5239
R20190300394_P72,5266
R20190300394_P72,5291
R20190300394_P72,5307
R20190300394_P72,5329
R20190300394_P72,5371
R20190300394_P72,5392
R20190300394_P72,5529
R20190300394_P72,5550
R20190300394_P72,5769
R20190300394_P72,5786
R20190300394_P72,5805
R20190300394_P72,5825
R20190300394_P72,5856
R20190300394_P72,5883
R20190300394_P72,4011
R20190300394_P72,4022
R20190300394_P72,4041
R20190300394_P72,4063
R20190300394_P72,4083
R20190300394_P72,9971
R20190300394_P72,9989
R20190300394_P72,9998
R20190300394_P72,4043
R20190300394_P72,4061
R20190300394_P72,4082
R20190300394_P72,4103
R20190300394_P72,4138
R20190300394_P72,4182
R20190300394_P72,10734
R20190300394_P72,10748
R20190300394_P72,10750
R20190300394_P72,10764
R20190300394_P72,10766
R20190300394_P72,10784
R20190300394_P72,10786
R20190300394_P72,10804
R20190300394_P72,10807
R20190300394_P72,10834
R20190300394_P72,10835
R20190300394_P72,7453
R20190300394_P72,4470
R20190300394_P72,4489
R20190300394_P72,4510
R20190300394_P72,4527
R20190300394_P72,4556
R20190300394_P72,5311
R20190300394_P72,4259
R20190300394_P72,4262
R20190300394_P72,4276
R20190300394_P72,4278
R20190300394_P72,4300
R20190300394_P72,10220
R20190300394_P72,10238
R20190300394_P72,10256
R20190300394_P72,10277
R20190300394_P72,10298
R20190300394_P72,10319
R20190300394_P72,10350
R20190300394_P72,10375
R20190300394_P72,10847
R20190300394_P72,10869
R20190300394_P72,10889
R20190300394_P72,10907
R20190300394_P72,10929
R20190300394_P72,10958
R20190300394_P72,10985
R20190300394_P72,11010
sp|P35580|MYH10_HUMAN Myosin-10 OS=Homo sapiens OX=9606 GN=MYH10 PE=1 SV=3
R20190300394_P72,7185
R20190300394_P72,7198
R20190300394_P72,7202
R20190300394_P72,11457
R20190300394_P72,11477
R20190300394_P72,11496
R20190300394_P72,11517
R20190300394_P72,11546
R20190300394_P72,4136
R20190300394_P72,4162
R20190300394_P72,3711
R20190300394_P72,7739
R20190300394_P72,7759
R20190300394_P72,7781
R20190300394_P72,7801
R20190300394_P72,4855
R20190300394_P72,4863
R20190300394_P72,4882
R20190300394_P72,9597
R20190300394_P72,9612
R20190300394_P72,9632
R20190300394_P72,9659
R20190300394_P72,4751
R20190300394_P72,5442
R20190300394_P72,5454
R20190300394_P72,5482
R20190300394_P72,10138
R20190300394_P72,10155
R20190300394_P72,10174
R20190300394_P72,10202
R20190300394_P72,6913
R20190300394_P72,6928
R20190300394_P72,6932
R20190300394_P72,6949
R20190300394_P72,6974
R20190300394_P72,6975
R20190300394_P72,6236
R20190300394_P72,6253
R20190300394_P72,5565
R20190300394_P72,5592
R20190300394_P72,6154
R20190300394_P72,7534
R20190300394_P72,7552
R20190300394_P72,7573
R20190300394_P72,7594
R20190300394_P72,11338
R20190300394_P72,11353
R20190300394_P72,11373
R20190300394_P72,11397
R20190300394_P72,5331
R20190300394_P72,5353
R20190300394_P72,3780
R20190300394_P72,3813
R20190300394_P72,3597
R20190300394_P72,3605
R20190300394_P72,3626
R20190300394_P72,7680
R20190300394_P72,7701
R20190300394_P72,6636
R20190300394_P72,6656
R20190300394_P72,10249
R20190300394_P72,10260
R20190300394_P72,10279
R20190300394_P72,10303
R20190300394_P72,10334
R20190300394_P72,5676
R20190300394_P72,13084
R20190300394_P72,13102
R20190300394_P72,13128
R20190300394_P72,4662
R20190300394_P72,4684
R20190300394_P72,5400
R20190300394_P72,4468
R20190300394_P72,4484
R20190300394_P72,4504
R20190300394_P72,4351
R20190300394_P72,4372
R20190300394_P72,6679
R20190300394_P72,6700
R20190300394_P72,4624
R20190300394_P72,4636
R20190300394_P72,4656
R20190300394_P72,4683
R20190300394_P72,8017
R20190300394_P72,6452
R20190300394_P72,6473
R20190300394_P72,10647
R20190300394_P72,10662
R20190300394_P72,10683
R20190300394_P72,10705
R20190300394_P72,10730
R20190300394_P72,7497
R20190300394_P72,7517
R20190300394_P72,7539
R20190300394_P72,7236
R20190300394_P72,7257
R20190300394_P72,7280
R20190300394_P72,8465
R20190300394_P72,8478
R20190300394_P72,8502
R20190300394_P72,7389
R20190300394_P72,7396
R20190300394_P72,7410
R20190300394_P72,7419
R20190300394_P72,3714
R20190300394_P72,5130
R20190300394_P72,5141
R20190300394_P72,5143
R20190300394_P72,5164
R20190300394_P72,5166
R20190300394_P72,11876
R20190300394_P72,11894
R20190300394_P72,11937
R20190300394_P72,8270
R20190300394_P72,8289
R20190300394_P72,6744
R20190300394_P72,10932
R20190300394_P72,10951
R20190300394_P72,10977
R20190300394_P72,11006
R20190300394_P72,4531
R20190300394_P72,4553
R20190300394_P72,7354
R20190300394_P72,5570
R20190300394_P72,5578
R20190300394_P72,5599
R20190300394_P72,5618
R20190300394_P72,5646
R20190300394_P72,4813
R20190300394_P72,4833
R20190300394_P72,4509
R20190300394_P72,4526
R20190300394_P72,4545
R20190300394_P72,8630
R20190300394_P72,8651
R20190300394_P72,6145
R20190300394_P72,6171
R20190300394_P72,6193
R20190300394_P72,13734
R20190300394_P72,4759
R20190300394_P72,4778
R20190300394_P72,4797
R20190300394_P72,4819
R20190300394_P72,5895
R20190300394_P72,5919
R20190300394_P72,11124
R20190300394_P72,11146
R20190300394_P72,10096
R20190300394_P72,10113
sp|Q4VCS5|AMOT_HUMAN Angiomotin OS=Homo sapiens OX=9606 GN=AMOT PE=1 SV=1
R20190300394_P72,9786
R20190300394_P72,9872
R20190300394_P72,9889
R20190300394_P72,9912
R20190300394_P72,9928
R20190300394_P72,9948
R20190300394_P72,6135
R20190300394_P72,6143
R20190300394_P72,6147
R20190300394_P72,6162
R20190300394_P72,6168
R20190300394_P72,6189
R20190300394_P72,6190
R20190300394_P72,6210
R20190300394_P72,6214
R20190300394_P72,7807
R20190300394_P72,7811
R20190300394_P72,7824
R20190300394_P72,7825
R20190300394_P72,7843
R20190300394_P72,7849
R20190300394_P72,3691
R20190300394_P72,3709
R20190300394_P72,3734
R20190300394_P72,2917
R20190300394_P72,2933
R20190300394_P72,2936
R20190300394_P72,2958
R20190300394_P72,2988
R20190300394_P72,12872
R20190300394_P72,3530
R20190300394_P72,3549
R20190300394_P72,4591
R20190300394_P72,4616
R20190300394_P72,7304
R20190300394_P72,7320
R20190300394_P72,7340
R20190300394_P72,7360
R20190300394_P72,7381
R20190300394_P72,4706
R20190300394_P72,4717
R20190300394_P72,3228
R20190300394_P72,3229
R20190300394_P72,3251
R20190300394_P72,3252
R20190300394_P72,3277
R20190300394_P72,3280
R20190300394_P72,9194
R20190300394_P72,9211
R20190300394_P72,9233
R20190300394_P72,9261
R20190300394_P72,9894
R20190300394_P72,6966
R20190300394_P72,6983
R20190300394_P72,7002
R20190300394_P72,7022
R20190300394_P72,7044
R20190300394_P72,7071
R20190300394_P72,7098
R20190300394_P72,5464
R20190300394_P72,4786
R20190300394_P72,4789
R20190300394_P72,4802
R20190300394_P72,4811
R20190300394_P72,4828
R20190300394_P72,4593
R20190300394_P72,4610
R20190300394_P72,4628
R20190300394_P72,5581
R20190300394_P72,5585
R20190300394_P72,5600
R20190300394_P72,5601
R20190300394_P72,5619
R20190300394_P72,5624
R20190300394_P72,7809
R20190300394_P72,7830
R20190300394_P72,7858
R20190300394_P72,10685
R20190300394_P72,10701
R20190300394_P72,10721
R20190300394_P72,10740
R20190300394_P72,10761
R20190300394_P72,10782
R20190300394_P72,6590
R20190300394_P72,6609
R20190300394_P72,6610
R20190300394_P72,6633
R20190300394_P72,6655
R20190300394_P72,5033
R20190300394_P72,5051
R20190300394_P72,5069
R20190300394_P72,5090
R20190300394_P72,5113
R20190300394_P72,7208
R20190300394_P72,7214
R20190300394_P72,7233
R20190300394_P72,7254
R20190300394_P72,7274
R20190300394_P72,7296
R20190300394_P72,8103
R20190300394_P72,8105
R20190300394_P72,8123
R20190300394_P72,8125
R20190300394_P72,8148
R20190300394_P72,6318
R20190300394_P72,6332
R20190300394_P72,6352
R20190300394_P72,6381
R20190300394_P72,8298
R20190300394_P72,10607
R20190300394_P72,10625
R20190300394_P72,13169
R20190300394_P72,8480
R20190300394_P72,8497
R20190300394_P72,8518
R20190300394_P72,8540
R20190300394_P72,8567
R20190300394_P72,10536
R20190300394_P72,10561
R20190300394_P72,10590
R20190300394_P72,4089
R20190300394_P72,4113
R20190300394_P72,4130
R20190300394_P72,4152
R20190300394_P72,4110
R20190300394_P72,4127
R20190300394_P72,4145
R20190300394_P72,4166
R20190300394_P72,4188
R20190300394_P72,4408
R20190300394_P72,4429
R20190300394_P72,4457
R20190300394_P72,8862
R20190300394_P72,8873
R20190300394_P72,8887
R20190300394_P72,8893
R20190300394_P72,8902
R20190300394_P72,8913
R20190300394_P72,8925
R20190300394_P72,8935
R20190300394_P72,9146
R20190300394_P72,9164
R20190300394_P72,9185
R20190300394_P72,9206
R20190300394_P72,9229
R20190300394_P72,9252
R20190300394_P72,9294
R20190300394_P72,9315
R20190300394_P72,9339
R20190300394_P72,9364
R20190300394_P72,9386
R20190300394_P72,9407
R20190300394_P72,9425
R20190300394_P72,9449
R20190300394_P72,9472
R20190300394_P72,9496
R20190300394_P72,960
R20190300394_P72,8985
R20190300394_P72,9001
R20190300394_P72,9022
R20190300394_P72,9043
R20190300394_P72,9068
R20190300394_P72,9096
R20190300394_P72,10915
R20190300394_P72,10936
R20190300394_P72,10961
R20190300394_P72,7748
R20190300394_P72,7764
R20190300394_P72,7767
R20190300394_P72,7119
R20190300394_P72,7140
R20190300394_P72,7159
R20190300394_P72,8636
R20190300394_P72,5935
R20190300394_P72,5956
R20190300394_P72,5975
R20190300394_P72,5998
R20190300394_P72,2011
R20190300394_P72,7574
R20190300394_P72,7592
R20190300394_P72,7611
R20190300394_P72,7631
R20190300394_P72,7652
R20190300394_P72,7674
R20190300394_P72,7710
R20190300394_P72,6612
R20190300394_P72,6630
R20190300394_P72,6652
R20190300394_P72,6675
R20190300394_P72,10439
R20190300394_P72,3300
R20190300394_P72,3313
R20190300394_P72,3329
R20190300394_P72,3350
R20190300394_P72,3368
R20190300394_P72,3389
R20190300394_P72,10966
R20190300394_P72,10983
R20190300394_P72,10998
R20190300394_P72,11020
R20190300394_P72,11047
R20190300394_P72,11071
R20190300394_P72,7850
R20190300394_P72,7867
R20190300394_P72,7892
R20190300394_P72,8253
R20190300394_P72,5527
R20190300394_P72,5536
R20190300394_P72,5539
R20190300394_P72,5555
R20190300394_P72,5558
R20190300394_P72,5575
R20190300394_P72,5589
R20190300394_P72,5604
R20190300394_P72,6591
R20190300394_P72,6608
R20190300394_P72,6628
R20190300394_P72,6649
R20190300394_P72,6674
R20190300394_P72,6698
R20190300394_P72,6725
R20190300394_P72,5958
R20190300394_P72,5976
R20190300394_P72,5997
R20190300394_P72,6018
R20190300394_P72,6047
R20190300394_P72,8844
R20190300394_P72,8865
R20190300394_P72,1147
R20190300394_P72,3791
R20190300394_P72,3810
R20190300394_P72,3830
R20190300394_P72,3851
R20190300394_P72,3874
R20190300394_P72,5715
R20190300394_P72,3536
R20190300394_P72,9005
R20190300394_P72,9020
R20190300394_P72,9039
R20190300394_P72,9059
R20190300394_P72,9080
R20190300394_P72,9101
R20190300394_P72,9131
R20190300394_P72,3652
R20190300394_P72,3668
R20190300394_P72,3687
R20190300394_P72,3707
R20190300394_P72,3728
R20190300394_P72,3746
R20190300394_P72,3767
R20190300394_P72,3805
R20190300394_P72,9445
R20190300394_P72,9473
R20190300394_P72,8005
R20190300394_P72,8027
R20190300394_P72,4451
R20190300394_P72,4842
R20190300394_P72,4864
R20190300394_P72,4898
R20190300394_P72,11471
R20190300394_P72,11487
R20190300394_P72,11513
R20190300394_P72,11535
R20190300394_P72,7353
R20190300394_P72,7367
R20190300394_P72,7388
R20190300394_P72,7413
R20190300394_P72,10944
R20190300394_P72,10965
R20190300394_P72,4763
R20190300394_P72,4783
R20190300394_P72,3781
R20190300394_P72,10479
R20190300394_P72,10567
R20190300394_P72,10589
R20190300394_P72,6069
R20190300394_P72,6089
R20190300394_P72,7144
R20190300394_P72,12052
R20190300394_P72,12071
R20190300394_P72,12095
R20190300394_P72,8321
R20190300394_P72,4360
R20190300394_P72,4381
R20190300394_P72,4399
R20190300394_P72,12866
R20190300394_P72,6508
R20190300394_P72,6530
R20190300394_P72,6557
R20190300394_P72,10244
R20190300394_P72,10262
R20190300394_P72,10284
R20190300394_P72,10309
R20190300394_P72,5801
R20190300394_P72,7642
R20190300394_P72,7660
R20190300394_P72,4748
R20190300394_P72,5606
R20190300394_P72,5620
R20190300394_P72,5645
R20190300394_P72,3544
R20190300394_P72,3560
R20190300394_P72,3578
R20190300394_P72,13221
R20190300394_P72,13241
R20190300394_P72,13262
R20190300394_P72,13285
R20190300394_P72,13310
R20190300394_P72,11960
R20190300394_P72,11978
R20190300394_P72,11999
R20190300394_P72,12020
R20190300394_P72,12041
R20190300394_P72,12062
R20190300394_P72,12088
R20190300394_P72,12111
R20190300394_P72,12137
R20190300394_P72,12164
R20190300394_P72,12458
R20190300394_P72,12488
R20190300394_P72,12518
R20190300394_P72,6752
R20190300394_P72,6772
R20190300394_P72,6792
R20190300394_P72,8715
R20190300394_P72,8728
R20190300394_P72,8748
R20190300394_P72,8769
R20190300394_P72,8793
R20190300394_P72,8823
R20190300394_P72,5535
R20190300394_P72,5554
R20190300394_P72,5573
R20190300394_P72,5594
R20190300394_P72,5615
R20190300394_P72,5637
R20190300394_P72,5667
R20190300394_P72,4784
R20190300394_P72,4785
R20190300394_P72,4800
R20190300394_P72,4806
R20190300394_P72,4823
R20190300394_P72,4826
R20190300394_P72,12283
R20190300394_P72,12296
R20190300394_P72,12316
R20190300394_P72,12335
R20190300394_P72,12356
R20190300394_P72,12377
R20190300394_P72,12400
R20190300394_P72,8007
R20190300394_P72,8019
R20190300394_P72,8043
R20190300394_P72,8988
R20190300394_P72,4318
R20190300394_P72,4320
R20190300394_P72,4337
R20190300394_P72,4338
R20190300394_P72,4355
R20190300394_P72,4376
R20190300394_P72,8796
R20190300394_P72,8811
R20190300394_P72,8832
R20190300394_P72,8852
R20190300394_P72,8871
R20190300394_P72,8892
R20190300394_P72,8922
R20190300394_P72,10081
R20190300394_P72,9707
R20190300394_P72,9716
R20190300394_P72,9735
R20190300394_P72,9756
R20190300394_P72,9782
R20190300394_P72,11424
R20190300394_P72,11444
R20190300394_P72,11461
R20190300394_P72,11485
R20190300394_P72,11508
R20190300394_P72,11527
R20190300394_P72,11548
R20190300394_P72,11568
R20190300394_P72,11594
R20190300394_P72,9360
R20190300394_P72,9377
R20190300394_P72,9379
R20190300394_P72,9395
R20190300394_P72,9398
R20190300394_P72,9416
R20190300394_P72,9417
R20190300394_P72,9437
R20190300394_P72,9438
R20190300394_P72,9459
R20190300394_P72,9492
R20190300394_P72,7068
R20190300394_P72,7079
R20190300394_P72,7088
R20190300394_P72,7090
R20190300394_P72,7106
R20190300394_P72,7110
R20190300394_P72,7127
R20190300394_P72,7133
R20190300394_P72,7149
R20190300394_P72,7165
R20190300394_P72,7171
R20190300394_P72,7201
R20190300394_P72,11799
R20190300394_P72,11805
R20190300394_P72,11820
R20190300394_P72,11821
R20190300394_P72,11840
R20190300394_P72,11843
R20190300394_P72,11868
R20190300394_P72,7327
R20190300394_P72,7343
R20190300394_P72,7361
R20190300394_P72,7383
R20190300394_P72,7401
R20190300394_P72,7421
R20190300394_P72,7442
R20190300394_P72,7464
R20190300394_P72,7485
R20190300394_P72,7516
R20190300394_P72,7543
R20190300394_P72,6746
R20190300394_P72,6785
R20190300394_P72,6806
R20190300394_P72,6821
R20190300394_P72,6836
R20190300394_P72,6854
R20190300394_P72,6875
R20190300394_P72,6897
R20190300394_P72,6919
R20190300394_P72,6940
R20190300394_P72,6967
R20190300394_P72,6991
R20190300394_P72,7012
R20190300394_P72,7062
R20190300394_P72,5639
R20190300394_P72,5658
R20190300394_P72,5678
R20190300394_P72,5699
R20190300394_P72,5721
R20190300394_P72,5758
R20190300394_P72,5137
R20190300394_P72,5146
R20190300394_P72,5158
R20190300394_P72,5160
R20190300394_P72,5183
R20190300394_P72,5187
R20190300394_P72,7031
R20190300394_P72,7048
R20190300394_P72,7073
R20190300394_P72,7102
R20190300394_P72,12669
R20190300394_P72,12678
R20190300394_P72,12695
R20190300394_P72,12714
R20190300394_P72,12735
R20190300394_P72,12765
R20190300394_P72,6386
R20190300394_P72,6396
R20190300394_P72,6415
R20190300394_P72,6435
R20190300394_P72,6456
R20190300394_P72,6485
R20190300394_P72,12246
R20190300394_P72,12267
R20190300394_P72,11251
R20190300394_P72,11267
R20190300394_P72,11286
R20190300394_P72,11303
R20190300394_P72,11308
R20190300394_P72,11336
R20190300394_P72,11367
R20190300394_P72,4810
R20190300394_P72,4825
R20190300394_P72,4846
R20190300394_P72,4946
R20190300394_P72,4964
R20190300394_P72,4985
R20190300394_P72,5006
R20190300394_P72,5028
R20190300394_P72,5048
R20190300394_P72,5078
R20190300394_P72,5179
R20190300394_P72,5181
R20190300394_P72,5199
R20190300394_P72,5200
R20190300394_P72,5217
R20190300394_P72,9909
R20190300394_P72,9910
R20190300394_P72,9925
R20190300394_P72,9931
R20190300394_P72,9951
R20190300394_P72,9955
R20190300394_P72,2353
R20190300394_P72,2366
R20190300394_P72,2377
R20190300394_P72,3269
R20190300394_P72,3287
R20190300394_P72,3307
R20190300394_P72,4694
R20190300394_P72,4714
R20190300394_P72,4734
R20190300394_P72,4755
R20190300394_P72,4776
R20190300394_P72,4807
R20190300394_P72,6529
R20190300394_P72,6545
R20190300394_P72,6550
R20190300394_P72,6569
R20190300394_P72,6574
R20190300394_P72,1145
R20190300394_P72,9600
R20190300394_P72,9611
R20190300394_P72,9633
R20190300394_P72,9660
R20190300394_P72,9968
R20190300394_P72,9986
R20190300394_P72,10004
R20190300394_P72,10025
R20190300394_P72,10046
R20190300394_P72,10068
R20190300394_P72,10090
R20190300394_P72,10117
R20190300394_P72,10141
R20190300394_P72,10166
R20190300394_P72,10190
R20190300394_P72,10211
R20190300394_P72,7950
R20190300394_P72,7968
R20190300394_P72,7989
R20190300394_P72,8011
R20190300394_P72,8047
R20190300394_P72,8068
R20190300394_P72,8489
R20190300394_P72,4234
R20190300394_P72,4253
R20190300394_P72,4272
R20190300394_P72,4292
R20190300394_P72,4314
R20190300394_P72,13475
R20190300394_P72,13493
R20190300394_P72,13513
R20190300394_P72,5513
R20190300394_P72,5532
R20190300394_P72,5553
R20190300394_P72,5579
R20190300394_P72,5894
R20190300394_P72,5914
R20190300394_P72,5982
R20190300394_P72,6001
R20190300394_P72,6028
R20190300394_P72,7627
R20190300394_P72,7639
R20190300394_P72,7661
R20190300394_P72,10239
R20190300394_P72,10259
R20190300394_P72,10278
R20190300394_P72,10299
R20190300394_P72,10324
R20190300394_P72,10358
R20190300394_P72,8308
R20190300394_P72,8327
R20190300394_P72,8347
R20190300394_P72,8368
R20190300394_P72,8392
R20190300394_P72,8420
R20190300394_P72,8448
R20190300394_P72,6718
R20190300394_P72,6726
R20190300394_P72,6734
R20190300394_P72,6736
R20190300394_P72,6753
R20190300394_P72,6760
R20190300394_P72,6780
R20190300394_P72,6786
R20190300394_P72,7161
R20190300394_P72,7183
R20190300394_P72,8521
R20190300394_P72,8542
R20190300394_P72,8564
R20190300394_P72,8584
R20190300394_P72,8605
R20190300394_P72,8628
R20190300394_P72,8658
R20190300394_P72,11469
R20190300394_P72,11480
R20190300394_P72,11501
R20190300394_P72,11525
R20190300394_P72,8982
R20190300394_P72,8999
R20190300394_P72,9017
R20190300394_P72,9038
R20190300394_P72,9060
R20190300394_P72,9081
R20190300394_P72,9113
R20190300394_P72,9161
R20190300394_P72,5759
R20190300394_P72,10524
R20190300394_P72,10537
R20190300394_P72,10554
R20190300394_P72,10563
R20190300394_P72,10576
R20190300394_P72,10579
R20190300394_P72,10596
R20190300394_P72,10598
R20190300394_P72,10617
R20190300394_P72,10620
R20190300394_P72,10639
R20190300394_P72,10642
R20190300394_P72,7848
R20190300394_P72,7865
R20190300394_P72,7883
R20190300394_P72,7904
R20190300394_P72,7926
R20190300394_P72,5368
R20190300394_P72,5387
R20190300394_P72,5405
R20190300394_P72,5426
R20190300394_P72,5468
R20190300394_P72,5507
R20190300394_P72,6653
R20190300394_P72,6671
R20190300394_P72,5086
R20190300394_P72,5101
R20190300394_P72,8257
R20190300394_P72,8269
R20190300394_P72,8292
R20190300394_P72,8319
R20190300394_P72,9746
R20190300394_P72,9765
R20190300394_P72,13830
R20190300394_P72,5542
R20190300394_P72,5474
R20190300394_P72,5494
R20190300394_P72,5603
R20190300394_P72,5628
R20190300394_P72,5703
R20190300394_P72,5723
R20190300394_P72,5741
R20190300394_P72,5762
R20190300394_P72,5784
R20190300394_P72,5820
R20190300394_P72,4962
R20190300394_P72,4967
R20190300394_P72,4986
R20190300394_P72,5007
R20190300394_P72,5027
R20190300394_P72,5050
R20190300394_P72,5245
R20190300394_P72,5261
R20190300394_P72,5280
R20190300394_P72,10703
R20190300394_P72,10723
R20190300394_P72,10742
R20190300394_P72,10763
R20190300394_P72,10787
R20190300394_P72,10810
R20190300394_P72,4803
R20190300394_P72,4821
R20190300394_P72,4850
R20190300394_P72,8585
R20190300394_P72,8600
R20190300394_P72,8621
R20190300394_P72,8640
R20190300394_P72,8661
R20190300394_P72,8695
R20190300394_P72,5312
R20190300394_P72,5327
R20190300394_P72,5345
R20190300394_P72,5364
R20190300394_P72,4001
R20190300394_P72,4019
R20190300394_P72,4040
R20190300394_P72,4062
R20190300394_P72,5052
R20190300394_P72,5070
R20190300394_P72,5091
R20190300394_P72,5111
R20190300394_P72,5147
R20190300394_P72,7934
R20190300394_P72,7952
R20190300394_P72,7957
R20190300394_P72,7973
R20190300394_P72,7977
R20190300394_P72,7997
R20190300394_P72,3603
R20190300394_P72,3625
R20190300394_P72,3644
R20190300394_P72,3663
R20190300394_P72,3685
R20190300394_P72,10254
R20190300394_P72,10264
R20190300394_P72,10285
R20190300394_P72,10308
R20190300394_P72,7974
R20190300394_P72,7992
R20190300394_P72,8016
R20190300394_P72,4073
R20190300394_P72,4085
R20190300394_P72,4104
R20190300394_P72,4125
R20190300394_P72,4157
R20190300394_P72,8273
R20190300394_P72,8287
R20190300394_P72,8310
R20190300394_P72,10955
R20190300394_P72,10973
R20190300394_P72,10993
R20190300394_P72,11014
R20190300394_P72,3583
R20190300394_P72,3601
R20190300394_P72,3621
R20190300394_P72,3642
R20190300394_P72,5094
R20190300394_P72,5114
R20190300394_P72,5133
R20190300394_P72,5155
R20190300394_P72,11257
R20190300394_P72,11269
R20190300394_P72,11288
R20190300394_P72,11307
R20190300394_P72,11328
R20190300394_P72,11350
R20190300394_P72,11384
R20190300394_P72,6131
R20190300394_P72,6155
R20190300394_P72,6176
R20190300394_P72,6743
R20190300394_P72,6768
R20190300394_P72,9133
R20190300394_P72,9348
R20190300394_P72,9369
R20190300394_P72,2747
R20190300394_P72,4353
R20190300394_P72,9531
R20190300394_P72,9545
R20190300394_P72,9567
R20190300394_P72,9586
R20190300394_P72,9622
R20190300394_P72,12307
R20190300394_P72,12325
R20190300394_P72,12352
R20190300394_P72,12373
R20190300394_P72,4931
R20190300394_P72,4948
R20190300394_P72,4955
R20190300394_P72,4975
R20190300394_P72,4983
R20190300394_P72,9695
R20190300394_P72,9713
R20190300394_P72,9731
R20190300394_P72,9754
R20190300394_P72,9783
R20190300394_P72,7919
R20190300394_P72,7942
R20190300394_P72,7962
R20190300394_P72,10289
R20190300394_P72,6951
R20190300394_P72,6963
R20190300394_P72,6984
R20190300394_P72,7003
R20190300394_P72,7024
R20190300394_P72,7052
R20190300394_P72,7083
R20190300394_P72,5986
R20190300394_P72,6003
R20190300394_P72,9759
R20190300394_P72,9780
R20190300394_P72,9807
R20190300394_P72,4443
R20190300394_P72,4463
R20190300394_P72,4481
R20190300394_P72,4502
R20190300394_P72,7145
R20190300394_P72,7531
R20190300394_P72,7551
R20190300394_P72,7571
R20190300394_P72,7591
R20190300394_P72,7621
R20190300394_P72,12329
R20190300394_P72,12346
R20190300394_P72,12359
R20190300394_P72,12379
R20190300394_P72,5244
R20190300394_P72,5267
R20190300394_P72,5270
R20190300394_P72,5298
R20190300394_P72,8127
R20190300394_P72,8149
R20190300394_P72,9781
R20190300394_P72,9802
R20190300394_P72,9820
R20190300394_P72,9841
R20190300394_P72,9862
R20190300394_P72,9883
R20190300394_P72,9907
R20190300394_P72,4075
R20190300394_P72,4098
tr|A0A1Y0BRN3|A0A1Y0BRN3_HUMAN Myosin VI transcript variant 007 OS=Homo sapiens OX=9606 GN=Myo6-007 PE=2 SV=1
tr|A0A0A0MRM8|A0A0A0MRM8_HUMAN Unconventional myosin-VI OS=Homo sapiens OX=9606 GN=MYO6 PE=1 SV=1
R20190300394_P72,8424
R20190300394_P72,8439
R20190300394_P72,8456
R20190300394_P72,8479
R20190300394_P72,5655
R20190300394_P72,7577
R20190300394_P72,7597
R20190300394_P72,7619
R20190300394_P72,10689
R20190300394_P72,10707
R20190300394_P72,10727
R20190300394_P72,10749
R20190300394_P72,10775
R20190300394_P72,6299
R20190300394_P72,6314
R20190300394_P72,4382
R20190300394_P72,4406
R20190300394_P72,10663
R20190300394_P72,10682
R20190300394_P72,10706
R20190300394_P72,10729
R20190300394_P72,10757
R20190300394_P72,9219
R20190300394_P72,9237
R20190300394_P72,9262
R20190300394_P72,9267
R20190300394_P72,4240
R20190300394_P72,4265
R20190300394_P72,8825
R20190300394_P72,8841
R20190300394_P72,8864
R20190300394_P72,11611
R20190300394_P72,11628
R20190300394_P72,11647
R20190300394_P72,11672
R20190300394_P72,11994
R20190300394_P72,12008
R20190300394_P72,12030
R20190300394_P72,5545
R20190300394_P72,6427
R20190300394_P72,7293
R20190300394_P72,7311
R20190300394_P72,7332
R20190300394_P72,7560
R20190300394_P72,7579
R20190300394_P72,7603
R20190300394_P72,6048
R20190300394_P72,6068
R20190300394_P72,6094
R20190300394_P72,4132
R20190300394_P72,4154
R20190300394_P72,3058
R20190300394_P72,13778
R20190300394_P72,5000
R20190300394_P72,6316
R20190300394_P72,6346
R20190300394_P72,3110
R20190300394_P72,11218
R20190300394_P72,2872
R20190300394_P72,7665
R20190300394_P72,7682
R20190300394_P72,7702
R20190300394_P72,7725
R20190300394_P72,5695
R20190300394_P72,5713
R20190300394_P72,5754
R20190300394_P72,5771
R20190300394_P72,8467
R20190300394_P72,8482
R20190300394_P72,8507
tr|A8K5I0|A8K5I0_HUMAN Epididymis secretory protein Li 103 OS=Homo sapiens OX=9606 GN=HSPA1A PE=2 SV=1
R20190300394_P72,9833
R20190300394_P72,9843
R20190300394_P72,9849
R20190300394_P72,9861
R20190300394_P72,9865
R20190300394_P72,9882
R20190300394_P72,9885
R20190300394_P72,9902
R20190300394_P72,9908
R20190300394_P72,9929
R20190300394_P72,9936
R20190300394_P72,9957
R20190300394_P72,13465
R20190300394_P72,7092
R20190300394_P72,7109
R20190300394_P72,7115
R20190300394_P72,7128
R20190300394_P72,7131
R20190300394_P72,7148
R20190300394_P72,7152
R20190300394_P72,7169
R20190300394_P72,7178
R20190300394_P72,7190
R20190300394_P72,7207
R20190300394_P72,7212
R20190300394_P72,7238
R20190300394_P72,7268
R20190300394_P72,12824
R20190300394_P72,12842
R20190300394_P72,12860
R20190300394_P72,12881
R20190300394_P72,7260
R20190300394_P72,7277
R20190300394_P72,7295
R20190300394_P72,7316
R20190300394_P72,7339
R20190300394_P72,7365
R20190300394_P72,7392
R20190300394_P72,7386
R20190300394_P72,7405
R20190300394_P72,7425
R20190300394_P72,7451
R20190300394_P72,8180
R20190300394_P72,8199
R20190300394_P72,12423
R20190300394_P72,12443
R20190300394_P72,12462
R20190300394_P72,12482
R20190300394_P72,12503
R20190300394_P72,12557
R20190300394_P72,12582
R20190300394_P72,9895
R20190300394_P72,9905
R20190300394_P72,9923
R20190300394_P72,9943
R20190300394_P72,9976
R20190300394_P72,11490
R20190300394_P72,11502
R20190300394_P72,11522
R20190300394_P72,11544
R20190300394_P72,10271
R20190300394_P72,10283
R20190300394_P72,10301
R20190300394_P72,10321
R20190300394_P72,10340
R20190300394_P72,10361
R20190300394_P72,10383
R20190300394_P72,10404
R20190300394_P72,10431
R20190300394_P72,10454
R20190300394_P72,10483
R20190300394_P72,10506
R20190300394_P72,5191
R20190300394_P72,5208
R20190300394_P72,5744
R20190300394_P72,5763
R20190300394_P72,5783
R20190300394_P72,5804
R20190300394_P72,5835
R20190300394_P72,5473
R20190300394_P72,5492
R20190300394_P72,5512
R20190300394_P72,5531
R20190300394_P72,5564
R20190300394_P72,5085
R20190300394_P72,5093
R20190300394_P72,5100
R20190300394_P72,5118
R20190300394_P72,5124
R20190300394_P72,3949
R20190300394_P72,4403
R20190300394_P72,4404
R20190300394_P72,4421
R20190300394_P72,4422
R20190300394_P72,4439
R20190300394_P72,4440
R20190300394_P72,4460
R20190300394_P72,4461
R20190300394_P72,4483
R20190300394_P72,12560
R20190300394_P72,12570
R20190300394_P72,12591
R20190300394_P72,12609
R20190300394_P72,12630
R20190300394_P72,12662
R20190300394_P72,11009
R20190300394_P72,12476
R20190300394_P72,12498
R20190300394_P72,6597
R20190300394_P72,6616
R20190300394_P72,6617
R20190300394_P72,6640
R20190300394_P72,4968
R20190300394_P72,4972
R20190300394_P72,4987
R20190300394_P72,4988
R20190300394_P72,5008
R20190300394_P72,5013
R20190300394_P72,10002
R20190300394_P72,10013
R20190300394_P72,10034
R20190300394_P72,10035
R20190300394_P72,10055
R20190300394_P72,4178
R20190300394_P72,4192
R20190300394_P72,4211
R20190300394_P72,4229
R20190300394_P72,4250
R20190300394_P72,4273
R20190300394_P72,4309
R20190300394_P72,5937
R20190300394_P72,5955
R20190300394_P72,5974
R20190300394_P72,5993
R20190300394_P72,6014
R20190300394_P72,6036
R20190300394_P72,6071
R20190300394_P72,9192
R20190300394_P72,9210
R20190300394_P72,9230
R20190300394_P72,9249
R20190300394_P72,9271
R20190300394_P72,11847
R20190300394_P72,9663
R20190300394_P72,9676
R20190300394_P72,9702
R20190300394_P72,9726
R20190300394_P72,4812
R20190300394_P72,13746
R20190300394_P72,13764
R20190300394_P72,11346
R20190300394_P72,11354
R20190300394_P72,11372
R20190300394_P72,11394
R20190300394_P72,11416
R20190300394_P72,11437
R20190300394_P72,11459
R20190300394_P72,11484
R20190300394_P72,11510
R20190300394_P72,11532
R20190300394_P72,6459
R20190300394_P72,6467
R20190300394_P72,6479
R20190300394_P72,6482
R20190300394_P72,6499
R20190300394_P72,6511
R20190300394_P72,4216
R20190300394_P72,4233
R20190300394_P72,13313
R20190300394_P72,13326
R20190300394_P72,13346
R20190300394_P72,13370
R20190300394_P72,10073
R20190300394_P72,10092
R20190300394_P72,10111
R20190300394_P72,10131
R20190300394_P72,10152
R20190300394_P72,4024
R20190300394_P72,4044
R20190300394_P72,4064
R20190300394_P72,4084
R20190300394_P72,6819
R20190300394_P72,6838
R20190300394_P72,6863
R20190300394_P72,6888
R20190300394_P72,10976
R20190300394_P72,10994
R20190300394_P72,11013
R20190300394_P72,11033
R20190300394_P72,11054
R20190300394_P72,11076
R20190300394_P72,11098
R20190300394_P72,11127
R20190300394_P72,11577
R20190300394_P72,11591
R20190300394_P72,5222
R20190300394_P72,5243
R20190300394_P72,5274
R20190300394_P72,4890
R20190300394_P72,4909
R20190300394_P72,4918
R20190300394_P72,4927
R20190300394_P72,4933
R20190300394_P72,4957
R20190300394_P72,5879
R20190300394_P72,5893
R20190300394_P72,4835
R20190300394_P72,4857
R20190300394_P72,3439
R20190300394_P72,3441
R20190300394_P72,3455
R20190300394_P72,3456
R20190300394_P72,3474
R20190300394_P72,3475
R20190300394_P72,8317
R20190300394_P72,8329
R20190300394_P72,8350
R20190300394_P72,8380
R20190300394_P72,5823
R20190300394_P72,5836
R20190300394_P72,5852
R20190300394_P72,5876
R20190300394_P72,3860
R20190300394_P72,3878
R20190300394_P72,3902
R20190300394_P72,4269
R20190300394_P72,4279
R20190300394_P72,4297
R20190300394_P72,4319
R20190300394_P72,4341
R20190300394_P72,7893
R20190300394_P72,7908
R20190300394_P72,7928
R20190300394_P72,7946
R20190300394_P72,7981
sp|O43795|MYO1B_HUMAN Unconventional myosin-Ib OS=Homo sapiens OX=9606 GN=MYO1B PE=1 SV=3
tr|B0I1S9|B0I1S9_HUMAN MYO1B variant protein OS=Homo sapiens OX=9606 GN=MYO1B PE=2 SV=1
tr|E9PDF6|E9PDF6_HUMAN Unconventional myosin-Ib OS=Homo sapiens OX=9606 GN=MYO1B PE=1 SV=1
R20190300394_P72,4118
R20190300394_P72,4139
R20190300394_P72,5778
R20190300394_P72,3750
R20190300394_P72,9992
R20190300394_P72,10007
R20190300394_P72,10029
R20190300394_P72,10054
R20190300394_P72,10082
R20190300394_P72,11028
R20190300394_P72,11042
R20190300394_P72,11060
R20190300394_P72,11083
R20190300394_P72,10849
R20190300394_P72,10868
R20190300394_P72,10888
R20190300394_P72,10909
R20190300394_P72,8546
R20190300394_P72,8572
R20190300394_P72,5546
R20190300394_P72,5548
R20190300394_P72,9244
R20190300394_P72,9266
R20190300394_P72,3449
R20190300394_P72,3459
R20190300394_P72,3481
R20190300394_P72,5727
R20190300394_P72,5749
R20190300394_P72,5770
R20190300394_P72,9757
R20190300394_P72,9776
R20190300394_P72,9796
R20190300394_P72,9852
R20190300394_P72,9309
R20190300394_P72,9318
R20190300394_P72,9338
R20190300394_P72,9356
R20190300394_P72,9380
R20190300394_P72,9399
R20190300394_P72,9424
R20190300394_P72,11823
R20190300394_P72,11841
R20190300394_P72,11865
R20190300394_P72,11342
R20190300394_P72,11366
R20190300394_P72,8466
R20190300394_P72,8483
R20190300394_P72,8505
R20190300394_P72,4722
R20190300394_P72,4740
R20190300394_P72,4760
R20190300394_P72,4788
R20190300394_P72,9978
R20190300394_P72,4905
R20190300394_P72,4928
R20190300394_P72,12381
R20190300394_P72,12404
R20190300394_P72,7593
R20190300394_P72,7613
R20190300394_P72,7633
R20190300394_P72,4549
R20190300394_P72,12256
R20190300394_P72,12278
R20190300394_P72,12302
R20190300394_P72,10325
R20190300394_P72,10346
R20190300394_P72,10368
R20190300394_P72,10397
tr|K7EIG7|K7EIG7_HUMAN Unconventional myosin-Id OS=Homo sapiens OX=9606 GN=MYO1D PE=1 SV=1
tr|Q7Z3N6|Q7Z3N6_HUMAN Uncharacterized protein DKFZp686A01173 (Fragment) OS=Homo sapiens OX=9606 GN=DKFZp686A01173 PE=2 SV=1
sp|O94832|MYO1D_HUMAN Unconventional myosin-Id OS=Homo sapiens OX=9606 GN=MYO1D PE=1 SV=2
R20190300394_P72,9491
R20190300394_P72,9512
R20190300394_P72,9540
R20190300394_P72,5508
R20190300394_P72,12395
R20190300394_P72,10836
R20190300394_P72,10852
R20190300394_P72,10879
R20190300394_P72,8759
R20190300394_P72,8773
R20190300394_P72,8797
R20190300394_P72,10841
R20190300394_P72,10863
R20190300394_P72,4875
R20190300394_P72,3858
R20190300394_P72,3883
R20190300394_P72,3719
R20190300394_P72,3733
R20190300394_P72,3744
R20190300394_P72,9222
R20190300394_P72,9241
R20190300394_P72,9263
R20190300394_P72,9280
R20190300394_P72,9307
R20190300394_P72,9326
R20190300394_P72,10916
R20190300394_P72,10937
R20190300394_P72,10957
R20190300394_P72,10986
R20190300394_P72,8485
R20190300394_P72,8501
R20190300394_P72,8525
R20190300394_P72,7999
R20190300394_P72,8024
R20190300394_P72,5865
R20190300394_P72,6846
R20190300394_P72,6871
R20190300394_P72,8486
R20190300394_P72,8339
R20190300394_P72,9392
R20190300394_P72,9447
R20190300394_P72,9463
R20190300394_P72,9487
R20190300394_P72,9514
R20190300394_P72,13566
R20190300394_P72,8401
[truncated: 4,029 more rows]

## Sheet: P72-2
Additional file 5 Proteins accession numbers and description of p72 interacting partners
sample2
tr|Q5SU16|Q5SU16_HUMAN Tubulin beta chain OS=Homo sapiens OX=9606 GN=TUBB PE=1 SV=1
R20190701005_P72,6045
R20190701005_P72,7584
R20190701005_P72,10759
R20190701005_P72,12210
R20190701005_P72,9734
R20190701005_P72,12245
R20190701005_P72,4576
R20190701005_P72,6177
R20190701005_P72,6901
R20190701005_P72,7443
R20190701005_P72,7519
R20190701005_P72,10324
R20190701005_P72,12166
R20190701005_P72,6952
R20190701005_P72,8774
R20190701005_P72,9081
R20190701005_P72,9006
R20190701005_P72,9927
R20190701005_P72,9228
R20190701005_P72,7319
R20190701005_P72,12212
R20190701005_P72,11394
tr|A8K5I0|A8K5I0_HUMAN Epididymis secretory protein Li 103 OS=Homo sapiens OX=9606 GN=HSPA1B PE=2 SV=1
tr|A0A1U9X7W4|A0A1U9X7W4_HUMAN HSPA1A OS=Homo sapiens OX=9606 PE=3 SV=1
R20190701005_P72,3410
R20190701005_P72,8777
R20190701005_P72,6421
R20190701005_P72,6721
R20190701005_P72,6748
R20190701005_P72,9377
R20190701005_P72,10959
R20190701005_P72,8763
R20190701005_P72,10163
R20190701005_P72,9190
R20190701005_P72,6319
R20190701005_P72,4316
R20190701005_P72,11070
R20190701005_P72,11041
R20190701005_P72,6122
R20190701005_P72,3637
R20190701005_P72,8549
R20190701005_P72,8877
R20190701005_P72,9778
R20190701005_P72,10792
R20190701005_P72,7339
R20190701005_P72,10592
R20190701005_P72,9487
R20190701005_P72,7236
R20190701005_P72,9547
R20190701005_P72,5215
R20190701005_P72,4276
R20190701005_P72,9234
R20190701005_P72,10658
R20190701005_P72,8430
R20190701005_P72,4168
R20190701005_P72,11889
R20190701005_P72,9575
R20190701005_P72,11406
R20190701005_P72,11788
R20190701005_P72,10968
R20190701005_P72,11095
R20190701005_P72,12187
R20190701005_P72,4578
R20190701005_P72,11282
R20190701005_P72,11314
R20190701005_P72,6224
R20190701005_P72,8137
R20190701005_P72,9798
R20190701005_P72,9860
R20190701005_P72,12021
R20190701005_P72,12126
tr|M0QZM1|M0QZM1_HUMAN Heterogeneous nuclear ribonucleoprotein M (Fragment) OS=Homo sapiens OX=9606 GN=HNRNPM PE=1 SV=1
R20190701005_P72,6687
sp|Q9BVA1|TBB2B_HUMAN Tubulin beta-2B chain OS=Homo sapiens OX=9606 GN=TUBB2B PE=1 SV=1
tr|A0A384MEE3|A0A384MEE3_HUMAN Tubulin beta chain OS=Homo sapiens OX=9606 PE=2 SV=1
tr|B2R6L0|B2R6L0_HUMAN Tubulin beta chain OS=Homo sapiens OX=9606 PE=2 SV=1
sp|Q13885|TBB2A_HUMAN Tubulin beta-2A chain OS=Homo sapiens OX=9606 GN=TUBB2A PE=1 SV=1
R20190701005_P72,12215
tr|E9PKE3|E9PKE3_HUMAN Heat shock cognate 71 kDa protein OS=Homo sapiens OX=9606 GN=HSPA8 PE=1 SV=1
R20190701005_P72,3055
R20190701005_P72,11689
R20190701005_P72,10783
R20190701005_P72,7892
R20190701005_P72,6720
R20190701005_P72,11216
R20190701005_P72,10776
R20190701005_P72,4722
tr|A8K9C4|A8K9C4_HUMAN Elongation factor 1-alpha OS=Homo sapiens OX=9606 PE=2 SV=1
tr|Q53G85|Q53G85_HUMAN Elongation factor 1-alpha (Fragment) OS=Homo sapiens OX=9606 PE=2 SV=1
tr|Q53GE9|Q53GE9_HUMAN Elongation factor 1-alpha (Fragment) OS=Homo sapiens OX=9606 PE=2 SV=1
R20190701005_P72,8056
R20190701005_P72,3117
R20190701005_P72,3420
R20190701005_P72,7318
R20190701005_P72,8455
R20190701005_P72,8943
R20190701005_P72,8958
R20190701005_P72,10014
R20190701005_P72,8624
R20190701005_P72,7379
R20190701005_P72,10936
tr|B0YJC4|B0YJC4_HUMAN Vimentin OS=Homo sapiens OX=9606 GN=VIM PE=1 SV=1
tr|B3KRK8|B3KRK8_HUMAN cDNA FLJ34494 fis, clone HLUNG2005030, highly similar to VIMENTIN OS=Homo sapiens OX=9606 PE=2 SV=1
R20190701005_P72,7213
R20190701005_P72,4360
R20190701005_P72,11909
R20190701005_P72,3688
R20190701005_P72,7493
R20190701005_P72,8653
R20190701005_P72,5347
R20190701005_P72,4765
R20190701005_P72,5026
R20190701005_P72,4657
tr|Q53G92|Q53G92_HUMAN Tubulin beta chain (Fragment) OS=Homo sapiens OX=9606 PE=2 SV=1
sp|Q13509|TBB3_HUMAN Tubulin beta-3 chain OS=Homo sapiens OX=9606 GN=TUBB3 PE=1 SV=2
tr|B2RBD5|B2RBD5_HUMAN Tubulin beta chain OS=Homo sapiens OX=9606 PE=2 SV=1
R20190701005_P72,11174
tr|Q1KLZ0|Q1KLZ0_HUMAN HCG15971, isoform CRA_a OS=Homo sapiens OX=9606 GN=PS1TP5BP1 PE=1 SV=1
tr|B4DVQ0|B4DVQ0_HUMAN cDNA FLJ58286, highly similar to Actin, cytoplasmic 2 OS=Homo sapiens OX=9606 PE=2 SV=1
R20190701005_P72,5739
R20190701005_P72,4946
R20190701005_P72,7086
R20190701005_P72,6013
R20190701005_P72,7951
R20190701005_P72,7965
R20190701005_P72,6281
R20190701005_P72,6292
R20190701005_P72,10809
R20190701005_P72,8779
R20190701005_P72,9509
R20190701005_P72,4799
R20190701005_P72,5536
R20190701005_P72,5857
R20190701005_P72,7823
R20190701005_P72,6769
R20190701005_P72,8237
R20190701005_P72,6207
R20190701005_P72,5226
R20190701005_P72,8537
tr|B7Z9L0|B7Z9L0_HUMAN T-complex protein 1 subunit delta OS=Homo sapiens OX=9606 PE=2 SV=1
R20190701005_P72,8944
R20190701005_P72,3747
R20190701005_P72,6966
R20190701005_P72,8926
R20190701005_P72,11814
R20190701005_P72,8864
R20190701005_P72,8910
R20190701005_P72,4581
R20190701005_P72,8608
R20190701005_P72,4215
R20190701005_P72,4000
R20190701005_P72,3331
R20190701005_P72,3003
R20190701005_P72,2725
R20190701005_P72,2746
R20190701005_P72,3000
R20190701005_P72,3009
R20190701005_P72,583
R20190701005_P72,3104
R20190701005_P72,8250
R20190701005_P72,11904
R20190701005_P72,9866
R20190701005_P72,10308
R20190701005_P72,5539
R20190701005_P72,5561
R20190701005_P72,10775
R20190701005_P72,3661
R20190701005_P72,5469
sp|Q15365|PCBP1_HUMAN Poly(rC)-binding protein 1 OS=Homo sapiens OX=9606 GN=PCBP1 PE=1 SV=2
tr|Q53SS8|Q53SS8_HUMAN Epididymis secretory protein Li 85 OS=Homo sapiens OX=9606 GN=PCBP1 PE=2 SV=1
R20190701005_P72,8392
R20190701005_P72,6942
R20190701005_P72,5772
R20190701005_P72,7334
R20190701005_P72,8807
R20190701005_P72,11541
R20190701005_P72,6054
R20190701005_P72,2713
R20190701005_P72,9170
R20190701005_P72,7430
R20190701005_P72,6266
R20190701005_P72,7703
R20190701005_P72,8144
R20190701005_P72,6900
R20190701005_P72,5590
R20190701005_P72,10807
R20190701005_P72,9042
R20190701005_P72,8495
tr|H3BRU6|H3BRU6_HUMAN Poly(rC)-binding protein 2 (Fragment) OS=Homo sapiens OX=9606 GN=PCBP2 PE=1 SV=1
tr|F8VZX2|F8VZX2_HUMAN Poly(rC)-binding protein 2 OS=Homo sapiens OX=9606 GN=PCBP2 PE=1 SV=1
tr|A0A384N6B9|A0A384N6B9_HUMAN Epididymis secretory sperm binding protein OS=Homo sapiens OX=9606 PE=2 SV=1
sp|Q15366|PCBP2_HUMAN Poly(rC)-binding protein 2 OS=Homo sapiens OX=9606 GN=PCBP2 PE=1 SV=1
R20190701005_P72,5961
R20190701005_P72,12220
R20190701005_P72,11625
R20190701005_P72,8905
tr|A0A024R652|A0A024R652_HUMAN Methylenetetrahydrofolate dehydrogenase (NADP+ dependent) 1, methenyltetrahydrofolate cyclohydrolase, formyltetrahydrofolate synthetase, isoform CRA_a OS=Homo sapiens OX=9606 GN=MTHFD1 PE=3 SV=1
tr|A0A384N5Y3|A0A384N5Y3_HUMAN Epididymis secretory sperm binding protein OS=Homo sapiens OX=9606 PE=2 SV=1
sp|P11586|C1TC_HUMAN C-1-tetrahydrofolate synthase, cytoplasmic OS=Homo sapiens OX=9606 GN=MTHFD1 PE=1 SV=3
tr|F5H2F4|F5H2F4_HUMAN C-1-tetrahydrofolate synthase, cytoplasmic OS=Homo sapiens OX=9606 GN=MTHFD1 PE=1 SV=1
tr|B7Z809|B7Z809_HUMAN cDNA FLJ56016, highly similar to C-1-tetrahydrofolate synthase, cytoplasmic OS=Homo sapiens OX=9606 PE=2 SV=1
R20190701005_P72,5994
R20190701005_P72,7577
R20190701005_P72,9554
R20190701005_P72,8070
R20190701005_P72,9577
R20190701005_P72,10283
R20190701005_P72,9426
R20190701005_P72,11067
R20190701005_P72,7185
R20190701005_P72,10560
R20190701005_P72,6583
R20190701005_P72,3083
R20190701005_P72,7793
R20190701005_P72,5859
R20190701005_P72,11780
R20190701005_P72,10608
sp|P25705|ATPA_HUMAN ATP synthase subunit alpha, mitochondrial OS=Homo sapiens OX=9606 GN=ATP5F1A PE=1 SV=1
tr|V9HW26|V9HW26_HUMAN ATP synthase subunit alpha OS=Homo sapiens OX=9606 GN=HEL-S-123m PE=1 SV=1
R20190701005_P72,9361
R20190701005_P72,3058
R20190701005_P72,9672
R20190701005_P72,9714
R20190701005_P72,7736
R20190701005_P72,3639
R20190701005_P72,11772
R20190701005_P72,8471
R20190701005_P72,9105
R20190701005_P72,7341
R20190701005_P72,5815
R20190701005_P72,11088
R20190701005_P72,10303
R20190701005_P72,7048
R20190701005_P72,6441
R20190701005_P72,6442
R20190701005_P72,4910
R20190701005_P72,6068
R20190701005_P72,10569
R20190701005_P72,4476
R20190701005_P72,3766
R20190701005_P72,4515
tr|B5BUE6|B5BUE6_HUMAN ATP-dependent RNA helicase DDX5 (Fragment) OS=Homo sapiens OX=9606 GN=DDX5 PE=2 SV=1
R20190701005_P72,9550
R20190701005_P72,9150
R20190701005_P72,4351
R20190701005_P72,10031
R20190701005_P72,11197
R20190701005_P72,11017
R20190701005_P72,5414
tr|B4DYY5|B4DYY5_HUMAN cDNA FLJ55671, highly similar to Ubiquitin-associated protein 2-like OS=Homo sapiens OX=9606 PE=2 SV=1
tr|F8W726|F8W726_HUMAN Ubiquitin-associated protein 2-like OS=Homo sapiens OX=9606 GN=UBAP2L PE=1 SV=2
sp|Q14157|UBP2L_HUMAN Ubiquitin-associated protein 2-like OS=Homo sapiens OX=9606 GN=UBAP2L PE=1 SV=2
R20190701005_P72,2980
R20190701005_P72,3007
R20190701005_P72,3257
R20190701005_P72,6793
R20190701005_P72,7303
R20190701005_P72,8626
R20190701005_P72,4662
R20190701005_P72,4675
R20190701005_P72,12236
R20190701005_P72,2683
R20190701005_P72,2685
R20190701005_P72,5801
R20190701005_P72,6346
R20190701005_P72,7700
R20190701005_P72,7347
R20190701005_P72,5485
R20190701005_P72,6076
R20190701005_P72,7831
R20190701005_P72,9416
R20190701005_P72,5144
R20190701005_P72,5173
R20190701005_P72,6931
R20190701005_P72,3835
sp|P31943|HNRH1_HUMAN Heterogeneous nuclear ribonucleoprotein H OS=Homo sapiens OX=9606 GN=HNRNPH1 PE=1 SV=4
tr|A0A384MEJ3|A0A384MEJ3_HUMAN Epididymis secretory sperm binding protein OS=Homo sapiens OX=9606 PE=2 SV=1
tr|G8JLB6|G8JLB6_HUMAN Heterogeneous nuclear ribonucleoprotein H OS=Homo sapiens OX=9606 GN=HNRNPH1 PE=1 SV=1
R20190701005_P72,6113
R20190701005_P72,4687
R20190701005_P72,8059
R20190701005_P72,11626
R20190701005_P72,7084
R20190701005_P72,7109
R20190701005_P72,10286
tr|A0A2C9F2M7|A0A2C9F2M7_HUMAN D-3-phosphoglycerate dehydrogenase OS=Homo sapiens OX=9606 GN=PHGDH PE=1 SV=1
tr|A0A286YF22|A0A286YF22_HUMAN D-3-phosphoglycerate dehydrogenase OS=Homo sapiens OX=9606 GN=PHGDH PE=1 SV=1
tr|V9HW79|V9HW79_HUMAN D-3-phosphoglycerate dehydrogenase OS=Homo sapiens OX=9606 GN=HEL-S-113 PE=2 SV=1
sp|O43175|SERA_HUMAN D-3-phosphoglycerate dehydrogenase OS=Homo sapiens OX=9606 GN=PHGDH PE=1 SV=4
R20190701005_P72,8915
R20190701005_P72,8927
R20190701005_P72,6567
R20190701005_P72,11214
R20190701005_P72,9277
R20190701005_P72,6987
R20190701005_P72,7957
R20190701005_P72,9612
R20190701005_P72,4428
R20190701005_P72,8613
R20190701005_P72,8825
R20190701005_P72,11616
R20190701005_P72,11035
sp|P33993|MCM7_HUMAN DNA replication licensing factor MCM7 OS=Homo sapiens OX=9606 GN=MCM7 PE=1 SV=4
tr|A0A0S2Z4A5|A0A0S2Z4A5_HUMAN DNA replication licensing factor MCM7 (Fragment) OS=Homo sapiens OX=9606 GN=MCM7 PE=2 SV=1
tr|C6EMX8|C6EMX8_HUMAN DNA replication licensing factor MCM7 OS=Homo sapiens OX=9606 GN=MCM7 PE=2 SV=1
tr|B2RBA6|B2RBA6_HUMAN DNA replication licensing factor MCM7 OS=Homo sapiens OX=9606 GN=MCM7 PE=2 SV=1
R20190701005_P72,9443
R20190701005_P72,5884
R20190701005_P72,5716
R20190701005_P72,5551
R20190701005_P72,10580
R20190701005_P72,11463
R20190701005_P72,9014
R20190701005_P72,12093
R20190701005_P72,5224
R20190701005_P72,12174
R20190701005_P72,3735
R20190701005_P72,8823
R20190701005_P72,11655
R20190701005_P72,9493
R20190701005_P72,10860
R20190701005_P72,6578
tr|A0A087WTP3|A0A087WTP3_HUMAN Far upstream element-binding protein 2 OS=Homo sapiens OX=9606 GN=KHSRP PE=1 SV=1
sp|Q92945|FUBP2_HUMAN Far upstream element-binding protein 2 OS=Homo sapiens OX=9606 GN=KHSRP PE=1 SV=4
tr|A0A384P5V3|A0A384P5V3_HUMAN Epididymis secretory sperm binding protein OS=Homo sapiens OX=9606 PE=2 SV=1
R20190701005_P72,4066
R20190701005_P72,7445
R20190701005_P72,6209
R20190701005_P72,10002
R20190701005_P72,11618
R20190701005_P72,7071
tr|A0A384ME17|A0A384ME17_HUMAN Elongation factor Tu OS=Homo sapiens OX=9606 GN=TUFM PE=1 SV=1
R20190701005_P72,10563
R20190701005_P72,4653
R20190701005_P72,11393
R20190701005_P72,6055
R20190701005_P72,10364
R20190701005_P72,4416
R20190701005_P72,10520
R20190701005_P72,6166
R20190701005_P72,3843
R20190701005_P72,3872
R20190701005_P72,7949
R20190701005_P72,8123
sp|Q9BUF5|TBB6_HUMAN Tubulin beta-6 chain OS=Homo sapiens OX=9606 GN=TUBB6 PE=1 SV=1
tr|B4DP54|B4DP54_HUMAN Tubulin beta chain OS=Homo sapiens OX=9606 PE=2 SV=1
tr|B3KS31|B3KS31_HUMAN Tubulin beta chain OS=Homo sapiens OX=9606 GN=TUBB6 PE=2 SV=1
tr|K7ESM5|K7ESM5_HUMAN Tubulin beta chain (Fragment) OS=Homo sapiens OX=9606 GN=TUBB6 PE=1 SV=1
tr|B4E386|B4E386_HUMAN cDNA FLJ52847, highly similar to Tubulin beta-6 chain OS=Homo sapiens OX=9606 PE=2 SV=1
sp|P11940|PABP1_HUMAN Polyadenylate-binding protein 1 OS=Homo sapiens OX=9606 GN=PABPC1 PE=1 SV=2
tr|A0A024R9C1|A0A024R9C1_HUMAN Polyadenylate-binding protein OS=Homo sapiens OX=9606 GN=PABPC1 PE=3 SV=1
tr|A0A024R9E2|A0A024R9E2_HUMAN Poly(A) binding protein, cytoplasmic 1, isoform CRA_c OS=Homo sapiens OX=9606 GN=PABPC1 PE=4 SV=1
tr|B4DZW4|B4DZW4_HUMAN Polyadenylate-binding protein OS=Homo sapiens OX=9606 PE=2 SV=1
tr|E7EQV3|E7EQV3_HUMAN Polyadenylate-binding protein OS=Homo sapiens OX=9606 GN=PABPC1 PE=1 SV=1
tr|A0A087WTT1|A0A087WTT1_HUMAN Polyadenylate-binding protein OS=Homo sapiens OX=9606 GN=PABPC1 PE=1 SV=1
R20190701005_P72,6497
R20190701005_P72,5796
R20190701005_P72,9697
R20190701005_P72,2895
R20190701005_P72,4466
R20190701005_P72,10919
R20190701005_P72,2704
R20190701005_P72,5714
R20190701005_P72,2777
R20190701005_P72,10202
R20190701005_P72,3199
R20190701005_P72,2779
R20190701005_P72,4862
R20190701005_P72,6353
R20190701005_P72,8686
tr|A0A024R1A3|A0A024R1A3_HUMAN Testicular secretory protein Li 63 OS=Homo sapiens OX=9606 GN=UBE1 PE=2 SV=1
sp|P22314|UBA1_HUMAN Ubiquitin-like modifier-activating enzyme 1 OS=Homo sapiens OX=9606 GN=UBA1 PE=1 SV=3
R20190701005_P72,8333
R20190701005_P72,5673
R20190701005_P72,8260
R20190701005_P72,11841
R20190701005_P72,3860
tr|A0A024R4A5|A0A024R4A5_HUMAN Trinucleotide repeat containing 15, isoform CRA_a OS=Homo sapiens OX=9606 GN=TNRC15 PE=4 SV=1
sp|Q6Y7W6|GGYF2_HUMAN GRB10-interacting GYF protein 2 OS=Homo sapiens OX=9606 GN=GIGYF2 PE=1 SV=1
R20190701005_P72,3365
R20190701005_P72,7225
R20190701005_P72,2739
R20190701005_P72,8712
R20190701005_P72,2587
tr|B0ZBD0|B0ZBD0_HUMAN 40S ribosomal protein S19 OS=Homo sapiens OX=9606 GN=RPS19 PE=2 SV=1
sp|P39019|RS19_HUMAN 40S ribosomal protein S19 OS=Homo sapiens OX=9606 GN=RPS19 PE=1 SV=2
tr|Q8WVX7|Q8WVX7_HUMAN Ribosomal protein S19 (Fragment) OS=Homo sapiens OX=9606 PE=2 SV=1
R20190701005_P72,6869
R20190701005_P72,11614
R20190701005_P72,9888
R20190701005_P72,4363
R20190701005_P72,9579
tr|M0R0F0|M0R0F0_HUMAN 40S ribosomal protein S5 (Fragment) OS=Homo sapiens OX=9606 GN=RPS5 PE=1 SV=1
tr|A0A024R4Q8|A0A024R4Q8_HUMAN Ribosomal protein S5, isoform CRA_a OS=Homo sapiens OX=9606 GN=RPS5 PE=3 SV=1
sp|P46782|RS5_HUMAN 40S ribosomal protein S5 OS=Homo sapiens OX=9606 GN=RPS5 PE=1 SV=4
tr|M0R0R2|M0R0R2_HUMAN 40S ribosomal protein S5 OS=Homo sapiens OX=9606 GN=RPS5 PE=1 SV=1
R20190701005_P72,5196
R20190701005_P72,12254
R20190701005_P72,4832
R20190701005_P72,7345
R20190701005_P72,11653
R20190701005_P72,4553
R20190701005_P72,11224
R20190701005_P72,11557
R20190701005_P72,3112
R20190701005_P72,10934
R20190701005_P72,10753
R20190701005_P72,9721
R20190701005_P72,8371
R20190701005_P72,10080
R20190701005_P72,10119
tr|Q5TDF0|Q5TDF0_HUMAN Cancer-related nucleoside-triphosphatase OS=Homo sapiens OX=9606 GN=NTPCR PE=1 SV=1
sp|Q9BSD7|NTPCR_HUMAN Cancer-related nucleoside-triphosphatase OS=Homo sapiens OX=9606 GN=NTPCR PE=1 SV=1
tr|Q5TDE9|Q5TDE9_HUMAN Chromosome 1 open reading frame 57, isoform CRA_d OS=Homo sapiens OX=9606 GN=C1orf57 PE=2 SV=1
R20190701005_P72,9462
R20190701005_P72,9673
R20190701005_P72,7994
R20190701005_P72,11110
R20190701005_P72,3020
R20190701005_P72,8147
R20190701005_P72,4041
R20190701005_P72,9739
R20190701005_P72,6916
R20190701005_P72,6929
R20190701005_P72,10962
R20190701005_P72,11821
R20190701005_P72,5843
R20190701005_P72,4633
tr|Q5U077|Q5U077_HUMAN L-lactate dehydrogenase OS=Homo sapiens OX=9606 GN=LDHB PE=2 SV=1
R20190701005_P72,7618
R20190701005_P72,8673
R20190701005_P72,9881
R20190701005_P72,6750
R20190701005_P72,6930
R20190701005_P72,4112
R20190701005_P72,3145
R20190701005_P72,8717
R20190701005_P72,5667
R20190701005_P72,8737
R20190701005_P72,6816
R20190701005_P72,6064
sp|P62249|RS16_HUMAN 40S ribosomal protein S16 OS=Homo sapiens OX=9606 GN=RPS16 PE=1 SV=2
tr|M0R210|M0R210_HUMAN 40S ribosomal protein S16 OS=Homo sapiens OX=9606 GN=RPS16 PE=1 SV=1
R20190701005_P72,4495
R20190701005_P72,10051
R20190701005_P72,12242
R20190701005_P72,2971
sp|P62269|RS18_HUMAN 40S ribosomal protein S18 OS=Homo sapiens OX=9606 GN=RPS18 PE=1 SV=3
R20190701005_P72,11648
R20190701005_P72,7660
R20190701005_P72,6245
R20190701005_P72,5586
sp|P62277|RS13_HUMAN 40S ribosomal protein S13 OS=Homo sapiens OX=9606 GN=RPS13 PE=1 SV=2
R20190701005_P72,7723
R20190701005_P72,4106
R20190701005_P72,9027
R20190701005_P72,9400
R20190701005_P72,6138
R20190701005_P72,4531
R20190701005_P72,10892
R20190701005_P72,8582
sp|Q58FF6|H90B4_HUMAN Putative heat shock protein HSP 90-beta 4 OS=Homo sapiens OX=9606 GN=HSP90AB4P PE=5 SV=1
R20190701005_P72,10696
sp|Q86VP6|CAND1_HUMAN Cullin-associated NEDD8-dissociated protein 1 OS=Homo sapiens OX=9606 GN=CAND1 PE=1 SV=2
tr|A8K8U1|A8K8U1_HUMAN cDNA FLJ77762, highly similar to Homo sapiens cullin-associated and neddylation-dissociated 1 (CAND1), mRNA OS=Homo sapiens OX=9606 PE=2 SV=1
R20190701005_P72,3025
R20190701005_P72,3377
R20190701005_P72,10991
R20190701005_P72,10942
R20190701005_P72,9193
R20190701005_P72,3317
R20190701005_P72,8589
R20190701005_P72,7088
tr|A0A087X0Q1|A0A087X0Q1_HUMAN YTH domain-containing family protein 3 OS=Homo sapiens OX=9606 GN=YTHDF3 PE=1 SV=1
tr|B3KTL8|B3KTL8_HUMAN cDNA FLJ38476 fis, clone FEBRA2022504, highly similar to YTH domain protein 1 OS=Homo sapiens OX=9606 PE=2 SV=1
tr|Q8NA80|Q8NA80_HUMAN cDNA FLJ35762 fis, clone TESTI2004793, moderately similar to Homo sapiens NY-REN-2 antigen mRNA OS=Homo sapiens OX=9606 PE=2 SV=1
tr|A0A024R7W5|A0A024R7W5_HUMAN YTH domain family, member 3, isoform CRA_a OS=Homo sapiens OX=9606 GN=YTHDF3 PE=1 SV=1
tr|B4DPX9|B4DPX9_HUMAN cDNA FLJ56221, highly similar to YTH domain protein 3 OS=Homo sapiens OX=9606 PE=2 SV=1
tr|A0A087WY31|A0A087WY31_HUMAN YTH domain-containing family protein 3 OS=Homo sapiens OX=9606 GN=YTHDF3 PE=1 SV=1
tr|Q658Z6|Q658Z6_HUMAN Uncharacterized protein DKFZp451J085 OS=Homo sapiens OX=9606 GN=DKFZp451J085 PE=2 SV=1
sp|Q7Z739|YTHD3_HUMAN YTH domain-containing family protein 3 OS=Homo sapiens OX=9606 GN=YTHDF3 PE=1 SV=1
sp|Q9BYJ9|YTHD1_HUMAN YTH domain-containing family protein 1 OS=Homo sapiens OX=9606 GN=YTHDF1 PE=1 SV=1
R20190701005_P72,3691
tr|Q8TA90|Q8TA90_HUMAN Similar to Elongation factor 2b (Fragment) OS=Homo sapiens OX=9606 PE=2 SV=1
R20190701005_P72,8023
R20190701005_P72,6232
R20190701005_P72,8934
R20190701005_P72,3642
R20190701005_P72,8728
R20190701005_P72,7447
R20190701005_P72,3302
R20190701005_P72,4712
R20190701005_P72,4742
R20190701005_P72,11540
R20190701005_P72,2815
R20190701005_P72,5025
R20190701005_P72,12048
R20190701005_P72,8733
R20190701005_P72,5946
R20190701005_P72,3749
R20190701005_P72,3796
R20190701005_P72,4669
R20190701005_P72,4083
tr|E9PK25|E9PK25_HUMAN Cofilin-1 OS=Homo sapiens OX=9606 GN=CFL1 PE=1 SV=1
sp|P23528|COF1_HUMAN Cofilin-1 OS=Homo sapiens OX=9606 GN=CFL1 PE=1 SV=3
tr|G3V1A4|G3V1A4_HUMAN Cofilin 1 (Non-muscle), isoform CRA_a OS=Homo sapiens OX=9606 GN=CFL1 PE=1 SV=1
tr|V9HWI5|V9HWI5_HUMAN Cofilin 1 (Non-muscle), isoform CRA_b OS=Homo sapiens OX=9606 GN=HEL-S-15 PE=2 SV=1
tr|E9PP50|E9PP50_HUMAN Cofilin-1 (Fragment) OS=Homo sapiens OX=9606 GN=CFL1 PE=1 SV=8
tr|E9PQB7|E9PQB7_HUMAN Cofilin-1 (Fragment) OS=Homo sapiens OX=9606 GN=CFL1 PE=1 SV=1
tr|E9PLJ3|E9PLJ3_HUMAN Cofilin-1 (Fragment) OS=Homo sapiens OX=9606 GN=CFL1 PE=1 SV=1
tr|B4E112|B4E112_HUMAN cDNA FLJ51435, moderately similar to Cofilin-1 OS=Homo sapiens OX=9606 PE=2 SV=1
R20190701005_P72,4004
R20190701005_P72,3384
R20190701005_P72,2837
R20190701005_P72,8417
sp|Q8NHW5|RLA0L_HUMAN 60S acidic ribosomal protein P0-like OS=Homo sapiens OX=9606 GN=RPLP0P6 PE=5 SV=1
R20190701005_P72,7031
R20190701005_P72,10846
R20190701005_P72,8924
R20190701005_P72,5100
tr|K7ER00|K7ER00_HUMAN Phenylalanine--tRNA ligase alpha subunit OS=Homo sapiens OX=9606 GN=FARSA PE=1 SV=1
sp|Q9Y285|SYFA_HUMAN Phenylalanine--tRNA ligase alpha subunit OS=Homo sapiens OX=9606 GN=FARSA PE=1 SV=3
tr|Q6IBR2|Q6IBR2_HUMAN FARSLA protein OS=Homo sapiens OX=9606 GN=FARSLA PE=2 SV=1
R20190701005_P72,6725
R20190701005_P72,8893
R20190701005_P72,11687
R20190701005_P72,4030
R20190701005_P72,7764
R20190701005_P72,10768
R20190701005_P72,8703
R20190701005_P72,9417
R20190701005_P72,9504
R20190701005_P72,5774
R20190701005_P72,4390
R20190701005_P72,5149
tr|Q6ZP37|Q6ZP37_HUMAN cDNA FLJ26554 fis, clone LNF01773, highly similar to Galactokinase OS=Homo sapiens OX=9606 PE=2 SV=1
sp|P51570|GALK1_HUMAN Galactokinase OS=Homo sapiens OX=9606 GN=GALK1 PE=1 SV=1
tr|V9HWE7|V9HWE7_HUMAN Epididymis secretory protein Li 19 OS=Homo sapiens OX=9606 GN=HEL-S-19 PE=2 SV=1
R20190701005_P72,7107
R20190701005_P72,9264
R20190701005_P72,5966
R20190701005_P72,10681
R20190701005_P72,9446
R20190701005_P72,9536
R20190701005_P72,3930
R20190701005_P72,4021
tr|V9HW77|V9HW77_HUMAN Epididymis luminal protein 211 OS=Homo sapiens OX=9606 GN=HEL-211 PE=2 SV=1
tr|B4DP56|B4DP56_HUMAN cDNA FLJ52237, highly similar to Creatine kinase B-type OS=Homo sapiens OX=9606 PE=2 SV=1
tr|A0A0S2Z471|A0A0S2Z471_HUMAN Creatine kinase brain isoform 2 (Fragment) OS=Homo sapiens OX=9606 GN=CKB PE=2 SV=1
sp|P12277|KCRB_HUMAN Creatine kinase B-type OS=Homo sapiens OX=9606 GN=CKB PE=1 SV=1
tr|V9HWH2|V9HWH2_HUMAN Creatine kinase brain isoform 1 OS=Homo sapiens OX=9606 GN=HEL-S-29 PE=1 SV=1
R20190701005_P72,11783
R20190701005_P72,11544
R20190701005_P72,10894
R20190701005_P72,10191
tr|V9HW80|V9HW80_HUMAN Epididymis luminal protein 220 OS=Homo sapiens OX=9606 GN=HEL-S-70 PE=1 SV=1
sp|P55072|TERA_HUMAN Transitional endoplasmic reticulum ATPase OS=Homo sapiens OX=9606 GN=VCP PE=1 SV=4
R20190701005_P72,9172
R20190701005_P72,5391
R20190701005_P72,11189
R20190701005_P72,4122
R20190701005_P72,9519
R20190701005_P72,8663
tr|B4DPP6|B4DPP6_HUMAN cDNA FLJ54371, highly similar to Serum albumin OS=Homo sapiens OX=9606 PE=2 SV=1
tr|B2RBS8|B2RBS8_HUMAN cDNA, FLJ95666, highly similar to Homo sapiens albumin (ALB), mRNA OS=Homo sapiens OX=9606 PE=2 SV=1
tr|C9JKR2|C9JKR2_HUMAN Albumin, isoform CRA_k OS=Homo sapiens OX=9606 GN=ALB PE=1 SV=1
tr|D6RHD5|D6RHD5_HUMAN Serum albumin OS=Homo sapiens OX=9606 GN=ALB PE=1 SV=1
tr|B7WNR0|B7WNR0_HUMAN Serum albumin OS=Homo sapiens OX=9606 GN=ALB PE=1 SV=1
R20190701005_P72,5855
R20190701005_P72,8609
R20190701005_P72,8646
R20190701005_P72,6660
sp|P12268|IMDH2_HUMAN Inosine-5'-monophosphate dehydrogenase 2 OS=Homo sapiens OX=9606 GN=IMPDH2 PE=1 SV=2
tr|A0A384N6C2|A0A384N6C2_HUMAN Inosine-5'-monophosphate dehydrogenase OS=Homo sapiens OX=9606 GN=IMPDH PE=2 SV=1
tr|H0Y4R1|H0Y4R1_HUMAN Inosine-5'-monophosphate dehydrogenase 2 (Fragment) OS=Homo sapiens OX=9606 GN=IMPDH2 PE=1 SV=1
R20190701005_P72,10736
R20190701005_P72,4986
R20190701005_P72,11120
sp|P14866|HNRPL_HUMAN Heterogeneous nuclear ribonucleoprotein L OS=Homo sapiens OX=9606 GN=HNRNPL PE=1 SV=2
tr|B2R959|B2R959_HUMAN cDNA, FLJ94229, highly similar to Homo sapiens heterogeneous nuclear ribonucleoprotein L (HNRPL),mRNA OS=Homo sapiens OX=9606 PE=2 SV=1
tr|A0A384N6C7|A0A384N6C7_HUMAN Epididymis secretory sperm binding protein OS=Homo sapiens OX=9606 PE=2 SV=1
tr|Q6NTA2|Q6NTA2_HUMAN HNRNPL protein (Fragment) OS=Homo sapiens OX=9606 GN=HNRNPL PE=2 SV=2
tr|A0A3B3ITJ4|A0A3B3ITJ4_HUMAN Heterogeneous nuclear ribonucleoprotein L (Fragment) OS=Homo sapiens OX=9606 GN=HNRNPL PE=1 SV=1
tr|M0QXS5|M0QXS5_HUMAN Heterogeneous nuclear ribonucleoprotein L (Fragment) OS=Homo sapiens OX=9606 GN=HNRNPL PE=1 SV=1
R20190701005_P72,6459
R20190701005_P72,8999
R20190701005_P72,9780
sp|P15924|DESP_HUMAN Desmoplakin OS=Homo sapiens OX=9606 GN=DSP PE=1 SV=3
tr|Q4LE79|Q4LE79_HUMAN DSP variant protein (Fragment) OS=Homo sapiens OX=9606 GN=DSP variant protein PE=2 SV=1
R20190701005_P72,6995
R20190701005_P72,9766
R20190701005_P72,4933
sp|P25398|RS12_HUMAN 40S ribosomal protein S12 OS=Homo sapiens OX=9606 GN=RPS12 PE=1 SV=3
R20190701005_P72,10703
R20190701005_P72,9875
R20190701005_P72,6851
sp|P30050|RL12_HUMAN 60S ribosomal protein L12 OS=Homo sapiens OX=9606 GN=RPL12 PE=1 SV=1
tr|Q59FI9|Q59FI9_HUMAN Ribosomal protein L12 variant (Fragment) OS=Homo sapiens OX=9606 PE=2 SV=1
R20190701005_P72,7898
R20190701005_P72,9002
R20190701005_P72,6871
R20190701005_P72,9224
R20190701005_P72,8287
R20190701005_P72,7593
sp|P32119|PRDX2_HUMAN Peroxiredoxin-2 OS=Homo sapiens OX=9606 GN=PRDX2 PE=1 SV=5
tr|V9HW12|V9HW12_HUMAN Epididymis secretory sperm binding protein Li 2a OS=Homo sapiens OX=9606 GN=HEL-S-2a PE=2 SV=1
tr|B4DF70|B4DF70_HUMAN cDNA FLJ60461, highly similar to Peroxiredoxin-2 OS=Homo sapiens OX=9606 PE=2 SV=1
R20190701005_P72,3808
R20190701005_P72,10814
R20190701005_P72,4500
R20190701005_P72,3128
R20190701005_P72,10259
tr|H3BM89|H3BM89_HUMAN 60S ribosomal protein L4 OS=Homo sapiens OX=9606 GN=RPL4 PE=1 SV=1
tr|B4DMJ6|B4DMJ6_HUMAN cDNA FLJ50996, highly similar to 60S ribosomal protein L4 OS=Homo sapiens OX=9606 PE=2 SV=1
R20190701005_P72,5740
R20190701005_P72,9142
R20190701005_P72,11542
sp|P46783|RS10_HUMAN 40S ribosomal protein S10 OS=Homo sapiens OX=9606 GN=RPS10 PE=1 SV=1
R20190701005_P72,8720
R20190701005_P72,12018
R20190701005_P72,12303
sp|Q06787|FMR1_HUMAN Synaptic functional regulator FMR1 OS=Homo sapiens OX=9606 GN=FMR1 PE=1 SV=1
tr|X5DQX7|X5DQX7_HUMAN Fragile X mental retardation 1 isoform A (Fragment) OS=Homo sapiens OX=9606 GN=FMR1 PE=2 SV=1
tr|W5ZQ92|W5ZQ92_HUMAN Fragile X mental retardation 1 OS=Homo sapiens OX=9606 GN=FMR1 PE=2 SV=1
tr|Q59GC1|Q59GC1_HUMAN Fragile X mental retardation 1 variant (Fragment) OS=Homo sapiens OX=9606 PE=2 SV=1
R20190701005_P72,3701
R20190701005_P72,8060
R20190701005_P72,3261
sp|Q8IWZ3|ANKH1_HUMAN Ankyrin repeat and KH domain-containing protein 1 OS=Homo sapiens OX=9606 GN=ANKHD1 PE=1 SV=1
R20190701005_P72,5178
R20190701005_P72,5034
R20190701005_P72,7027
sp|Q9UN37|VPS4A_HUMAN Vacuolar protein sorting-associated protein 4A OS=Homo sapiens OX=9606 GN=VPS4A PE=1 SV=1
tr|A0A024R705|A0A024R705_HUMAN Vacuolar protein sorting 4A (Yeast), isoform CRA_c OS=Homo sapiens OX=9606 GN=VPS4A PE=3 SV=1
tr|I3L4J1|I3L4J1_HUMAN Uncharacterized protein (Fragment) OS=Homo sapiens OX=9606 PE=1 SV=3
R20190701005_P72,9841
R20190701005_P72,11725
R20190701005_P72,2803
sp|Q9Y265|RUVB1_HUMAN RuvB-like 1 OS=Homo sapiens OX=9606 GN=RUVBL1 PE=1 SV=1
tr|A0A384MTR5|A0A384MTR5_HUMAN RuvB-like helicase OS=Homo sapiens OX=9606 PE=2 SV=1
tr|B5BUB1|B5BUB1_HUMAN RuvB-like helicase (Fragment) OS=Homo sapiens OX=9606 GN=RUVBL1 PE=2 SV=1
R20190701005_P72,4484
R20190701005_P72,11343
R20190701005_P72,5731
tr|A0A1W2PPL4|A0A1W2PPL4_HUMAN Heterogeneous nuclear ribonucleoprotein U OS=Homo sapiens OX=9606 GN=HNRNPU PE=1 SV=1
tr|A0A1W2PRZ7|A0A1W2PRZ7_HUMAN Heterogeneous nuclear ribonucleoprotein U (Fragment) OS=Homo sapiens OX=9606 GN=HNRNPU PE=1 SV=1
tr|A0A1W2PPS1|A0A1W2PPS1_HUMAN Heterogeneous nuclear ribonucleoprotein U OS=Homo sapiens OX=9606 GN=HNRNPU PE=1 SV=1
tr|A0A1W2PP34|A0A1W2PP34_HUMAN Heterogeneous nuclear ribonucleoprotein U OS=Homo sapiens OX=9606 GN=HNRNPU PE=1 SV=1
tr|Q7Z4Q5|Q7Z4Q5_HUMAN Heterogeneous nuclear ribonucleoprotein U (Scaffold attachment factor A), isoform CRA_a OS=Homo sapiens OX=9606 GN=HNRPU PE=2 SV=1
tr|A0A1W2PQ74|A0A1W2PQ74_HUMAN Heterogeneous nuclear ribonucleoprotein U OS=Homo sapiens OX=9606 GN=HNRNPU PE=1 SV=1
tr|A0A1W2PPH7|A0A1W2PPH7_HUMAN Heterogeneous nuclear ribonucleoprotein U OS=Homo sapiens OX=9606 GN=HNRNPU PE=1 SV=1
tr|A0A1W2PQL0|A0A1W2PQL0_HUMAN Heterogeneous nuclear ribonucleoprotein U (Fragment) OS=Homo sapiens OX=9606 GN=HNRNPU PE=1 SV=1
tr|A0A1W2PP35|A0A1W2PP35_HUMAN Heterogeneous nuclear ribonucleoprotein U (Fragment) OS=Homo sapiens OX=9606 GN=HNRNPU PE=1 SV=1
tr|B4DLR3|B4DLR3_HUMAN cDNA FLJ54020, highly similar to Heterogeneous nuclear ribonucleoprotein U OS=Homo sapiens OX=9606 PE=2 SV=1
tr|Q5RI18|Q5RI18_HUMAN Heterogeneous nuclear ribonucleoprotein U OS=Homo sapiens OX=9606 GN=HNRNPU PE=1 SV=9
tr|A0A1X7SBS1|A0A1X7SBS1_HUMAN Heterogeneous nuclear ribonucleoprotein U OS=Homo sapiens OX=9606 GN=HNRNPU PE=1 SV=1
R20190701005_P72,4636
R20190701005_P72,6039
R20190701005_P72,9602
tr|A0A384NKW7|A0A384NKW7_HUMAN Epididymis secretory sperm binding protein OS=Homo sapiens OX=9606 PE=2 SV=1
sp|P55060|XPO2_HUMAN Exportin-2 OS=Homo sapiens OX=9606 GN=CSE1L PE=1 SV=3
R20190701005_P72,7206
R20190701005_P72,5225
R20190701005_P72,4289
tr|A4UCT1|A4UCT1_HUMAN Glyceraldehyde 3-phosphate dehydrogenase (Fragment) OS=Homo sapiens OX=9606 PE=2 SV=1
tr|Q0QET7|Q0QET7_HUMAN Glyceraldehyde-3-phosphate dehydrogenase (Fragment) OS=Homo sapiens OX=9606 GN=GAPDH PE=2 SV=1
R20190701005_P72,2957
R20190701005_P72,9407
R20190701005_P72,9571
R20190701005_P72,3904
R20190701005_P72,5781
R20190701005_P72,10368
tr|B7Z4F6|B7Z4F6_HUMAN cDNA FLJ54912, highly similar to 60 kDa heat shock protein, mitochondrial OS=Homo sapiens OX=9606 PE=2 SV=1
R20190701005_P72,6218
R20190701005_P72,8105
R20190701005_P72,5210
tr|B4DQN8|B4DQN8_HUMAN cDNA FLJ50056, highly similar to Homo sapiens BAT2 domain containing 1 (BAT2D1), mRNA (Fragment) OS=Homo sapiens OX=9606 PE=2 SV=1
sp|Q9Y520|PRC2C_HUMAN Protein PRRC2C OS=Homo sapiens OX=9606 GN=PRRC2C PE=1 SV=4
tr|E7EPN9|E7EPN9_HUMAN Protein PRRC2C OS=Homo sapiens OX=9606 GN=PRRC2C PE=1 SV=1
R20190701005_P72,7174
R20190701005_P72,3291
R20190701005_P72,3325
tr|E9KL35|E9KL35_HUMAN Epididymis tissue sperm binding protein Li 3a OS=Homo sapiens OX=9606 PE=1 SV=1
tr|D6REE5|D6REE5_HUMAN Receptor of-activated protein C kinase 1 (Fragment) OS=Homo sapiens OX=9606 GN=RACK1 PE=1 SV=1
tr|D6RAC2|D6RAC2_HUMAN Receptor of-activated protein C kinase 1 OS=Homo sapiens OX=9606 GN=RACK1 PE=1 SV=1
sp|P63244|RACK1_HUMAN Receptor of activated protein C kinase 1 OS=Homo sapiens OX=9606 GN=RACK1 PE=1 SV=3
R20190701005_P72,4875
R20190701005_P72,6807
R20190701005_P72,10180
tr|E9PAU2|E9PAU2_HUMAN Ribonucleoprotein PTB-binding 1 OS=Homo sapiens OX=9606 GN=RAVER1 PE=1 SV=1
tr|A0A087WZ13|A0A087WZ13_HUMAN Ribonucleoprotein PTB-binding 1 OS=Homo sapiens OX=9606 GN=RAVER1 PE=1 SV=1
R20190701005_P72,4850
R20190701005_P72,8497
R20190701005_P72,7722
R20190701005_P72,6104
R20190701005_P72,9149
R20190701005_P72,5172
tr|K7ENH2|K7ENH2_HUMAN Proteasome activator complex subunit 3 (Fragment) OS=Homo sapiens OX=9606 GN=PSME3 PE=1 SV=1
R20190701005_P72,9857
R20190701005_P72,4817
R20190701005_P72,6460
tr|Q53GL5|Q53GL5_HUMAN Isocitrate dehydrogenase 2 (NADP+), mitochondrial variant (Fragment) OS=Homo sapiens OX=9606 PE=2 SV=1
sp|P48735|IDHP_HUMAN Isocitrate dehydrogenase [NADP], mitochondrial OS=Homo sapiens OX=9606 GN=IDH2 PE=1 SV=2
R20190701005_P72,11256
R20190701005_P72,5474
R20190701005_P72,10704
R20190701005_P72,9108
R20190701005_P72,9281
R20190701005_P72,7552
tr|Q7Z759|Q7Z759_HUMAN CCT8 protein OS=Homo sapiens OX=9606 GN=CCT8 PE=2 SV=1
R20190701005_P72,4755
R20190701005_P72,8629
R20190701005_P72,4477
tr|Q8N5L9|Q8N5L9_HUMAN Ribosomal protein S2 OS=Homo sapiens OX=9606 GN=RPS2 PE=2 SV=1
tr|Q3KQT6|Q3KQT6_HUMAN Ribosomal protein S2 OS=Homo sapiens OX=9606 GN=RPS2 PE=2 SV=1
tr|Q8J014|Q8J014_HUMAN Ribosomal protein S2 OS=Homo sapiens OX=9606 GN=rps2 PE=2 SV=1
R20190701005_P72,8820
R20190701005_P72,11676
R20190701005_P72,5935
R20190701005_P72,10146
R20190701005_P72,3626
R20190701005_P72,3483
tr|V9HWC7|V9HWC7_HUMAN Epididymis secretory sperm binding protein Li 128m OS=Homo sapiens OX=9606 GN=HEL-S-128m PE=2 SV=1
sp|P30041|PRDX6_HUMAN Peroxiredoxin-6 OS=Homo sapiens OX=9606 GN=PRDX6 PE=1 SV=3
R20190701005_P72,6287
R20190701005_P72,11583
R20190701005_P72,10762
tr|Q59EM9|Q59EM9_HUMAN Ubiquitin C variant (Fragment) OS=Homo sapiens OX=9606 PE=2 SV=1
tr|Q96H31|Q96H31_HUMAN UBC protein (Fragment) OS=Homo sapiens OX=9606 GN=UBC PE=2 SV=2
tr|B2RDW1|B2RDW1_HUMAN Epididymis luminal protein 112 OS=Homo sapiens OX=9606 GN=RPS27A PE=2 SV=1
tr|A0A248RGE3|A0A248RGE3_HUMAN 40S ribosomal protein (Fragment) OS=Homo sapiens OX=9606 PE=2 SV=1
tr|Q9UFQ0|Q9UFQ0_HUMAN Uncharacterized protein DKFZp434K0435 (Fragment) OS=Homo sapiens OX=9606 GN=DKFZp434K0435 PE=2 SV=1
tr|Q66K58|Q66K58_HUMAN Uncharacterized protein (Fragment) OS=Homo sapiens OX=9606 PE=2 SV=1
R20190701005_P72,8821
R20190701005_P72,8879
R20190701005_P72,10078
tr|Q6PKI6|Q6PKI6_HUMAN YBX1 protein (Fragment) OS=Homo sapiens OX=9606 GN=YBX1 PE=2 SV=1
R20190701005_P72,6576
R20190701005_P72,6615
R20190701005_P72,3937
R20190701005_P72,5207
R20190701005_P72,10129
tr|O95036|O95036_HUMAN Similar to 60S ribosomal protein L7; similar to P18124 (PID:d133021) OS=Homo sapiens OX=9606 GN=WUGSC:H_RG054D04.1 PE=4 SV=1
tr|A8MUD9|A8MUD9_HUMAN 60S ribosomal protein L7 OS=Homo sapiens OX=9606 GN=RPL7 PE=1 SV=1
R20190701005_P72,8000
R20190701005_P72,4891
sp|P23284|PPIB_HUMAN Peptidyl-prolyl cis-trans isomerase B OS=Homo sapiens OX=9606 GN=PPIB PE=1 SV=2
tr|V9HWC6|V9HWC6_HUMAN Peptidyl-prolyl cis-trans isomerase OS=Homo sapiens OX=9606 GN=HEL-S-39 PE=2 SV=1
R20190701005_P72,8526
R20190701005_P72,10826
sp|P25205|MCM3_HUMAN DNA replication licensing factor MCM3 OS=Homo sapiens OX=9606 GN=MCM3 PE=1 SV=3
tr|Q8NHX6|Q8NHX6_HUMAN DNA helicase OS=Homo sapiens OX=9606 GN=HCC5 PE=2 SV=1
tr|A0A0S2Z492|A0A0S2Z492_HUMAN DNA helicase OS=Homo sapiens OX=9606 GN=MCM3 PE=2 SV=1
tr|B2R7C5|B2R7C5_HUMAN DNA helicase OS=Homo sapiens OX=9606 PE=2 SV=1
tr|A0A0S2Z4T1|A0A0S2Z4T1_HUMAN DNA helicase (Fragment) OS=Homo sapiens OX=9606 GN=MCM3 PE=2 SV=1
tr|Q53HJ4|Q53HJ4_HUMAN DNA helicase (Fragment) OS=Homo sapiens OX=9606 PE=2 SV=1
R20190701005_P72,5343
R20190701005_P72,9926
R20190701005_P72,5863
R20190701005_P72,3721
R20190701005_P72,7502
R20190701005_P72,6371
sp|P49588|SYAC_HUMAN Alanine--tRNA ligase, cytoplasmic OS=Homo sapiens OX=9606 GN=AARS PE=1 SV=2
R20190701005_P72,9309
R20190701005_P72,6185
sp|P51116|FXR2_HUMAN Fragile X mental retardation syndrome-related protein 2 OS=Homo sapiens OX=9606 GN=FXR2 PE=1 SV=2
R20190701005_P72,5170
sp|P61011|SRP54_HUMAN Signal recognition particle 54 kDa protein OS=Homo sapiens OX=9606 GN=SRP54 PE=1 SV=1
tr|G3V4F7|G3V4F7_HUMAN Signal recognition particle 54 kDa protein OS=Homo sapiens OX=9606 GN=SRP54 PE=1 SV=1
tr|B4DDS7|B4DDS7_HUMAN Signal recognition particle 54 kDa protein OS=Homo sapiens OX=9606 GN=SRP54 PE=2 SV=1
R20190701005_P72,7140
R20190701005_P72,7268
sp|P62280|RS11_HUMAN 40S ribosomal protein S11 OS=Homo sapiens OX=9606 GN=RPS11 PE=1 SV=3
tr|M0QZC5|M0QZC5_HUMAN 40S ribosomal protein S11 OS=Homo sapiens OX=9606 GN=RPS11 PE=1 SV=1
R20190701005_P72,8962
R20190701005_P72,6484
R20190701005_P72,8410
R20190701005_P72,9965
tr|B4DRX3|B4DRX3_HUMAN 60S ribosomal protein L6 OS=Homo sapiens OX=9606 PE=2 SV=1
tr|B2R4K7|B2R4K7_HUMAN 60S ribosomal protein L6 OS=Homo sapiens OX=9606 PE=2 SV=1
R20190701005_P72,5396
R20190701005_P72,6647
R20190701005_P72,4766
R20190701005_P72,11392
sp|Q5VT06|CE350_HUMAN Centrosome-associated protein 350 OS=Homo sapiens OX=9606 GN=CEP350 PE=1 SV=1
tr|A0A024R914|A0A024R914_HUMAN Centrosomal protein 350kDa, isoform CRA_a OS=Homo sapiens OX=9606 GN=CEP350 PE=4 SV=1
R20190701005_P72,3979
R20190701005_P72,6373
tr|Q8NEX4|Q8NEX4_HUMAN Dynein heavy chain (Fragment) OS=Homo sapiens OX=9606 PE=2 SV=1
R20190701005_P72,11555
R20190701005_P72,6638
sp|Q96AE4|FUBP1_HUMAN Far upstream element-binding protein 1 OS=Homo sapiens OX=9606 GN=FUBP1 PE=1 SV=3
tr|A0A384MDX9|A0A384MDX9_HUMAN Epididymis secretory sperm binding protein OS=Homo sapiens OX=9606 PE=2 SV=1
tr|B4DT31|B4DT31_HUMAN cDNA FLJ53425, highly similar to Far upstream element-binding protein 1 OS=Homo sapiens OX=9606 PE=2 SV=1
tr|E9PEB5|E9PEB5_HUMAN Far upstream element-binding protein 1 OS=Homo sapiens OX=9606 GN=FUBP1 PE=1 SV=1
tr|A0A1Z1G4M2|A0A1Z1G4M2_HUMAN FUBP1 OS=Homo sapiens OX=9606 GN=FUBP1 PE=2 SV=1
tr|B4DWL1|B4DWL1_HUMAN cDNA FLJ59240, highly similar to Far upstream element-binding protein 1 OS=Homo sapiens OX=9606 PE=2 SV=1
tr|B4E0X8|B4E0X8_HUMAN cDNA FLJ61021, highly similar to Far upstream element-binding protein 1 OS=Homo sapiens OX=9606 PE=2 SV=1
tr|Q59FU3|Q59FU3_HUMAN Far upstream element-binding protein variant (Fragment) OS=Homo sapiens OX=9606 PE=2 SV=1
R20190701005_P72,6125
sp|Q9UPQ9|TNR6B_HUMAN Trinucleotide repeat-containing gene 6B protein OS=Homo sapiens OX=9606 GN=TNRC6B PE=1 SV=4
tr|H0Y720|H0Y720_HUMAN Trinucleotide repeat-containing gene 6B protein (Fragment) OS=Homo sapiens OX=9606 GN=TNRC6B PE=1 SV=1
tr|A0A024R1T4|A0A024R1T4_HUMAN Trinucleotide repeat containing 6B, isoform CRA_b OS=Homo sapiens OX=9606 GN=TNRC6B PE=4 SV=1
R20190701005_P72,3396
R20190701005_P72,3546
sp|Q9Y266|NUDC_HUMAN Nuclear migration protein nudC OS=Homo sapiens OX=9606 GN=NUDC PE=1 SV=1
R20190701005_P72,2841
R20190701005_P72,4752
tr|A0A024R1K8|A0A024R1K8_HUMAN Splicing factor 3a, subunit 1, 120kDa, isoform CRA_a OS=Homo sapiens OX=9606 GN=SF3A1 PE=4 SV=1
sp|Q15459|SF3A1_HUMAN Splicing factor 3A subunit 1 OS=Homo sapiens OX=9606 GN=SF3A1 PE=1 SV=1
R20190701005_P72,3512
R20190701005_P72,3416
tr|A0A024R1Q8|A0A024R1Q8_HUMAN Ribosomal protein L23, isoform CRA_b OS=Homo sapiens OX=9606 GN=RPL23 PE=3 SV=1
tr|Q9BTQ7|Q9BTQ7_HUMAN Similar to ribosomal protein L23 (Fragment) OS=Homo sapiens OX=9606 PE=2 SV=1
sp|P62829|RL23_HUMAN 60S ribosomal protein L23 OS=Homo sapiens OX=9606 GN=RPL23 PE=1 SV=1
R20190701005_P72,9025
R20190701005_P72,10136
tr|Q9BQ02|Q9BQ02_HUMAN NCL protein OS=Homo sapiens OX=9606 PE=2 SV=1
tr|H7BY16|H7BY16_HUMAN Nucleolin (Fragment) OS=Homo sapiens OX=9606 GN=NCL PE=1 SV=8
R20190701005_P72,3487
R20190701005_P72,10137
tr|A0A024R904|A0A024R904_HUMAN Calcyclin binding protein, isoform CRA_a OS=Homo sapiens OX=9606 GN=CACYBP PE=4 SV=1
sp|Q9HB71|CYBP_HUMAN Calcyclin-binding protein OS=Homo sapiens OX=9606 GN=CACYBP PE=1 SV=2
tr|Q6NVY0|Q6NVY0_HUMAN Calcyclin binding protein OS=Homo sapiens OX=9606 GN=CACYBP PE=2 SV=1
R20190701005_P72,9779
R20190701005_P72,10445
tr|A0A024RDE5|A0A024RDE5_HUMAN Ras-GTPase activating protein SH3 domain-binding protein 2, isoform CRA_a OS=Homo sapiens OX=9606 GN=G3BP2 PE=4 SV=1
tr|A8K6V7|A8K6V7_HUMAN cDNA FLJ76053, highly similar to Homo sapiens Ras-GTPase activating protein SH3 domain-binding protein 2 (G3BP2), transcript variant 3, mRNA OS=Homo sapiens OX=9606 PE=2 SV=1
sp|Q9UN86|G3BP2_HUMAN Ras GTPase-activating protein-binding protein 2 OS=Homo sapiens OX=9606 GN=G3BP2 PE=1 SV=2
tr|A0A024RDB2|A0A024RDB2_HUMAN Ras-GTPase activating protein SH3 domain-binding protein 2, isoform CRA_b OS=Homo sapiens OX=9606 GN=G3BP2 PE=4 SV=1
R20190701005_P72,5364
R20190701005_P72,4740
R20190701005_P72,9315
R20190701005_P72,2988
R20190701005_P72,3136
R20190701005_P72,11181
tr|A0A384MTW7|A0A384MTW7_HUMAN Nucleoside diphosphate kinase OS=Homo sapiens OX=9606 PE=2 SV=1
sp|P15531|NDKA_HUMAN Nucleoside diphosphate kinase A OS=Homo sapiens OX=9606 GN=NME1 PE=1 SV=1
R20190701005_P72,5708
R20190701005_P72,8146
tr|A0A3B3IU45|A0A3B3IU45_HUMAN DNA helicase OS=Homo sapiens OX=9606 GN=MCM4 PE=1 SV=1
tr|B3KMX0|B3KMX0_HUMAN DNA helicase OS=Homo sapiens OX=9606 PE=2 SV=1
tr|A0A024R7U6|A0A024R7U6_HUMAN DNA helicase OS=Homo sapiens OX=9606 GN=MCM4 PE=3 SV=1
tr|A0A3B3IS57|A0A3B3IS57_HUMAN DNA helicase OS=Homo sapiens OX=9606 GN=MCM4 PE=1 SV=1
tr|B4DLA6|B4DLA6_HUMAN DNA helicase OS=Homo sapiens OX=9606 PE=2 SV=1
tr|A0A3B3IT92|A0A3B3IT92_HUMAN DNA helicase OS=Homo sapiens OX=9606 GN=MCM4 PE=1 SV=1
tr|E5RG31|E5RG31_HUMAN DNA replication licensing factor MCM4 (Fragment) OS=Homo sapiens OX=9606 GN=MCM4 PE=1 SV=9
sp|P33991|MCM4_HUMAN DNA replication licensing factor MCM4 OS=Homo sapiens OX=9606 GN=MCM4 PE=1 SV=5
R20190701005_P72,10077
R20190701005_P72,10672
R20190701005_P72,3251
R20190701005_P72,3282
tr|B2R7W4|B2R7W4_HUMAN cDNA, FLJ93632, highly similar to Homo sapiens heterogeneous nuclear ribonucleoprotein R (HNRPR), mRNA OS=Homo sapiens OX=9606 PE=2 SV=1
tr|B4DT28|B4DT28_HUMAN Heterogeneous nuclear ribonucleoprotein R OS=Homo sapiens OX=9606 GN=HNRNPR PE=1 SV=1
tr|B4DMB1|B4DMB1_HUMAN cDNA FLJ53358, highly similar to Heterogeneous nuclear ribonucleoprotein R OS=Homo sapiens OX=9606 PE=2 SV=1
tr|Q0VGD6|Q0VGD6_HUMAN HNRPR protein (Fragment) OS=Homo sapiens OX=9606 GN=HNRPR PE=2 SV=1
sp|O43390|HNRPR_HUMAN Heterogeneous nuclear ribonucleoprotein R OS=Homo sapiens OX=9606 GN=HNRNPR PE=1 SV=1
tr|Q6MZS5|Q6MZS5_HUMAN Uncharacterized protein DKFZp686A13234 (Fragment) OS=Homo sapiens OX=9606 GN=DKFZp686A13234 PE=2 SV=1
R20190701005_P72,10555
R20190701005_P72,3462
R20190701005_P72,12150
R20190701005_P72,6934
tr|B4DXI1|B4DXI1_HUMAN cDNA FLJ54333, highly similar to T-complex protein 1 subunit epsilon OS=Homo sapiens OX=9606 PE=2 SV=1
tr|B7ZAR1|B7ZAR1_HUMAN T-complex protein 1 subunit epsilon OS=Homo sapiens OX=9606 GN=CCT5 PE=1 SV=1
tr|V9HW37|V9HW37_HUMAN Epididymis secretory protein Li 69 OS=Homo sapiens OX=9606 GN=HEL-S-69 PE=1 SV=1
tr|B4DE30|B4DE30_HUMAN cDNA FLJ51711, highly similar to T-complex protein 1 subunit epsilon OS=Homo sapiens OX=9606 PE=2 SV=1
tr|E7ENZ3|E7ENZ3_HUMAN T-complex protein 1 subunit epsilon OS=Homo sapiens OX=9606 GN=CCT5 PE=1 SV=1
tr|B4DX08|B4DX08_HUMAN cDNA FLJ58784, highly similar to T-complex protein 1 subunit epsilon OS=Homo sapiens OX=9606 PE=2 SV=1
tr|E9PCA1|E9PCA1_HUMAN T-complex protein 1 subunit epsilon OS=Homo sapiens OX=9606 GN=CCT5 PE=1 SV=1
tr|B4DYC8|B4DYC8_HUMAN cDNA FLJ52361, highly similar to T-complex protein 1 subunit epsilon OS=Homo sapiens OX=9606 PE=2 SV=1
tr|B4DZT5|B4DZT5_HUMAN cDNA FLJ53116, highly similar to T-complex protein 1 subunit epsilon OS=Homo sapiens OX=9606 PE=2 SV=1
tr|Q9BU08|Q9BU08_HUMAN Uncharacterized protein (Fragment) OS=Homo sapiens OX=9606 PE=2 SV=1
tr|B4DDU6|B4DDU6_HUMAN cDNA FLJ50442, highly similar to T-complex protein 1 subunit epsilon OS=Homo sapiens OX=9606 PE=2 SV=1
R20190701005_P72,5443
R20190701005_P72,5870
tr|C9J5S7|C9J5S7_HUMAN Peptidyl-prolyl cis-trans isomerase OS=Homo sapiens OX=9606 GN=PPIA PE=1 SV=1
tr|A8K486|A8K486_HUMAN Peptidyl-prolyl cis-trans isomerase OS=Homo sapiens OX=9606 PE=2 SV=1
tr|B2RE56|B2RE56_HUMAN Peptidyl-prolyl cis-trans isomerase OS=Homo sapiens OX=9606 PE=2 SV=1
tr|Q71V99|Q71V99_HUMAN Peptidyl-prolyl cis-trans isomerase OS=Homo sapiens OX=9606 PE=2 SV=1
tr|V9HWF5|V9HWF5_HUMAN Peptidyl-prolyl cis-trans isomerase OS=Homo sapiens OX=9606 GN=HEL-S-69p PE=1 SV=1
sp|P62937|PPIA_HUMAN Peptidyl-prolyl cis-trans isomerase A OS=Homo sapiens OX=9606 GN=PPIA PE=1 SV=2
tr|F8WE65|F8WE65_HUMAN Peptidyl-prolyl cis-trans isomerase OS=Homo sapiens OX=9606 GN=PPIA PE=1 SV=1
R20190701005_P72,10221
R20190701005_P72,4572
R20190701005_P72,5987
tr|E9PHA2|E9PHA2_HUMAN Condensin complex subunit 2 OS=Homo sapiens OX=9606 GN=NCAPH PE=1 SV=1
sp|Q15003|CND2_HUMAN Condensin complex subunit 2 OS=Homo sapiens OX=9606 GN=NCAPH PE=1 SV=3
tr|C9J470|C9J470_HUMAN Condensin complex subunit 2 (Fragment) OS=Homo sapiens OX=9606 GN=NCAPH PE=1 SV=8
tr|A8K4T8|A8K4T8_HUMAN Condensin complex subunit 2 OS=Homo sapiens OX=9606 PE=2 SV=1
R20190701005_P72,2996
R20190701005_P72,2527
R20190701005_P72,3404
R20190701005_P72,10610
R20190701005_P72,5476
tr|H0YKD8|H0YKD8_HUMAN 60S ribosomal protein L28 OS=Homo sapiens OX=9606 GN=RPL28 PE=1 SV=1
tr|H0YMF4|H0YMF4_HUMAN 60S ribosomal protein L28 OS=Homo sapiens OX=9606 GN=RPL28 PE=1 SV=1
sp|P46779|RL28_HUMAN 60S ribosomal protein L28 OS=Homo sapiens OX=9606 GN=RPL28 PE=1 SV=3
tr|Q59F34|Q59F34_HUMAN Ribosomal protein L28 variant (Fragment) OS=Homo sapiens OX=9606 PE=2 SV=1
tr|H0YLP6|H0YLP6_HUMAN 60S ribosomal protein L28 OS=Homo sapiens OX=9606 GN=RPL28 PE=1 SV=1
R20190701005_P72,5208
R20190701005_P72,8627
tr|H3BTB7|H3BTB7_HUMAN Probable glutamate--tRNA ligase, mitochondrial OS=Homo sapiens OX=9606 GN=EARS2 PE=1 SV=1
sp|Q5JPH6|SYEM_HUMAN Probable glutamate--tRNA ligase, mitochondrial OS=Homo sapiens OX=9606 GN=EARS2 PE=1 SV=2
R20190701005_P72,3724
R20190701005_P72,3650
tr|H7C367|H7C367_HUMAN Non-POU domain-containing octamer-binding protein (Fragment) OS=Homo sapiens OX=9606 GN=NONO PE=1 SV=8
R20190701005_P72,3176
tr|C9JP00|C9JP00_HUMAN Muscleblind-like protein 1 OS=Homo sapiens OX=9606 GN=MBNL1 PE=1 SV=1
tr|A0A0A0MQX8|A0A0A0MQX8_HUMAN Muscleblind-like protein 1 OS=Homo sapiens OX=9606 GN=MBNL1 PE=1 SV=1
sp|Q9NR56|MBNL1_HUMAN Muscleblind-like protein 1 OS=Homo sapiens OX=9606 GN=MBNL1 PE=1 SV=2
R20190701005_P72,3105
R20190701005_P72,3248
tr|I3L397|I3L397_HUMAN Eukaryotic translation initiation factor 5A (Fragment) OS=Homo sapiens OX=9606 GN=EIF5A PE=1 SV=8
sp|P63241|IF5A1_HUMAN Eukaryotic translation initiation factor 5A-1 OS=Homo sapiens OX=9606 GN=EIF5A PE=1 SV=2
tr|I3L504|I3L504_HUMAN Eukaryotic translation initiation factor 5A-1 OS=Homo sapiens OX=9606 GN=EIF5A PE=1 SV=1
R20190701005_P72,3456
R20190701005_P72,6036
tr|J3KSP2|J3KSP2_HUMAN 60S ribosomal protein L38 (Fragment) OS=Homo sapiens OX=9606 GN=RPL38 PE=1 SV=1
tr|J3QL01|J3QL01_HUMAN 60S ribosomal protein L38 OS=Homo sapiens OX=9606 GN=RPL38 PE=1 SV=1
sp|P63173|RL38_HUMAN 60S ribosomal protein L38 OS=Homo sapiens OX=9606 GN=RPL38 PE=1 SV=2
tr|A0A024R8P8|A0A024R8P8_HUMAN Ribosomal protein L38, isoform CRA_a OS=Homo sapiens OX=9606 GN=RPL38 PE=3 SV=1
tr|J3KT73|J3KT73_HUMAN 60S ribosomal protein L38 OS=Homo sapiens OX=9606 GN=RPL38 PE=1 SV=1
R20190701005_P72,4375
R20190701005_P72,10542
tr|B4E102|B4E102_HUMAN cDNA FLJ57766, moderately similar to Eukaryotic initiation factor 4A-I OS=Homo sapiens OX=9606 PE=2 SV=1
tr|J3QS69|J3QS69_HUMAN Eukaryotic initiation factor 4A-I (Fragment) OS=Homo sapiens OX=9606 GN=EIF4A1 PE=1 SV=1
R20190701005_P72,8321
R20190701005_P72,7483
R20190701005_P72,4810
R20190701005_P72,7761
R20190701005_P72,5123
R20190701005_P72,3478
tr|Q4ZG57|Q4ZG57_HUMAN DNA helicase (Fragment) OS=Homo sapiens OX=9606 GN=MCM6 PE=3 SV=1
sp|Q14566|MCM6_HUMAN DNA replication licensing factor MCM6 OS=Homo sapiens OX=9606 GN=MCM6 PE=1 SV=1
R20190701005_P72,4429
R20190701005_P72,4114
tr|Q5HY57|Q5HY57_HUMAN Emerin OS=Homo sapiens OX=9606 GN=EMD PE=1 SV=1
sp|P50402|EMD_HUMAN Emerin OS=Homo sapiens OX=9606 GN=EMD PE=1 SV=1
R20190701005_P72,4943
R20190701005_P72,5009
tr|Q9H369|Q9H369_HUMAN PRO1633 OS=Homo sapiens OX=9606 PE=2 SV=1
tr|F5GWF6|F5GWF6_HUMAN T-complex protein 1 subunit beta OS=Homo sapiens OX=9606 GN=CCT2 PE=1 SV=2
tr|F8VQ14|F8VQ14_HUMAN T-complex protein 1 subunit beta OS=Homo sapiens OX=9606 GN=CCT2 PE=1 SV=1
tr|V9HW96|V9HW96_HUMAN Chaperonin containing TCP1, subunit 2 (Beta), isoform CRA_b OS=Homo sapiens OX=9606 GN=HEL-S-100n PE=1 SV=1
tr|B7Z4R3|B7Z4R3_HUMAN cDNA FLJ50585, highly similar to T-complex protein 1 subunit beta OS=Homo sapiens OX=9606 PE=2 SV=1
R20190701005_P72,8150
R20190701005_P72,11795
sp|D6RIA3|CD054_HUMAN Uncharacterized protein C4orf54 OS=Homo sapiens OX=9606 GN=C4orf54 PE=2 SV=1
R20190701005_P72,5107
R20190701005_P72,5256
R20190701005_P72,4465
R20190701005_P72,4759
sp|P60866|RS20_HUMAN 40S ribosomal protein S20 OS=Homo sapiens OX=9606 GN=RPS20 PE=1 SV=1
tr|E5RJX2|E5RJX2_HUMAN 40S ribosomal protein S20 OS=Homo sapiens OX=9606 GN=RPS20 PE=1 SV=1
tr|E5RIP1|E5RIP1_HUMAN 40S ribosomal protein S20 OS=Homo sapiens OX=9606 GN=RPS20 PE=1 SV=1
R20190701005_P72,6788
R20190701005_P72,6850
sp|Q7RTP6|MICA3_HUMAN [F-actin]-monooxygenase MICAL3 OS=Homo sapiens OX=9606 GN=MICAL3 PE=1 SV=2
tr|J3QQT0|J3QQT0_HUMAN [F-actin]-monooxygenase MICAL3 (Fragment) OS=Homo sapiens OX=9606 GN=MICAL3 PE=1 SV=8
tr|A8K0E1|A8K0E1_HUMAN cDNA FLJ78351 OS=Homo sapiens OX=9606 PE=2 SV=1
R20190701005_P72,6682
R20190701005_P72,6708
R20190701005_P72,7629
R20190701005_P72,7947
tr|D6R9V3|D6R9V3_HUMAN Coiled-coil and C2 domain-containing protein 2A (Fragment) OS=Homo sapiens OX=9606 GN=CC2D2A PE=1 SV=1
sp|Q9P2K1|C2D2A_HUMAN Coiled-coil and C2 domain-containing protein 2A OS=Homo sapiens OX=9606 GN=CC2D2A PE=1 SV=3
tr|B2R8Q2|B2R8Q2_HUMAN Sulfotransferase OS=Homo sapiens OX=9606 PE=2 SV=1
tr|A0A140T8Y7|A0A140T8Y7_HUMAN Coiled-coil and C2 domain-containing protein 2A (Fragment) OS=Homo sapiens OX=9606 GN=CC2D2A PE=1 SV=1
tr|Q59EL7|Q59EL7_HUMAN Sulfotransferase (Fragment) OS=Homo sapiens OX=9606 PE=2 SV=1
sp|Q9Y278|HS3S2_HUMAN Heparan sulfate glucosamine 3-O-sulfotransferase 2 OS=Homo sapiens OX=9606 GN=HS3ST2 PE=1 SV=1
R20190701005_P72,5236
R20190701005_P72,5258
tr|H0YJ21|H0YJ21_HUMAN Cytoplasmic dynein 1 heavy chain 1 (Fragment) OS=Homo sapiens OX=9606 GN=DYNC1H1 PE=1 SV=2
R20190701005_P72,10143
R20190701005_P72,4737
tr|H0YNX6|H0YNX6_HUMAN Electron transfer flavoprotein subunit alpha, mitochondrial (Fragment) OS=Homo sapiens OX=9606 GN=ETFA PE=1 SV=1
tr|H0YK49|H0YK49_HUMAN Electron transfer flavoprotein subunit alpha, mitochondrial OS=Homo sapiens OX=9606 GN=ETFA PE=1 SV=1
tr|A0A0S2Z3M4|A0A0S2Z3M4_HUMAN Electron-transfer-flavoprotein alpha polypeptide isoform 3 (Fragment) OS=Homo sapiens OX=9606 GN=ETFA PE=2 SV=1
tr|H0YL12|H0YL12_HUMAN Electron transfer flavoprotein subunit alpha, mitochondrial (Fragment) OS=Homo sapiens OX=9606 GN=ETFA PE=1 SV=8
tr|H0YLU7|H0YLU7_HUMAN Electron transfer flavoprotein subunit alpha, mitochondrial (Fragment) OS=Homo sapiens OX=9606 GN=ETFA PE=1 SV=1
sp|P13804|ETFA_HUMAN Electron transfer flavoprotein subunit alpha, mitochondrial OS=Homo sapiens OX=9606 GN=ETFA PE=1 SV=1
tr|A0A0S2Z3L0|A0A0S2Z3L0_HUMAN Electron-transfer-flavoprotein alpha polypeptide isoform 1 (Fragment) OS=Homo sapiens OX=9606 GN=ETFA PE=2 SV=1
R20190701005_P72,8090
R20190701005_P72,9383
R20190701005_P72,7756
R20190701005_P72,8145
sp|A5D6W6|FITM1_HUMAN Fat storage-inducing transmembrane protein 1 OS=Homo sapiens OX=9606 GN=FITM1 PE=2 SV=1
R20190701005_P72,3951
sp|A6NCL7|AN33B_HUMAN Ankyrin repeat domain-containing protein 33B OS=Homo sapiens OX=9606 GN=ANKRD33B PE=3 SV=1
R20190701005_P72,3138
sp|A6NKX4|S22AV_HUMAN Putative solute carrier family 22 member 31 OS=Homo sapiens OX=9606 GN=SLC22A31 PE=3 SV=4
R20190701005_P72,4340
sp|C9J3V5|TEX22_HUMAN Testis-expressed protein 22 OS=Homo sapiens OX=9606 GN=TEX22 PE=2 SV=1
R20190701005_P72,4601
sp|O00425|IF2B3_HUMAN Insulin-like growth factor 2 mRNA-binding protein 3 OS=Homo sapiens OX=9606 GN=IGF2BP3 PE=1 SV=2
R20190701005_P72,2843
sp|O00541|PESC_HUMAN Pescadillo homolog OS=Homo sapiens OX=9606 GN=PES1 PE=1 SV=1
tr|B2RDF2|B2RDF2_HUMAN Pescadillo homolog OS=Homo sapiens OX=9606 GN=PES1 PE=2 SV=1
tr|B5MCF9|B5MCF9_HUMAN Pescadillo homolog OS=Homo sapiens OX=9606 GN=PES1 PE=1 SV=1
R20190701005_P72,5308
sp|O14980|XPO1_HUMAN Exportin-1 OS=Homo sapiens OX=9606 GN=XPO1 PE=1 SV=1
tr|B4DR01|B4DR01_HUMAN cDNA FLJ55480, highly similar to Exportin-1 OS=Homo sapiens OX=9606 PE=2 SV=1
tr|B7ZB16|B7ZB16_HUMAN cDNA, FLJ79380, highly similar to Exportin-1 OS=Homo sapiens OX=9606 PE=2 SV=1
tr|B3KWD0|B3KWD0_HUMAN cDNA FLJ42779 fis, clone BRAWH3005300, highly similar to Exportin-1 OS=Homo sapiens OX=9606 PE=2 SV=1
R20190701005_P72,10199
sp|O15027|SC16A_HUMAN Protein transport protein Sec16A OS=Homo sapiens OX=9606 GN=SEC16A PE=1 SV=4
tr|A0A0C4DH09|A0A0C4DH09_HUMAN Protein transport protein Sec16A (Fragment) OS=Homo sapiens OX=9606 GN=SEC16A PE=1 SV=1
tr|A0A3F2YNX0|A0A3F2YNX0_HUMAN Protein transport protein sec16 OS=Homo sapiens OX=9606 GN=SEC16A PE=1 SV=1
tr|A0A3F2YNZ0|A0A3F2YNZ0_HUMAN Protein transport protein sec16 OS=Homo sapiens OX=9606 GN=SEC16A PE=1 SV=1
tr|A4QN19|A4QN19_HUMAN Protein transport protein sec16 (Fragment) OS=Homo sapiens OX=9606 GN=SEC16A PE=2 SV=1
tr|X6RGP5|X6RGP5_HUMAN Protein transport protein sec16 (Fragment) OS=Homo sapiens OX=9606 GN=SEC16A PE=1 SV=1
tr|F1T0I1|F1T0I1_HUMAN Protein transport protein sec16 OS=Homo sapiens OX=9606 GN=SEC16A PE=1 SV=1
tr|A4QN18|A4QN18_HUMAN Protein transport protein sec16 (Fragment) OS=Homo sapiens OX=9606 GN=SEC16A PE=2 SV=1
tr|Q9BV84|Q9BV84_HUMAN SEC16A protein (Fragment) OS=Homo sapiens OX=9606 GN=SEC16A PE=2 SV=2
R20190701005_P72,3948
sp|O15078|CE290_HUMAN Centrosomal protein of 290 kDa OS=Homo sapiens OX=9606 GN=CEP290 PE=1 SV=2
tr|J3KNF5|J3KNF5_HUMAN Centrosomal protein of 290 kDa OS=Homo sapiens OX=9606 GN=CEP290 PE=1 SV=1
R20190701005_P72,6025
sp|O15397|IPO8_HUMAN Importin-8 OS=Homo sapiens OX=9606 GN=IPO8 PE=1 SV=2
tr|H0YH64|H0YH64_HUMAN Importin-8 (Fragment) OS=Homo sapiens OX=9606 GN=IPO8 PE=1 SV=1
tr|Q59F59|Q59F59_HUMAN Importin 8 variant (Fragment) OS=Homo sapiens OX=9606 PE=2 SV=1
R20190701005_P72,4099
sp|O43819|SCO2_HUMAN Protein SCO2 homolog, mitochondrial OS=Homo sapiens OX=9606 GN=SCO2 PE=1 SV=3
R20190701005_P72,5775
sp|O76031|CLPX_HUMAN ATP-dependent Clp protease ATP-binding subunit clpX-like, mitochondrial OS=Homo sapiens OX=9606 GN=CLPX PE=1 SV=2
tr|Q9H072|Q9H072_HUMAN Uncharacterized protein DKFZp586J151 OS=Homo sapiens OX=9606 GN=DKFZp586J151 PE=2 SV=1
tr|A0A024R5X7|A0A024R5X7_HUMAN ClpX caseinolytic peptidase X homolog (E. coli), isoform CRA_a OS=Homo sapiens OX=9606 GN=CLPX PE=4 SV=1
R20190701005_P72,9993
sp|O95831|AIFM1_HUMAN Apoptosis-inducing factor 1, mitochondrial OS=Homo sapiens OX=9606 GN=AIFM1 PE=1 SV=1
tr|A0A140VK04|A0A140VK04_HUMAN Testicular secretory protein Li 4 OS=Homo sapiens OX=9606 PE=2 SV=1
tr|E9PMA0|E9PMA0_HUMAN Apoptosis-inducing factor 1, mitochondrial OS=Homo sapiens OX=9606 GN=AIFM1 PE=1 SV=1
R20190701005_P72,4313
sp|P04792|HSPB1_HUMAN Heat shock protein beta-1 OS=Homo sapiens OX=9606 GN=HSPB1 PE=1 SV=2
tr|V9HW43|V9HW43_HUMAN Epididymis secretory protein Li 102 OS=Homo sapiens OX=9606 GN=HEL-S-102 PE=2 SV=1
tr|F8WE04|F8WE04_HUMAN Heat shock protein beta-1 OS=Homo sapiens OX=9606 GN=HSPB1 PE=1 SV=1
R20190701005_P72,10815
sp|P07814|SYEP_HUMAN Bifunctional glutamate/proline--tRNA ligase OS=Homo sapiens OX=9606 GN=EPRS PE=1 SV=5
R20190701005_P72,4716
sp|P0C1H6|H2BFM_HUMAN Histone H2B type F-M OS=Homo sapiens OX=9606 GN=H2BFM PE=1 SV=2
tr|A9UJN3|A9UJN3_HUMAN H2B histone family, member M (Fragment) OS=Homo sapiens OX=9606 GN=H2BFM PE=1 SV=2
tr|W0TYI6|W0TYI6_HUMAN H2B histone family, member M OS=Homo sapiens OX=9606 GN=H2BFM PE=3 SV=1
R20190701005_P72,7575
sp|P0DKV0|S31C1_HUMAN Putative spermatogenesis-associated protein 31C1 OS=Homo sapiens OX=9606 GN=SPATA31C1 PE=5 SV=1
R20190701005_P72,2827
sp|P10092|CALCB_HUMAN Calcitonin gene-related peptide 2 OS=Homo sapiens OX=9606 GN=CALCB PE=1 SV=1
tr|E7ESF5|E7ESF5_HUMAN Calcitonin gene-related peptide 2 OS=Homo sapiens OX=9606 GN=CALCB PE=1 SV=1
sp|P06881|CALCA_HUMAN Calcitonin gene-related peptide 1 OS=Homo sapiens OX=9606 GN=CALCA PE=1 SV=4
R20190701005_P72,6887
sp|P11498|PYC_HUMAN Pyruvate carboxylase, mitochondrial OS=Homo sapiens OX=9606 GN=PC PE=1 SV=2
tr|A0A024R5C5|A0A024R5C5_HUMAN Pyruvate carboxylase OS=Homo sapiens OX=9606 GN=PC PE=4 SV=1
R20190701005_P72,6453
R20190701005_P72,4628
sp|P14174|MIF_HUMAN Macrophage migration inhibitory factor OS=Homo sapiens OX=9606 GN=MIF PE=1 SV=4
tr|I4AY87|I4AY87_HUMAN Epididymis secretory sperm binding protein (Fragment) OS=Homo sapiens OX=9606 GN=MIF PE=1 SV=1
R20190701005_P72,10442
sp|P14678|RSMB_HUMAN Small nuclear ribonucleoprotein-associated proteins B and B' OS=Homo sapiens OX=9606 GN=SNRPB PE=1 SV=2
sp|P63162|RSMN_HUMAN Small nuclear ribonucleoprotein-associated protein N OS=Homo sapiens OX=9606 GN=SNRPN PE=1 SV=1
tr|S4R3P3|S4R3P3_HUMAN Small nuclear ribonucleoprotein-associated proteins B and B' OS=Homo sapiens OX=9606 GN=SNRPB PE=4 SV=1
tr|Q15182|Q15182_HUMAN Small nuclear ribonucleoprotein-associated protein OS=Homo sapiens OX=9606 GN=SNRPB PE=2 SV=1
tr|J3QLE5|J3QLE5_HUMAN Small nuclear ribonucleoprotein-associated protein N (Fragment) OS=Homo sapiens OX=9606 GN=SNRPN PE=1 SV=1
tr|Q53HE7|Q53HE7_HUMAN Small nuclear ribonucleoprotein polypeptide N variant (Fragment) OS=Homo sapiens OX=9606 PE=2 SV=1
tr|X5DP00|X5DP00_HUMAN HCG15924, isoform CRA_a (Fragment) OS=Homo sapiens OX=9606 GN=SNRPN PE=2 SV=1
tr|Q66K91|Q66K91_HUMAN Small nuclear ribonucleoprotein-associated protein OS=Homo sapiens OX=9606 GN=SNRPB PE=2 SV=1
tr|Q5XPV6|Q5XPV6_HUMAN Small nuclear ribonucleoprotein-associated protein OS=Homo sapiens OX=9606 PE=2 SV=1
tr|J3KRY3|J3KRY3_HUMAN Small nuclear ribonucleoprotein-associated protein N (Fragment) OS=Homo sapiens OX=9606 GN=SNRPN PE=4 SV=1
tr|B4DVS0|B4DVS0_HUMAN Small nuclear ribonucleoprotein-associated protein OS=Homo sapiens OX=9606 GN=SNRPB PE=2 SV=1
tr|Q6LBS1|Q6LBS1_HUMAN SmB /B' autoimmune antigene (Fragment) OS=Homo sapiens OX=9606 PE=2 SV=1
tr|Q9UIS4|Q9UIS4_HUMAN Small nuclear ribonucleoprotein-associated protein OS=Homo sapiens OX=9606 GN=SNRPB PE=3 SV=1
R20190701005_P72,10056
sp|P18077|RL35A_HUMAN 60S ribosomal protein L35a OS=Homo sapiens OX=9606 GN=RPL35A PE=1 SV=2
tr|C9K025|C9K025_HUMAN 60S ribosomal protein L35a (Fragment) OS=Homo sapiens OX=9606 GN=RPL35A PE=1 SV=1
R20190701005_P72,3495
R20190701005_P72,7343
sp|P22234|PUR6_HUMAN Multifunctional protein ADE2 OS=Homo sapiens OX=9606 GN=PAICS PE=1 SV=3
tr|E9PBS1|E9PBS1_HUMAN Multifunctional protein ADE2 (Fragment) OS=Homo sapiens OX=9606 GN=PAICS PE=1 SV=1
tr|B4DGX3|B4DGX3_HUMAN cDNA FLJ54607, highly similar to Multifunctional protein ADE2 OS=Homo sapiens OX=9606 PE=2 SV=1
tr|A0A024RD93|A0A024RD93_HUMAN Phosphoribosylaminoimidazole carboxylase, phosphoribosylaminoimidazole succinocarboxamide synthetase, isoform CRA_c OS=Homo sapiens OX=9606 GN=PAICS PE=3 SV=1
tr|D6RF62|D6RF62_HUMAN Multifunctional protein ADE2 OS=Homo sapiens OX=9606 GN=PAICS PE=1 SV=1
R20190701005_P72,9301
sp|P27816|MAP4_HUMAN Microtubule-associated protein 4 OS=Homo sapiens OX=9606 GN=MAP4 PE=1 SV=3
tr|H0Y2V1|H0Y2V1_HUMAN Microtubule-associated protein (Fragment) OS=Homo sapiens OX=9606 GN=MAP4 PE=1 SV=1
tr|B5MEG9|B5MEG9_HUMAN Microtubule-associated protein 4 (Fragment) OS=Homo sapiens OX=9606 GN=MAP4 PE=1 SV=9
tr|F8W9U4|F8W9U4_HUMAN Microtubule-associated protein OS=Homo sapiens OX=9606 GN=MAP4 PE=1 SV=1
tr|A0A024R2V0|A0A024R2V0_HUMAN Microtubule-associated protein OS=Homo sapiens OX=9606 GN=MAP4 PE=4 SV=1
tr|E7EVA0|E7EVA0_HUMAN Microtubule-associated protein OS=Homo sapiens OX=9606 GN=MAP4 PE=1 SV=1
tr|H7C4C5|H7C4C5_HUMAN Microtubule-associated protein (Fragment) OS=Homo sapiens OX=9606 GN=MAP4 PE=1 SV=1
tr|Q86Y04|Q86Y04_HUMAN Microtubule-associated protein (Fragment) OS=Homo sapiens OX=9606 GN=MAP4 PE=2 SV=1
R20190701005_P72,5241
sp|P36969|GPX4_HUMAN Phospholipid hydroperoxide glutathione peroxidase OS=Homo sapiens OX=9606 GN=GPX4 PE=1 SV=3
tr|K7EKX7|K7EKX7_HUMAN Glutathione peroxidase (Fragment) OS=Homo sapiens OX=9606 GN=GPX4 PE=1 SV=3
tr|K7EJ20|K7EJ20_HUMAN Glutathione peroxidase OS=Homo sapiens OX=9606 GN=GPX4 PE=1 SV=3
tr|R4GNE4|R4GNE4_HUMAN Glutathione peroxidase (Fragment) OS=Homo sapiens OX=9606 GN=GPX4 PE=1 SV=7
tr|A0A087WT12|A0A087WT12_HUMAN Glutathione peroxidase OS=Homo sapiens OX=9606 GN=GPX4 PE=1 SV=1
tr|A0A087X2I2|A0A087X2I2_HUMAN Glutathione peroxidase OS=Homo sapiens OX=9606 GN=GPX4 PE=1 SV=1
tr|K7ENB4|K7ENB4_HUMAN Glutathione peroxidase OS=Homo sapiens OX=9606 GN=GPX4 PE=1 SV=2
tr|Q6PI42|Q6PI42_HUMAN Glutathione peroxidase OS=Homo sapiens OX=9606 GN=GPX4 PE=2 SV=1
tr|A0A384MTT0|A0A384MTT0_HUMAN Epididymis secretory sperm binding protein OS=Homo sapiens OX=9606 PE=2 SV=1
tr|K7ERP4|K7ERP4_HUMAN Glutathione peroxidase (Fragment) OS=Homo sapiens OX=9606 GN=GPX4 PE=1 SV=1
tr|A0A087X247|A0A087X247_HUMAN Phospholipid hydroperoxide glutathione peroxidase (Fragment) OS=Homo sapiens OX=9606 GN=GPX4 PE=1 SV=1
R20190701005_P72,9508
sp|P37802|TAGL2_HUMAN Transgelin-2 OS=Homo sapiens OX=9606 GN=TAGLN2 PE=1 SV=3
tr|A0A384MTL2|A0A384MTL2_HUMAN Transgelin OS=Homo sapiens OX=9606 PE=2 SV=1
tr|X6RJP6|X6RJP6_HUMAN Transgelin-2 (Fragment) OS=Homo sapiens OX=9606 GN=TAGLN2 PE=1 SV=1
R20190701005_P72,6269
sp|P37837|TALDO_HUMAN Transaldolase OS=Homo sapiens OX=9606 GN=TALDO1 PE=1 SV=2
tr|A0A140VK56|A0A140VK56_HUMAN Transaldolase OS=Homo sapiens OX=9606 PE=2 SV=1
tr|F2Z393|F2Z393_HUMAN Transaldolase OS=Homo sapiens OX=9606 GN=TALDO1 PE=1 SV=1
R20190701005_P72,6432
sp|P41227|NAA10_HUMAN N-alpha-acetyltransferase 10 OS=Homo sapiens OX=9606 GN=NAA10 PE=1 SV=1
R20190701005_P72,4199
sp|P46778|RL21_HUMAN 60S ribosomal protein L21 OS=Homo sapiens OX=9606 GN=RPL21 PE=1 SV=2
tr|Q6IAX2|Q6IAX2_HUMAN RPL21 protein OS=Homo sapiens OX=9606 GN=RPL21 PE=2 SV=1
R20190701005_P72,8658
sp|P49736|MCM2_HUMAN DNA replication licensing factor MCM2 OS=Homo sapiens OX=9606 GN=MCM2 PE=1 SV=4
tr|B3KXZ4|B3KXZ4_HUMAN DNA helicase OS=Homo sapiens OX=9606 PE=2 SV=1
tr|B7Z8Z6|B7Z8Z6_HUMAN DNA helicase OS=Homo sapiens OX=9606 PE=2 SV=1
tr|H0Y8E6|H0Y8E6_HUMAN DNA helicase (Fragment) OS=Homo sapiens OX=9606 GN=MCM2 PE=1 SV=1
tr|Q9BWF4|Q9BWF4_HUMAN MCM2 protein (Fragment) OS=Homo sapiens OX=9606 GN=MCM2 PE=2 SV=2
R20190701005_P72,8210
sp|P50213|IDH3A_HUMAN Isocitrate dehydrogenase [NAD] subunit alpha, mitochondrial OS=Homo sapiens OX=9606 GN=IDH3A PE=1 SV=1
tr|H0YLI6|H0YLI6_HUMAN Isocitrate dehydrogenase [NAD] subunit alpha, mitochondrial (Fragment) OS=Homo sapiens OX=9606 GN=IDH3A PE=1 SV=1
tr|B4DJB4|B4DJB4_HUMAN Isocitrate dehydrogenase [NAD] subunit, mitochondrial OS=Homo sapiens OX=9606 PE=2 SV=1
tr|H0YMU3|H0YMU3_HUMAN Isocitrate dehydrogenase [NAD] subunit alpha, mitochondrial (Fragment) OS=Homo sapiens OX=9606 GN=IDH3A PE=1 SV=1
tr|H0YKD0|H0YKD0_HUMAN Isocitrate dehydrogenase [NAD] subunit alpha, mitochondrial (Fragment) OS=Homo sapiens OX=9606 GN=IDH3A PE=1 SV=1
tr|B4DSY4|B4DSY4_HUMAN cDNA FLJ52894, highly similar to Isocitrate dehydrogenase OS=Homo sapiens OX=9606 PE=2 SV=1
tr|B7Z9J8|B7Z9J8_HUMAN cDNA, FLJ78862, highly similar to Isocitrate dehydrogenase OS=Homo sapiens OX=9606 PE=2 SV=1
tr|H0YL72|H0YL72_HUMAN Isocitrate dehydrogenase [NAD] subunit alpha, mitochondrial OS=Homo sapiens OX=9606 GN=IDH3A PE=1 SV=1
tr|Q53GF8|Q53GF8_HUMAN Isocitrate dehydrogenase [NAD] subunit, mitochondrial (Fragment) OS=Homo sapiens OX=9606 PE=2 SV=1
R20190701005_P72,9999
sp|P50851|LRBA_HUMAN Lipopolysaccharide-responsive and beige-like anchor protein OS=Homo sapiens OX=9606 GN=LRBA PE=1 SV=4
tr|H0YAC6|H0YAC6_HUMAN Lipopolysaccharide-responsive and beige-like anchor protein (Fragment) OS=Homo sapiens OX=9606 GN=LRBA PE=1 SV=1
tr|B3KVI6|B3KVI6_HUMAN cDNA FLJ16600 fis, clone TESTI4006704, highly similar to Lipopolysaccharide-responsive and beige-like anchor protein OS=Homo sapiens OX=9606 PE=2 SV=1
tr|Q59HC1|Q59HC1_HUMAN Beige-like protein variant (Fragment) OS=Homo sapiens OX=9606 PE=2 SV=1
tr|Q68D03|Q68D03_HUMAN Uncharacterized protein DKFZp686K03100 OS=Homo sapiens OX=9606 GN=DKFZp686K03100 PE=2 SV=1
tr|H0YA17|H0YA17_HUMAN Lipopolysaccharide-responsive and beige-like anchor protein (Fragment) OS=Homo sapiens OX=9606 GN=LRBA PE=1 SV=1
tr|A0A3B3IS13|A0A3B3IS13_HUMAN Lipopolysaccharide-responsive and beige-like anchor protein (Fragment) OS=Homo sapiens OX=9606 GN=LRBA PE=1 SV=1
R20190701005_P72,4491
sp|P51148|RAB5C_HUMAN Ras-related protein Rab-5C OS=Homo sapiens OX=9606 GN=RAB5C PE=1 SV=2
tr|A0A024R1U4|A0A024R1U4_HUMAN RAB5C, member RAS oncogene family, isoform CRA_a OS=Homo sapiens OX=9606 GN=RAB5C PE=4 SV=1
R20190701005_P72,4046
sp|P55010|IF5_HUMAN Eukaryotic translation initiation factor 5 OS=Homo sapiens OX=9606 GN=EIF5 PE=1 SV=2
tr|Q05DF3|Q05DF3_HUMAN eIF5 protein (Fragment) OS=Homo sapiens OX=9606 GN=EIF5 PE=2 SV=1
tr|A0A024R6Q1|A0A024R6Q1_HUMAN Eukaryotic translation initiation factor 5, isoform CRA_b OS=Homo sapiens OX=9606 GN=EIF5 PE=4 SV=1
tr|H0YN40|H0YN40_HUMAN Eukaryotic translation initiation factor 5 (Fragment) OS=Homo sapiens OX=9606 GN=EIF5 PE=1 SV=1
tr|Q6IBU0|Q6IBU0_HUMAN eIF5 protein OS=Homo sapiens OX=9606 GN=EIF5 PE=2 SV=1
R20190701005_P72,2969
sp|P55854|SUMO3_HUMAN Small ubiquitin-related modifier 3 OS=Homo sapiens OX=9606 GN=SUMO3 PE=1 SV=2
tr|A0A024R8S3|A0A024R8S3_HUMAN Small ubiquitin-related modifier OS=Homo sapiens OX=9606 GN=SUMO2 PE=3 SV=1
sp|Q6EEV6|SUMO4_HUMAN Small ubiquitin-related modifier 4 OS=Homo sapiens OX=9606 GN=SUMO4 PE=1 SV=2
sp|P61956|SUMO2_HUMAN Small ubiquitin-related modifier 2 OS=Homo sapiens OX=9606 GN=SUMO2 PE=1 SV=3
tr|A8MUA9|A8MUA9_HUMAN SMT3 suppressor of mif two 3 homolog 3 (Yeast), isoform CRA_d OS=Homo sapiens OX=9606 GN=SUMO3 PE=1 SV=1
tr|A8MU27|A8MU27_HUMAN Small ubiquitin-related modifier 3 OS=Homo sapiens OX=9606 GN=SUMO3 PE=1 SV=1
R20190701005_P72,7514
sp|P62263|RS14_HUMAN 40S ribosomal protein S14 OS=Homo sapiens OX=9606 GN=RPS14 PE=1 SV=3
tr|E5RH77|E5RH77_HUMAN 40S ribosomal protein S14 OS=Homo sapiens OX=9606 GN=RPS14 PE=1 SV=1
tr|A0A2R8Y811|A0A2R8Y811_HUMAN 40S ribosomal protein S14 (Fragment) OS=Homo sapiens OX=9606 GN=RPS14 PE=1 SV=1
R20190701005_P72,5610
sp|P62318|SMD3_HUMAN Small nuclear ribonucleoprotein Sm D3 OS=Homo sapiens OX=9606 GN=SNRPD3 PE=1 SV=1
R20190701005_P72,9012
R20190701005_P72,7013
sp|P67775|PP2AA_HUMAN Serine/threonine-protein phosphatase 2A catalytic subunit alpha isoform OS=Homo sapiens OX=9606 GN=PPP2CA PE=1 SV=1
sp|P62714|PP2AB_HUMAN Serine/threonine-protein phosphatase 2A catalytic subunit beta isoform OS=Homo sapiens OX=9606 GN=PPP2CB PE=1 SV=1
tr|Q6I9T8|Q6I9T8_HUMAN Serine/threonine-protein phosphatase OS=Homo sapiens OX=9606 GN=PPP2CA PE=2 SV=1
tr|Q5U0I7|Q5U0I7_HUMAN Serine/threonine-protein phosphatase OS=Homo sapiens OX=9606 PE=2 SV=1
tr|B3KRM2|B3KRM2_HUMAN Serine/threonine-protein phosphatase OS=Homo sapiens OX=9606 PE=2 SV=1
tr|E5RFI3|E5RFI3_HUMAN Serine/threonine-protein phosphatase (Fragment) OS=Homo sapiens OX=9606 GN=PPP2CB PE=1 SV=1
tr|E5RHC1|E5RHC1_HUMAN Serine/threonine-protein phosphatase (Fragment) OS=Homo sapiens OX=9606 GN=PPP2CB PE=1 SV=1
tr|E5RHP4|E5RHP4_HUMAN Serine/threonine-protein phosphatase (Fragment) OS=Homo sapiens OX=9606 GN=PPP2CA PE=1 SV=1
tr|B3KUN1|B3KUN1_HUMAN Serine/threonine-protein phosphatase OS=Homo sapiens OX=9606 GN=PPP2CA PE=1 SV=1
tr|Q8WZ56|Q8WZ56_HUMAN Serine/threonine-protein phosphatase OS=Homo sapiens OX=9606 PE=2 SV=1
sp|Q8IW35|CEP97_HUMAN Centrosomal protein of 97 kDa OS=Homo sapiens OX=9606 GN=CEP97 PE=1 SV=1
tr|E9PII7|E9PII7_HUMAN Crossover junction endonuclease MUS81 (Fragment) OS=Homo sapiens OX=9606 GN=MUS81 PE=1 SV=8
tr|Q68DD1|Q68DD1_HUMAN Uncharacterized protein DKFZp781B1032 OS=Homo sapiens OX=9606 GN=DKFZp781B1032 PE=2 SV=1
sp|Q8WXI7|MUC16_HUMAN Mucin-16 OS=Homo sapiens OX=9606 GN=MUC16 PE=1 SV=3
tr|F8WF91|F8WF91_HUMAN Centrosomal protein of 97 kDa OS=Homo sapiens OX=9606 GN=CEP97 PE=1 SV=1
tr|B4DGU8|B4DGU8_HUMAN cDNA FLJ60110, highly similar to Homo sapiens leucine-rich repeats and IQ motif containing 2 (LRRIQ2), mRNA OS=Homo sapiens OX=9606 PE=2 SV=1
tr|E9PG22|E9PG22_HUMAN Centrosomal protein of 97 kDa OS=Homo sapiens OX=9606 GN=CEP97 PE=1 SV=1
tr|Q14CE6|Q14CE6_HUMAN FCN2 protein OS=Homo sapiens OX=9606 GN=FCN2 PE=2 SV=1
tr|A6NGV6|A6NGV6_HUMAN Aryl hydrocarbon receptor nuclear translocator OS=Homo sapiens OX=9606 GN=ARNT PE=1 SV=4
tr|X5DP31|X5DP31_HUMAN Aryl-hydrocarbon receptor nuclear translocator 2 isoform E OS=Homo sapiens OX=9606 GN=ARNT2 PE=2 SV=1
tr|A8K6P0|A8K6P0_HUMAN cDNA FLJ75039, highly similar to Homo sapiens aryl hydrocarbon receptor nuclear translocator (ARNT), transcript variant 3, mRNA OS=Homo sapiens OX=9606 PE=2 SV=1
tr|A0A087WVE9|A0A087WVE9_HUMAN Aryl hydrocarbon receptor nuclear translocator 2 OS=Homo sapiens OX=9606 GN=ARNT2 PE=1 SV=1
tr|X5DQN9|X5DQN9_HUMAN Aryl-hydrocarbon receptor nuclear translocator 2 isoform D (Fragment) OS=Homo sapiens OX=9606 GN=ARNT2 PE=2 SV=1
tr|Q86TN1|Q86TN1_HUMAN ARNT2 protein OS=Homo sapiens OX=9606 GN=ARNT2 PE=2 SV=1
sp|Q15485|FCN2_HUMAN Ficolin-2 OS=Homo sapiens OX=9606 GN=FCN2 PE=1 SV=2
sp|O00602|FCN1_HUMAN Ficolin-1 OS=Homo sapiens OX=9606 GN=FCN1 PE=1 SV=2
tr|Q92531|Q92531_HUMAN p35-related protein (Fragment) OS=Homo sapiens OX=9606 GN=FCN1 PE=4 SV=1
tr|A0A087WVE2|A0A087WVE2_HUMAN Ficolin-1 OS=Homo sapiens OX=9606 GN=FCN1 PE=1 SV=1
tr|X5D7T2|X5D7T2_HUMAN Aryl-hydrocarbon receptor nuclear translocator 2 isoform C OS=Homo sapiens OX=9606 GN=ARNT2 PE=2 SV=1
tr|X5DP40|X5DP40_HUMAN Aryl-hydrocarbon receptor nuclear translocator 2 isoform C OS=Homo sapiens OX=9606 GN=ARNT2 PE=2 SV=1
tr|B4E264|B4E264_HUMAN cDNA FLJ53695, highly similar to Homo sapiens sorbin and SH3 domain containing 1 (SORBS1), transcript variant 5, mRNA OS=Homo sapiens OX=9606 PE=2 SV=1
tr|A0A0U1RQI5|A0A0U1RQI5_HUMAN Sorbin and SH3 domain-containing protein 1 (Fragment) OS=Homo sapiens OX=9606 GN=SORBS1 PE=1 SV=1
sp|O75153|CLU_HUMAN Clustered mitochondria protein homolog OS=Homo sapiens OX=9606 GN=CLUH PE=1 SV=2
tr|Q6MZY5|Q6MZY5_HUMAN Uncharacterized protein DKFZp686N08224 OS=Homo sapiens OX=9606 GN=DKFZp686N08224 PE=2 SV=1
tr|B4DTX5|B4DTX5_HUMAN cDNA FLJ60072, highly similar to Homo sapiens sorbin and SH3 domain containing 1 (SORBS1), transcript variant 6, mRNA OS=Homo sapiens OX=9606 PE=2 SV=1
sp|Q9BX66|SRBS1_HUMAN Sorbin and SH3 domain-containing protein 1 OS=Homo sapiens OX=9606 GN=SORBS1 PE=1 SV=3
tr|B4DH45|B4DH45_HUMAN cDNA FLJ53322, highly similar to Homo sapiens sorbin and SH3 domain containing 1 (SORBS1), transcript variant 5, mRNA OS=Homo sapiens OX=9606 PE=2 SV=1
tr|A0A3B3IT56|A0A3B3IT56_HUMAN Sorbin and SH3 domain-containing protein 1 (Fragment) OS=Homo sapiens OX=9606 GN=SORBS1 PE=1 SV=1
tr|Q2MKN9|Q2MKN9_HUMAN Insulin receptor (Fragment) OS=Homo sapiens OX=9606 PE=4 SV=1
tr|K7EIG1|K7EIG1_HUMAN Clustered mitochondria protein homolog (Fragment) OS=Homo sapiens OX=9606 GN=CLUH PE=1 SV=2
tr|Q8NAY4|Q8NAY4_HUMAN cDNA FLJ34521 fis, clone HLUNG2007041 OS=Homo sapiens OX=9606 PE=2 SV=1
tr|I3L2B0|I3L2B0_HUMAN Clustered mitochondria protein homolog (Fragment) OS=Homo sapiens OX=9606 GN=CLUH PE=1 SV=2
tr|Q2MKP1|Q2MKP1_HUMAN Insulin receptor (Fragment) OS=Homo sapiens OX=9606 PE=4 SV=1
sp|P06213|INSR_HUMAN Insulin receptor OS=Homo sapiens OX=9606 GN=INSR PE=1 SV=4
tr|Q2MKP0|Q2MKP0_HUMAN Insulin receptor (Fragment) OS=Homo sapiens OX=9606 PE=4 SV=1
tr|Q2MKP2|Q2MKP2_HUMAN Insulin receptor (Fragment) OS=Homo sapiens OX=9606 PE=4 SV=1
tr|A0A024R861|A0A024R861_HUMAN Serine/threonine-protein phosphatase OS=Homo sapiens OX=9606 GN=PPP6C PE=2 SV=1
tr|A0A140VJS0|A0A140VJS0_HUMAN Serine/threonine-protein phosphatase OS=Homo sapiens OX=9606 PE=2 SV=1
tr|E7ESG8|E7ESG8_HUMAN Serine/threonine-protein phosphatase (Fragment) OS=Homo sapiens OX=9606 GN=PPP2CA PE=1 SV=1
sp|P60510|PP4C_HUMAN Serine/threonine-protein phosphatase 4 catalytic subunit OS=Homo sapiens OX=9606 GN=PPP4C PE=1 SV=1
tr|B3KQ51|B3KQ51_HUMAN Serine/threonine-protein phosphatase OS=Homo sapiens OX=9606 PE=2 SV=1
tr|Q5U086|Q5U086_HUMAN Serine/threonine-protein phosphatase OS=Homo sapiens OX=9606 PE=2 SV=1
tr|Q5T1S7|Q5T1S7_HUMAN Serine/threonine-protein phosphatase (Fragment) OS=Homo sapiens OX=9606 GN=PPP6C PE=1 SV=1
sp|O00743|PPP6_HUMAN Serine/threonine-protein phosphatase 6 catalytic subunit OS=Homo sapiens OX=9606 GN=PPP6C PE=1 SV=1
tr|H3BV22|H3BV22_HUMAN Serine/threonine-protein phosphatase (Fragment) OS=Homo sapiens OX=9606 GN=PPP4C PE=1 SV=1
tr|A0A024R625|A0A024R625_HUMAN Serine/threonine-protein phosphatase OS=Homo sapiens OX=9606 GN=PPP4C PE=2 SV=1
tr|H3BTA2|H3BTA2_HUMAN Serine/threonine-protein phosphatase (Fragment) OS=Homo sapiens OX=9606 GN=PPP4C PE=1 SV=1
tr|X5DRE4|X5DRE4_HUMAN Aryl-hydrocarbon receptor nuclear translocator 2 isoform H OS=Homo sapiens OX=9606 GN=ARNT2 PE=2 SV=1
tr|Q53F30|Q53F30_HUMAN Aryl hydrocarbon receptor nuclear translocator isoform 2 variant (Fragment) OS=Homo sapiens OX=9606 PE=2 SV=1
tr|B4E3L5|B4E3L5_HUMAN cDNA FLJ54656, highly similar to Aryl hydrocarbon receptor nuclear translocator OS=Homo sapiens OX=9606 PE=2 SV=1
tr|O43392|O43392_HUMAN Aryl hydrocarbon receptor nuclear translocator OS=Homo sapiens OX=9606 GN=ARNT PE=2 SV=1
tr|B0AZM1|B0AZM1_HUMAN cDNA, FLJ79461, highly similar to Aryl hydrocarbon receptor nuclear translocator OS=Homo sapiens OX=9606 PE=2 SV=1
tr|X5D9H9|X5D9H9_HUMAN Aryl-hydrocarbon receptor nuclear translocator 2 isoform B OS=Homo sapiens OX=9606 GN=ARNT2 PE=2 SV=1
tr|Q7Z3A3|Q7Z3A3_HUMAN Uncharacterized protein DKFZp686M216 OS=Homo sapiens OX=9606 GN=DKFZp686M216 PE=2 SV=1
tr|I6L9E7|I6L9E7_HUMAN ARNT protein OS=Homo sapiens OX=9606 GN=ARNT PE=2 SV=1
tr|H0YLX8|H0YLX8_HUMAN Proline-serine-threonine phosphatase-interacting protein 1 (Fragment) OS=Homo sapiens OX=9606 GN=PSTPIP1 PE=1 SV=1
tr|H0YKY3|H0YKY3_HUMAN Proline-serine-threonine phosphatase-interacting protein 1 OS=Homo sapiens OX=9606 GN=PSTPIP1 PE=1 SV=1
tr|J3KPG6|J3KPG6_HUMAN Proline-serine-threonine phosphatase-interacting protein 1 OS=Homo sapiens OX=9606 GN=PSTPIP1 PE=1 SV=1
tr|A0A0U4FJP1|A0A0U4FJP1_HUMAN Proline-serine-threonine phosphatase interacting protein 1 (Fragment) OS=Homo sapiens OX=9606 GN=PSTPIP1 PE=4 SV=1
tr|A0A087X043|A0A087X043_HUMAN Glutamate receptor ionotropic, delta-2 OS=Homo sapiens OX=9606 GN=GRID2 PE=1 SV=1
sp|O43424|GRID2_HUMAN Glutamate receptor ionotropic, delta-2 OS=Homo sapiens OX=9606 GN=GRID2 PE=1 SV=2
tr|A0A0S2Z5P3|A0A0S2Z5P3_HUMAN Proline-serine-threonine phosphatase interacting protein 1 isoform 1 (Fragment) OS=Homo sapiens OX=9606 GN=PSTPIP1 PE=2 SV=1
sp|O43586|PPIP1_HUMAN Proline-serine-threonine phosphatase-interacting protein 1 OS=Homo sapiens OX=9606 GN=PSTPIP1 PE=1 SV=1
sp|P27540|ARNT_HUMAN Aryl hydrocarbon receptor nuclear translocator OS=Homo sapiens OX=9606 GN=ARNT PE=1 SV=1
sp|Q9HBZ2|ARNT2_HUMAN Aryl hydrocarbon receptor nuclear translocator 2 OS=Homo sapiens OX=9606 GN=ARNT2 PE=1 SV=2
sp|Q7Z402|TMC7_HUMAN Transmembrane channel-like protein 7 OS=Homo sapiens OX=9606 GN=TMC7 PE=1 SV=1
tr|B4DQC0|B4DQC0_HUMAN cDNA FLJ60790, highly similar to Proline-serine-threoninephosphatase-interacting protein 1 OS=Homo sapiens OX=9606 PE=2 SV=1
tr|B3KSZ3|B3KSZ3_HUMAN Transmembrane channel-like protein OS=Homo sapiens OX=9606 PE=2 SV=1
tr|H3BNW8|H3BNW8_HUMAN Transmembrane channel-like protein OS=Homo sapiens OX=9606 GN=TMC7 PE=1 SV=1
R20190701005_P72,8420
R20190701005_P72,9615
sp|Q03001|DYST_HUMAN Dystonin OS=Homo sapiens OX=9606 GN=DST PE=1 SV=4
tr|F8W9J4|F8W9J4_HUMAN Dystonin OS=Homo sapiens OX=9606 GN=DST PE=1 SV=1
tr|F6QMI7|F6QMI7_HUMAN Dystonin OS=Homo sapiens OX=9606 GN=DST PE=1 SV=2
tr|E9PHM6|E9PHM6_HUMAN Dystonin OS=Homo sapiens OX=9606 GN=DST PE=1 SV=3
R20190701005_P72,4930
sp|Q12874|SF3A3_HUMAN Splicing factor 3A subunit 3 OS=Homo sapiens OX=9606 GN=SF3A3 PE=1 SV=1
tr|B4DW90|B4DW90_HUMAN cDNA FLJ58737, highly similar to Splicing factor 3A subunit 3 OS=Homo sapiens OX=9606 PE=2 SV=1
tr|B3KY12|B3KY12_HUMAN cDNA FLJ46581 fis, clone THYMU3043200, highly similar to Splicing factor 3A subunit 3 OS=Homo sapiens OX=9606 PE=2 SV=1
tr|A8K7V1|A8K7V1_HUMAN cDNA FLJ78053, highly similar to Homo sapiens splicing factor 3a, subunit 3, 60kDa (SF3A3), mRNA OS=Homo sapiens OX=9606 PE=2 SV=1
tr|Q53HM6|Q53HM6_HUMAN Splicing factor 3a, subunit 3 variant (Fragment) OS=Homo sapiens OX=9606 PE=2 SV=1
R20190701005_P72,3048
sp|Q12934|BFSP1_HUMAN Filensin OS=Homo sapiens OX=9606 GN=BFSP1 PE=1 SV=3
tr|B7Z999|B7Z999_HUMAN cDNA FLJ51468, highly similar to Filensin OS=Homo sapiens OX=9606 PE=2 SV=1
R20190701005_P72,9203
sp|Q13129|RLF_HUMAN Zinc finger protein Rlf OS=Homo sapiens OX=9606 GN=RLF PE=1 SV=2
tr|E9PLJ2|E9PLJ2_HUMAN Acidic mammalian chitinase (Fragment) OS=Homo sapiens OX=9606 GN=CHIA PE=1 SV=1
tr|Q59GL0|Q59GL0_HUMAN Rearranged L-myc fusion sequence variant (Fragment) OS=Homo sapiens OX=9606 PE=2 SV=1
tr|A8K3T7|A8K3T7_HUMAN cDNA FLJ76132, highly similar to Homo sapiens chitinase, acidic (CHIA), mRNA OS=Homo sapiens OX=9606 PE=2 SV=1
tr|Q1M0P4|Q1M0P4_HUMAN Chitinase family protein V1 OS=Homo sapiens OX=9606 PE=2 SV=1
tr|A0A024R0D9|A0A024R0D9_HUMAN Chitinase, acidic, isoform CRA_a OS=Homo sapiens OX=9606 GN=CHIA PE=3 SV=1
tr|Q1M0P3|Q1M0P3_HUMAN Chitinase family protein V2 OS=Homo sapiens OX=9606 PE=2 SV=1
tr|A5D6V7|A5D6V7_HUMAN CHIA protein (Fragment) OS=Homo sapiens OX=9606 GN=CHIA PE=2 SV=1
sp|Q9BZP6|CHIA_HUMAN Acidic mammalian chitinase OS=Homo sapiens OX=9606 GN=CHIA PE=1 SV=1
tr|Q5VUV5|Q5VUV5_HUMAN Acidic mammalian chitinase (Fragment) OS=Homo sapiens OX=9606 GN=CHIA PE=1 SV=1
tr|Q2VT96|Q2VT96_HUMAN Chitinase family protein 3 (Fragment) OS=Homo sapiens OX=9606 PE=2 SV=1
R20190701005_P72,6978
sp|Q13275|SEM3F_HUMAN Semaphorin-3F OS=Homo sapiens OX=9606 GN=SEMA3F PE=2 SV=2
tr|C9JPG5|C9JPG5_HUMAN Semaphorin-3F OS=Homo sapiens OX=9606 GN=SEMA3F PE=1 SV=1
tr|Q59G50|Q59G50_HUMAN Semaphorin 3F variant (Fragment) OS=Homo sapiens OX=9606 PE=2 SV=1
R20190701005_P72,8153
sp|Q14444|CAPR1_HUMAN Caprin-1 OS=Homo sapiens OX=9606 GN=CAPRIN1 PE=1 SV=2
tr|E9PLA9|E9PLA9_HUMAN Caprin-1 (Fragment) OS=Homo sapiens OX=9606 GN=CAPRIN1 PE=1 SV=1
tr|B4DSF8|B4DSF8_HUMAN cDNA FLJ57278 OS=Homo sapiens OX=9606 PE=2 SV=1
R20190701005_P72,8794
sp|Q14671|PUM1_HUMAN Pumilio homolog 1 OS=Homo sapiens OX=9606 GN=PUM1 PE=1 SV=3
tr|Q5T1Z8|Q5T1Z8_HUMAN Pumilio homolog 1 OS=Homo sapiens OX=9606 GN=PUM1 PE=1 SV=1
tr|Q5T1Z4|Q5T1Z4_HUMAN Pumilio homolog 1 OS=Homo sapiens OX=9606 GN=PUM1 PE=1 SV=1
tr|E9PR38|E9PR38_HUMAN Pumilio homolog 1 OS=Homo sapiens OX=9606 GN=PUM1 PE=1 SV=1
tr|B4DU15|B4DU15_HUMAN cDNA FLJ54549, highly similar to Pumilio homolog 1 OS=Homo sapiens OX=9606 PE=2 SV=1
tr|H0YEH2|H0YEH2_HUMAN Pumilio homolog 1 (Fragment) OS=Homo sapiens OX=9606 GN=PUM1 PE=1 SV=1
tr|H0YDK8|H0YDK8_HUMAN Pumilio homolog 1 (Fragment) OS=Homo sapiens OX=9606 GN=PUM1 PE=1 SV=1
tr|B3KU37|B3KU37_HUMAN cDNA FLJ39157 fis, clone OCBBF2002083, highly similar to Pumilio homolog 1 OS=Homo sapiens OX=9606 PE=2 SV=1
tr|H0YDC5|H0YDC5_HUMAN Pumilio homolog 1 (Fragment) OS=Homo sapiens OX=9606 GN=PUM1 PE=1 SV=1
tr|H0YC97|H0YC97_HUMAN Pumilio homolog 1 (Fragment) OS=Homo sapiens OX=9606 GN=PUM1 PE=1 SV=1
R20190701005_P72,11272
sp|Q14789|GOGB1_HUMAN Golgin subfamily B member 1 OS=Homo sapiens OX=9606 GN=GOLGB1 PE=1 SV=2
R20190701005_P72,5161
sp|Q15678|PTN14_HUMAN Tyrosine-protein phosphatase non-receptor type 14 OS=Homo sapiens OX=9606 GN=PTPN14 PE=1 SV=2
tr|A8K6H6|A8K6H6_HUMAN Tyrosine-protein phosphatase non-receptor type OS=Homo sapiens OX=9606 PE=2 SV=1
tr|B4DNZ0|B4DNZ0_HUMAN cDNA FLJ53819, highly similar to Tyrosine-protein phosphatase non-receptor type 14 (Fragment) OS=Homo sapiens OX=9606 PE=2 SV=1
R20190701005_P72,3214
sp|Q5H8C1|FREM1_HUMAN FRAS1-related extracellular matrix protein 1 OS=Homo sapiens OX=9606 GN=FREM1 PE=1 SV=3
R20190701005_P72,6097
sp|Q5JTC6|AMER1_HUMAN APC membrane recruitment protein 1 OS=Homo sapiens OX=9606 GN=AMER1 PE=1 SV=2
R20190701005_P72,5010
sp|Q5T2N8|ATD3C_HUMAN ATPase family AAA domain-containing protein 3C OS=Homo sapiens OX=9606 GN=ATAD3C PE=2 SV=2
sp|Q5T9A4|ATD3B_HUMAN ATPase family AAA domain-containing protein 3B OS=Homo sapiens OX=9606 GN=ATAD3B PE=1 SV=1
tr|Q9H834|Q9H834_HUMAN cDNA FLJ13966 fis, clone Y79AA1001394, weakly similar to CELL DIVISION PROTEIN FTSH HOMOLOG OS=Homo sapiens OX=9606 PE=2 SV=1
tr|Q8N3E6|Q8N3E6_HUMAN Uncharacterized protein DKFZp761L1023 (Fragment) OS=Homo sapiens OX=9606 GN=DKFZp761L1023 PE=2 SV=2
tr|Q96T67|Q96T67_HUMAN TOB3 OS=Homo sapiens OX=9606 PE=2 SV=1
R20190701005_P72,10752
sp|Q6B8I1|DS13A_HUMAN Dual specificity protein phosphatase 13 isoform A OS=Homo sapiens OX=9606 GN=DUSP13 PE=1 SV=1
R20190701005_P72,4834
sp|Q6PIZ9|TRAT1_HUMAN T-cell receptor-associated transmembrane adapter 1 OS=Homo sapiens OX=9606 GN=TRAT1 PE=1 SV=1
tr|C9JF66|C9JF66_HUMAN T-cell receptor-associated transmembrane adapter 1 OS=Homo sapiens OX=9606 GN=TRAT1 PE=1 SV=1
R20190701005_P72,10000
sp|Q6PKG0|LARP1_HUMAN La-related protein 1 OS=Homo sapiens OX=9606 GN=LARP1 PE=1 SV=2
tr|A0A0B4J210|A0A0B4J210_HUMAN La-related protein 1 (Fragment) OS=Homo sapiens OX=9606 GN=LARP1 PE=1 SV=5
R20190701005_P72,2804
sp|Q6UB35|C1TM_HUMAN Monofunctional C1-tetrahydrofolate synthase, mitochondrial OS=Homo sapiens OX=9606 GN=MTHFD1L PE=1 SV=1
tr|B7ZM99|B7ZM99_HUMAN MTHFD1L protein OS=Homo sapiens OX=9606 GN=MTHFD1L PE=1 SV=1
tr|A0A087WVM4|A0A087WVM4_HUMAN Monofunctional C1-tetrahydrofolate synthase, mitochondrial OS=Homo sapiens OX=9606 GN=MTHFD1L PE=1 SV=1
tr|B2RD24|B2RD24_HUMAN cDNA, FLJ96424 OS=Homo sapiens OX=9606 PE=2 SV=1
R20190701005_P72,3889
sp|Q6XYB7|LBX2_HUMAN Transcription factor LBX2 OS=Homo sapiens OX=9606 GN=LBX2 PE=2 SV=1
R20190701005_P72,5624
sp|Q6ZWH5|NEK10_HUMAN Serine/threonine-protein kinase Nek10 OS=Homo sapiens OX=9606 GN=NEK10 PE=2 SV=3
R20190701005_P72,8326
sp|Q86SS6|SYT9_HUMAN Synaptotagmin-9 OS=Homo sapiens OX=9606 GN=SYT9 PE=2 SV=1
tr|B2RCA8|B2RCA8_HUMAN cDNA, FLJ95945 OS=Homo sapiens OX=9606 PE=2 SV=1
R20190701005_P72,10369
sp|Q86VH2|KIF27_HUMAN Kinesin-like protein KIF27 OS=Homo sapiens OX=9606 GN=KIF27 PE=2 SV=1
tr|E0ZS58|E0ZS58_HUMAN Kinesin family member 27 (Fragment) OS=Homo sapiens OX=9606 GN=KIF27 PE=2 SV=1
R20190701005_P72,5197
sp|Q8NF37|PCAT1_HUMAN Lysophosphatidylcholine acyltransferase 1 OS=Homo sapiens OX=9606 GN=LPCAT1 PE=1 SV=2
R20190701005_P72,3671
sp|Q8TED9|AF1L1_HUMAN Actin filament-associated protein 1-like 1 OS=Homo sapiens OX=9606 GN=AFAP1L1 PE=1 SV=2
R20190701005_P72,4426
R20190701005_P72,4559
sp|Q8WWM7|ATX2L_HUMAN Ataxin-2-like protein OS=Homo sapiens OX=9606 GN=ATXN2L PE=1 SV=2
tr|H3BSK9|H3BSK9_HUMAN Ataxin-2-like protein (Fragment) OS=Homo sapiens OX=9606 GN=ATXN2L PE=1 SV=1
tr|A0A024QZ91|A0A024QZ91_HUMAN Ataxin 2-like, isoform CRA_a OS=Homo sapiens OX=9606 GN=ATXN2L PE=4 SV=1
tr|A0A024QZB7|A0A024QZB7_HUMAN Ataxin 2-like, isoform CRA_b OS=Homo sapiens OX=9606 GN=ATXN2L PE=4 SV=1
tr|H3BUF6|H3BUF6_HUMAN Ataxin-2-like protein OS=Homo sapiens OX=9606 GN=ATXN2L PE=1 SV=1
tr|A0A024QZC0|A0A024QZC0_HUMAN Ataxin 2-like, isoform CRA_e OS=Homo sapiens OX=9606 GN=ATXN2L PE=4 SV=1
R20190701005_P72,5317
sp|Q8WXX0|DYH7_HUMAN Dynein heavy chain 7, axonemal OS=Homo sapiens OX=9606 GN=DNAH7 PE=1 SV=2
sp|Q96ST8|CEP89_HUMAN Centrosomal protein of 89 kDa OS=Homo sapiens OX=9606 GN=CEP89 PE=1 SV=3
sp|Q8N3J3|CQ053_HUMAN Uncharacterized protein C17orf53 OS=Homo sapiens OX=9606 GN=C17orf53 PE=1 SV=1
R20190701005_P72,5985
sp|Q92499|DDX1_HUMAN ATP-dependent RNA helicase DDX1 OS=Homo sapiens OX=9606 GN=DDX1 PE=1 SV=2
tr|F1T0B3|F1T0B3_HUMAN ATP-dependent RNA helicase DDX1 OS=Homo sapiens OX=9606 GN=DDX1 PE=1 SV=1
tr|B4DP70|B4DP70_HUMAN cDNA FLJ51017, highly similar to ATP-dependent RNA helicase DDX1 (Fragment) OS=Homo sapiens OX=9606 PE=2 SV=1
tr|A3RJH1|A3RJH1_HUMAN ATP-dependent RNA helicase DDX1 OS=Homo sapiens OX=9606 GN=DDX1 PE=2 SV=1
tr|A0A087X2G1|A0A087X2G1_HUMAN ATP-dependent RNA helicase DDX1 OS=Homo sapiens OX=9606 GN=DDX1 PE=1 SV=1
R20190701005_P72,10376
sp|Q96A33|CCD47_HUMAN Coiled-coil domain-containing protein 47 OS=Homo sapiens OX=9606 GN=CCDC47 PE=1 SV=1
R20190701005_P72,10609
sp|Q96DF8|ESS2_HUMAN Splicing factor ESS-2 homolog OS=Homo sapiens OX=9606 GN=ESS2 PE=1 SV=1
tr|F8WEF8|F8WEF8_HUMAN Splicing factor ESS-2 homolog OS=Homo sapiens OX=9606 GN=ESS2 PE=1 SV=1
R20190701005_P72,3021
sp|Q96L21|RL10L_HUMAN 60S ribosomal protein L10-like OS=Homo sapiens OX=9606 GN=RPL10L PE=1 SV=3
sp|P27635|RL10_HUMAN 60S ribosomal protein L10 OS=Homo sapiens OX=9606 GN=RPL10 PE=1 SV=4
tr|B8A6G2|B8A6G2_HUMAN 60S ribosomal protein L10 (Fragment) OS=Homo sapiens OX=9606 GN=RPL10 PE=1 SV=1
tr|X5D2W5|X5D2W5_HUMAN Ribosomal protein L10 isoform B (Fragment) OS=Homo sapiens OX=9606 GN=RPL10 PE=2 SV=1
tr|A6QRI9|A6QRI9_HUMAN 60S ribosomal protein L10 (Fragment) OS=Homo sapiens OX=9606 GN=RPL10 PE=1 SV=2
tr|X5D2T3|X5D2T3_HUMAN Ribosomal protein L10 isoform A (Fragment) OS=Homo sapiens OX=9606 GN=RPL10 PE=2 SV=1
tr|X1WI28|X1WI28_HUMAN 60S ribosomal protein L10 (Fragment) OS=Homo sapiens OX=9606 GN=RPL10 PE=1 SV=7
R20190701005_P72,9115
sp|Q96MR6|CFA57_HUMAN Cilia- and flagella-associated protein 57 OS=Homo sapiens OX=9606 GN=CFAP57 PE=2 SV=3
tr|A0A087WVY5|A0A087WVY5_HUMAN Cilia- and flagella-associated protein 57 OS=Homo sapiens OX=9606 GN=CFAP57 PE=1 SV=1
R20190701005_P72,6709
sp|Q96NS5|ASB16_HUMAN Ankyrin repeat and SOCS box protein 16 OS=Homo sapiens OX=9606 GN=ASB16 PE=1 SV=2
tr|K7ELE0|K7ELE0_HUMAN Ankyrin repeat and SOCS box protein 16 OS=Homo sapiens OX=9606 GN=ASB16 PE=1 SV=1
tr|Q6Q622|Q6Q622_HUMAN Ankyrin repeat and SOCS box-containing protein 16 isoform OS=Homo sapiens OX=9606 GN=ASB16 PE=2 SV=1
tr|K7EM41|K7EM41_HUMAN Ankyrin repeat and SOCS box protein 16 (Fragment) OS=Homo sapiens OX=9606 GN=ASB16 PE=1 SV=1
tr|Q147X6|Q147X6_HUMAN ASB16 protein OS=Homo sapiens OX=9606 GN=ASB16 PE=2 SV=1
R20190701005_P72,5133
sp|Q96P70|IPO9_HUMAN Importin-9 OS=Homo sapiens OX=9606 GN=IPO9 PE=1 SV=3
R20190701005_P72,3294
sp|Q9BQA5|HINFP_HUMAN Histone H4 transcription factor OS=Homo sapiens OX=9606 GN=HINFP PE=1 SV=2
tr|A0A024R3F5|A0A024R3F5_HUMAN MBD2-interacting zinc finger, isoform CRA_b OS=Homo sapiens OX=9606 GN=MIZF PE=4 SV=1
R20190701005_P72,4541
sp|Q9BUP3|HTAI2_HUMAN Oxidoreductase HTATIP2 OS=Homo sapiens OX=9606 GN=HTATIP2 PE=1 SV=2
tr|E9PI87|E9PI87_HUMAN Oxidoreductase HTATIP2 OS=Homo sapiens OX=9606 GN=HTATIP2 PE=1 SV=1
R20190701005_P72,7564
sp|Q9BWH6|RPAP1_HUMAN RNA polymerase II-associated protein 1 OS=Homo sapiens OX=9606 GN=RPAP1 PE=1 SV=3
tr|H3BRE8|H3BRE8_HUMAN RNA polymerase II-associated protein 1 OS=Homo sapiens OX=9606 GN=RPAP1 PE=1 SV=1
tr|A8K2F9|A8K2F9_HUMAN cDNA FLJ77037, highly similar to Homo sapiens RNA polymerase II associated protein 1, mRNA (Fragment) OS=Homo sapiens OX=9606 PE=2 SV=1
tr|H3BPM3|H3BPM3_HUMAN RNA polymerase II-associated protein 1 (Fragment) OS=Homo sapiens OX=9606 GN=RPAP1 PE=1 SV=1
tr|H3BPY8|H3BPY8_HUMAN RNA polymerase II-associated protein 1 (Fragment) OS=Homo sapiens OX=9606 GN=RPAP1 PE=1 SV=1
R20190701005_P72,8432
sp|Q9H5J0|ZBTB3_HUMAN Zinc finger and BTB domain-containing protein 3 OS=Homo sapiens OX=9606 GN=ZBTB3 PE=1 SV=1
tr|A0A024R5A6|A0A024R5A6_HUMAN Zinc finger and BTB domain containing 3, isoform CRA_a OS=Homo sapiens OX=9606 GN=ZBTB3 PE=4 SV=1
R20190701005_P72,4371
sp|Q9HB07|MYG1_HUMAN UPF0160 protein MYG1, mitochondrial OS=Homo sapiens OX=9606 GN=C12orf10 PE=1 SV=2
tr|Q8WYI2|Q8WYI2_HUMAN C12orf10 protein OS=Homo sapiens OX=9606 GN=MST024 PE=2 SV=1
tr|Q86UA3|Q86UA3_HUMAN Chromosome 12 open reading frame 10 OS=Homo sapiens OX=9606 GN=C12orf10 PE=1 SV=1
tr|F8VQQ3|F8VQQ3_HUMAN UPF0160 protein MYG1, mitochondrial OS=Homo sapiens OX=9606 GN=C12orf10 PE=1 SV=1
tr|Q96CT6|Q96CT6_HUMAN C12orf10 protein (Fragment) OS=Homo sapiens OX=9606 GN=C12orf10 PE=2 SV=2
tr|F8VR84|F8VR84_HUMAN UPF0160 protein MYG1, mitochondrial OS=Homo sapiens OX=9606 GN=C12orf10 PE=1 SV=1
R20190701005_P72,8493
sp|Q9HCJ5|ZSWM6_HUMAN Zinc finger SWIM domain-containing protein 6 OS=Homo sapiens OX=9606 GN=ZSWIM6 PE=1 SV=2
R20190701005_P72,12061
sp|Q9NRG0|CHRC1_HUMAN Chromatin accessibility complex protein 1 OS=Homo sapiens OX=9606 GN=CHRAC1 PE=1 SV=1
tr|E5RGS9|E5RGS9_HUMAN Chromatin accessibility complex protein 1 OS=Homo sapiens OX=9606 GN=CHRAC1 PE=1 SV=1
R20190701005_P72,10910
sp|Q9NSD9|SYFB_HUMAN Phenylalanine--tRNA ligase beta subunit OS=Homo sapiens OX=9606 GN=FARSB PE=1 SV=3
tr|A8K666|A8K666_HUMAN cDNA FLJ75460, highly similar to Homo sapiens phenylalanine-tRNA synthetase-like, beta subunit, mRNA OS=Homo sapiens OX=9606 PE=2 SV=1
tr|Q9BR63|Q9BR63_HUMAN FARSB protein (Fragment) OS=Homo sapiens OX=9606 GN=FARSB PE=2 SV=2
R20190701005_P72,12106
sp|Q9NYQ3|HAOX2_HUMAN Hydroxyacid oxidase 2 OS=Homo sapiens OX=9606 GN=HAO2 PE=1 SV=1
tr|A8K058|A8K058_HUMAN Hydroxyacid oxidase (Glycolate oxidase) 1, isoform CRA_a OS=Homo sapiens OX=9606 GN=HAO1 PE=2 SV=1
sp|Q9UJM8|HAOX1_HUMAN Hydroxyacid oxidase 1 OS=Homo sapiens OX=9606 GN=HAO1 PE=1 SV=1
R20190701005_P72,5949
tr|A0A384NPV0|A0A384NPV0_HUMAN Epididymis secretory sperm binding protein (Fragment) OS=Homo sapiens OX=9606 PE=2 SV=1
R20190701005_P72,5463
sp|Q9UFP1|GAK1A_HUMAN Golgi-associated kinase 1A OS=Homo sapiens OX=9606 GN=GASK1A PE=1 SV=3
R20190701005_P72,7598
sp|Q9UIC8|LCMT1_HUMAN Leucine carboxyl methyltransferase 1 OS=Homo sapiens OX=9606 GN=LCMT1 PE=1 SV=2
tr|I3L2Q8|I3L2Q8_HUMAN Leucine carboxyl methyltransferase 1 (Fragment) OS=Homo sapiens OX=9606 GN=LCMT1 PE=1 SV=1
tr|H3BUP7|H3BUP7_HUMAN Leucine carboxyl methyltransferase 1 OS=Homo sapiens OX=9606 GN=LCMT1 PE=1 SV=1
R20190701005_P72,4296
sp|Q9UJW7|ZN229_HUMAN Zinc finger protein 229 OS=Homo sapiens OX=9606 GN=ZNF229 PE=1 SV=3
tr|A0A087X068|A0A087X068_HUMAN Zinc finger protein 229 OS=Homo sapiens OX=9606 GN=ZNF229 PE=4 SV=1
tr|A0A087WVZ7|A0A087WVZ7_HUMAN Zinc finger protein 229 OS=Homo sapiens OX=9606 GN=ZNF229 PE=1 SV=1
R20190701005_P72,4008
sp|Q9UPZ6|THS7A_HUMAN Thrombospondin type-1 domain-containing protein 7A OS=Homo sapiens OX=9606 GN=THSD7A PE=1 SV=4
tr|A0A087WY08|A0A087WY08_HUMAN Thrombospondin type-1 domain-containing protein 7A OS=Homo sapiens OX=9606 GN=THSD7A PE=1 SV=1
R20190701005_P72,3699
sp|Q9UQ35|SRRM2_HUMAN Serine/arginine repetitive matrix protein 2 OS=Homo sapiens OX=9606 GN=SRRM2 PE=1 SV=2
tr|A0A140VK53|A0A140VK53_HUMAN Testicular secretory protein Li 53 OS=Homo sapiens OX=9606 PE=2 SV=1
tr|I3L4D8|I3L4D8_HUMAN Serine/arginine repetitive matrix protein 2 (Fragment) OS=Homo sapiens OX=9606 GN=SRRM2 PE=1 SV=1
tr|I3L0N7|I3L0N7_HUMAN Serine/arginine repetitive matrix protein 2 (Fragment) OS=Homo sapiens OX=9606 GN=SRRM2 PE=1 SV=1
tr|Q05CV9|Q05CV9_HUMAN SRRM2 protein (Fragment) OS=Homo sapiens OX=9606 GN=SRRM2 PE=2 SV=1
tr|Q05BI2|Q05BI2_HUMAN SRRM2 protein (Fragment) OS=Homo sapiens OX=9606 GN=SRRM2 PE=2 SV=1
R20190701005_P72,3984
sp|Q9Y3I0|RTCB_HUMAN tRNA-splicing ligase RtcB homolog OS=Homo sapiens OX=9606 GN=RTCB PE=1 SV=1
tr|B4DNA0|B4DNA0_HUMAN cDNA FLJ58027 OS=Homo sapiens OX=9606 PE=2 SV=1
R20190701005_P72,3901
sp|Q9Y597|KCTD3_HUMAN BTB/POZ domain-containing protein KCTD3 OS=Homo sapiens OX=9606 GN=KCTD3 PE=1 SV=2
R20190701005_P72,4220
sp|Q9Y644|RFNG_HUMAN Beta-1,3-N-acetylglucosaminyltransferase radical fringe OS=Homo sapiens OX=9606 GN=RFNG PE=2 SV=3
tr|A6H8Z0|A6H8Z0_HUMAN RFNG protein OS=Homo sapiens OX=9606 GN=RFNG PE=2 SV=1
tr|J3KTP8|J3KTP8_HUMAN G-protein-coupled receptor family C group 5 member C (Fragment) OS=Homo sapiens OX=9606 GN=GPRC5C PE=4 SV=1
tr|A8MXZ4|A8MXZ4_HUMAN G-protein-coupled receptor family C group 5 member C (Fragment) OS=Homo sapiens OX=9606 GN=GPRC5C PE=1 SV=2
sp|Q9NQ84|GPC5C_HUMAN G-protein coupled receptor family C group 5 member C OS=Homo sapiens OX=9606 GN=GPRC5C PE=1 SV=2
tr|B4DEC8|B4DEC8_HUMAN cDNA FLJ56340, highly similar to Beta-1,3-N-acetylglucosaminyltransferase radical fringe OS=Homo sapiens OX=9606 PE=2 SV=1
tr|A0A024R8N9|A0A024R8N9_HUMAN G protein-coupled receptor, family C, group 5, member C, isoform CRA_d OS=Homo sapiens OX=9606 GN=GPRC5C PE=4 SV=1
tr|A0A0C4DFY5|A0A0C4DFY5_HUMAN G-protein-coupled receptor family C group 5 member C OS=Homo sapiens OX=9606 GN=GPRC5C PE=1 SV=1
R20190701005_P72,3288
tr|A0A024QZY5|A0A024QZY5_HUMAN PRP4 pre-mRNA processing factor 4 homolog B (Yeast), isoform CRA_a OS=Homo sapiens OX=9606 GN=PRPF4B PE=4 SV=1
tr|B4DZQ5|B4DZQ5_HUMAN cDNA FLJ51417, highly similar to Serine/threonine-protein kinase PRP4 homolog OS=Homo sapiens OX=9606 PE=2 SV=1
sp|Q13523|PRP4B_HUMAN Serine/threonine-protein kinase PRP4 homolog OS=Homo sapiens OX=9606 GN=PRPF4B PE=1 SV=3
R20190701005_P72,9527
R20190701005_P72,9343
tr|A0A024R254|A0A024R254_HUMAN Melanoma antigen family D, 1, isoform CRA_a OS=Homo sapiens OX=9606 GN=MAGED1 PE=4 SV=1
sp|Q9Y5V3|MAGD1_HUMAN Melanoma-associated antigen D1 OS=Homo sapiens OX=9606 GN=MAGED1 PE=1 SV=3
tr|Q8TEN0|Q8TEN0_HUMAN FLJ00163 protein (Fragment) OS=Homo sapiens OX=9606 GN=FLJ00163 PE=2 SV=1
R20190701005_P72,4368
tr|A0A024R283|A0A024R283_HUMAN Zinc finger protein 532, isoform CRA_a OS=Homo sapiens OX=9606 GN=ZNF532 PE=4 SV=1
sp|Q9HCE3|ZN532_HUMAN Zinc finger protein 532 OS=Homo sapiens OX=9606 GN=ZNF532 PE=1 SV=2
tr|A0A2Q2RX16|A0A2Q2RX16_HUMAN Protein shisa-8 (Fragment) OS=Homo sapiens OX=9606 GN=SHISA8 PE=4 SV=1
sp|Q92610|ZN592_HUMAN Zinc finger protein 592 OS=Homo sapiens OX=9606 GN=ZNF592 PE=1 SV=2
tr|B3KXW2|B3KXW2_HUMAN cDNA FLJ46178 fis, clone TESTI4003944, highly similar to Homo sapiens zinc finger protein 532 (ZNF532), mRNA OS=Homo sapiens OX=9606 PE=2 SV=1
sp|B8ZZ34|SHSA8_HUMAN Protein shisa-8 OS=Homo sapiens OX=9606 GN=SHISA8 PE=3 SV=3
tr|H0YM74|H0YM74_HUMAN Zinc finger protein 592 OS=Homo sapiens OX=9606 GN=ZNF592 PE=1 SV=1
R20190701005_P72,3375
tr|A0A024RAU5|A0A024RAU5_HUMAN Glycogen [starch] synthase OS=Homo sapiens OX=9606 GN=GYS2 PE=3 SV=1
sp|P54840|GYS2_HUMAN Glycogen [starch] synthase, liver OS=Homo sapiens OX=9606 GN=GYS2 PE=1 SV=2
R20190701005_P72,10321
tr|A0A024RBL6|A0A024RBL6_HUMAN T-box 3 (Ulnar mammary syndrome), isoform CRA_c OS=Homo sapiens OX=9606 GN=TBX3 PE=4 SV=1
sp|O15119|TBX3_HUMAN T-box transcription factor TBX3 OS=Homo sapiens OX=9606 GN=TBX3 PE=1 SV=4
tr|A0A024RBQ4|A0A024RBQ4_HUMAN T-box 3 (Ulnar mammary syndrome), isoform CRA_a OS=Homo sapiens OX=9606 GN=TBX3 PE=4 SV=1
R20190701005_P72,5102
tr|A0A024RCW3|A0A024RCW3_HUMAN Ribosomal protein OS=Homo sapiens OX=9606 GN=RPL10A PE=3 SV=1
sp|P62906|RL10A_HUMAN 60S ribosomal protein L10a OS=Homo sapiens OX=9606 GN=RPL10A PE=1 SV=2
tr|Q1JQ76|Q1JQ76_HUMAN Ribosomal protein (Fragment) OS=Homo sapiens OX=9606 GN=RPL10A PE=2 SV=1
R20190701005_P72,6989
tr|A0A024RCY7|A0A024RCY7_HUMAN Chromosome 6 open reading frame 64, isoform CRA_a OS=Homo sapiens OX=9606 GN=C6orf64 PE=4 SV=1
sp|Q9NPB0|SMDC1_HUMAN SAYSvFN domain-containing protein 1 OS=Homo sapiens OX=9606 GN=SAYSD1 PE=2 SV=1
R20190701005_P72,6300
tr|A0A059RIK5|A0A059RIK5_HUMAN Cytochrome c oxidase subunit 2 OS=Homo sapiens OX=9606 GN=COX2 PE=3 SV=1
R20190701005_P72,4658
tr|A0A087WVS3|A0A087WVS3_HUMAN Protein-glutamine gamma-glutamyltransferase 5 OS=Homo sapiens OX=9606 GN=TGM5 PE=1 SV=1
tr|A0A024R9P4|A0A024R9P4_HUMAN Transglutaminase 5, isoform CRA_a (Fragment) OS=Homo sapiens OX=9606 GN=TGM5 PE=4 SV=1
tr|A0A087WZC4|A0A087WZC4_HUMAN Protein-glutamine gamma-glutamyltransferase 5 OS=Homo sapiens OX=9606 GN=TGM5 PE=1 SV=1
tr|A0A024R9T4|A0A024R9T4_HUMAN Transglutaminase 5, isoform CRA_b OS=Homo sapiens OX=9606 GN=TGM5 PE=4 SV=1
sp|O43548|TGM5_HUMAN Protein-glutamine gamma-glutamyltransferase 5 OS=Homo sapiens OX=9606 GN=TGM5 PE=1 SV=4
tr|A0A087WVW4|A0A087WVW4_HUMAN Protein-glutamine gamma-glutamyltransferase 5 OS=Homo sapiens OX=9606 GN=TGM5 PE=1 SV=1
tr|Q0II16|Q0II16_HUMAN Transglutaminase 5 OS=Homo sapiens OX=9606 GN=TGM5 PE=2 SV=1
R20190701005_P72,10398
tr|A0A087WYC6|A0A087WYC6_HUMAN Dynein heavy chain 11, axonemal OS=Homo sapiens OX=9606 GN=DNAH11 PE=1 SV=1
sp|Q96DT5|DYH11_HUMAN Dynein heavy chain 11, axonemal OS=Homo sapiens OX=9606 GN=DNAH11 PE=1 SV=4
tr|C0JYZ1|C0JYZ1_HUMAN Dynein, axonemal, heavy chain 11 OS=Homo sapiens OX=9606 GN=DNAH11 PE=4 SV=1
tr|A0A0C4DFR0|A0A0C4DFR0_HUMAN Dynein heavy chain 11, axonemal OS=Homo sapiens OX=9606 GN=DNAH11 PE=1 SV=1
R20190701005_P72,5611
tr|A0A087WZ84|A0A087WZ84_HUMAN Zinc finger protein 568 OS=Homo sapiens OX=9606 GN=ZNF568 PE=1 SV=1
tr|C9JLX5|C9JLX5_HUMAN Zinc finger protein 568 (Fragment) OS=Homo sapiens OX=9606 GN=ZNF568 PE=1 SV=1
tr|C9K0F2|C9K0F2_HUMAN Zinc finger protein 568 (Fragment) OS=Homo sapiens OX=9606 GN=ZNF568 PE=1 SV=8
R20190701005_P72,6977
tr|A0A096LPA1|A0A096LPA1_HUMAN Speedy protein E5 OS=Homo sapiens OX=9606 GN=SPDYE5 PE=4 SV=1
sp|A6NHP3|SPE2B_HUMAN Speedy protein E2B OS=Homo sapiens OX=9606 GN=SPDYE2B PE=3 SV=2
sp|Q14165|MLEC_HUMAN Malectin OS=Homo sapiens OX=9606 GN=MLEC PE=1 SV=1
tr|I6XC90|I6XC90_HUMAN Speedy B2-like 1 OS=Homo sapiens OX=9606 GN=SPDYB2-L1 PE=2 SV=1
sp|A6NIY4|SPDE5_HUMAN Speedy protein E5 OS=Homo sapiens OX=9606 GN=SPDYE5 PE=3 SV=3
sp|Q495Y8|SPDE2_HUMAN Speedy protein E2 OS=Homo sapiens OX=9606 GN=SPDYE2 PE=1 SV=2
sp|Q495Y7|SPDE7_HUMAN Putative speedy protein E7 OS=Homo sapiens OX=9606 GN=SPDYE7P PE=5 SV=1
sp|P0CI01|SPDE6_HUMAN Speedy protein E6 OS=Homo sapiens OX=9606 GN=SPDYE6 PE=3 SV=2
tr|I3L162|I3L162_HUMAN Chymotrypsin-like protease CTRL-1 (Fragment) OS=Homo sapiens OX=9606 GN=CTRL PE=1 SV=1
sp|Q9NX76|CKLF6_HUMAN CKLF-like MARVEL transmembrane domain-containing protein 6 OS=Homo sapiens OX=9606 GN=CMTM6 PE=1 SV=1
tr|F5GX14|F5GX14_HUMAN Malectin OS=Homo sapiens OX=9606 GN=MLEC PE=1 SV=1
tr|F5H1S8|F5H1S8_HUMAN Malectin (Fragment) OS=Homo sapiens OX=9606 GN=MLEC PE=1 SV=1
tr|A8K651|A8K651_HUMAN cDNA FLJ75700, highly similar to Homo sapiens complement component 1, q subcomponent binding protein (C1QBP), nuclear gene encoding mitochondrial protein, mRNA OS=Homo sapiens OX=9606 PE=2 SV=1
sp|Q07021|C1QBP_HUMAN Complement component 1 Q subcomponent-binding protein, mitochondrial OS=Homo sapiens OX=9606 GN=C1QBP PE=1 SV=1
tr|E5RHY4|E5RHY4_HUMAN MAPK/MAK/MRK overlapping kinase OS=Homo sapiens OX=9606 GN=MOK PE=4 SV=1
tr|H0YHV7|H0YHV7_HUMAN Cholinephosphotransferase 1 (Fragment) OS=Homo sapiens OX=9606 GN=CHPT1 PE=4 SV=1
tr|F5H0M7|F5H0M7_HUMAN Methenyltetrahydrofolate synthase domain-containing protein OS=Homo sapiens OX=9606 GN=MTHFSD PE=1 SV=1
sp|Q8NFV5|SPDE1_HUMAN Speedy protein E1 OS=Homo sapiens OX=9606 GN=SPDYE1 PE=2 SV=3
sp|Q5VU92|DC121_HUMAN DDB1- and CUL4-associated factor 12-like protein 1 OS=Homo sapiens OX=9606 GN=DCAF12L1 PE=1 SV=1
sp|Q2M296|MTHSD_HUMAN Methenyltetrahydrofolate synthase domain-containing protein OS=Homo sapiens OX=9606 GN=MTHFSD PE=1 SV=2
tr|H3BNF8|H3BNF8_HUMAN MAPK/MAK/MRK overlapping kinase OS=Homo sapiens OX=9606 GN=MOK PE=4 SV=1
tr|B4DN17|B4DN17_HUMAN cDNA FLJ61139 OS=Homo sapiens OX=9606 PE=2 SV=1
tr|B3KUB0|B3KUB0_HUMAN cDNA FLJ39517 fis, clone PUAEN2000394 OS=Homo sapiens OX=9606 GN=FLJ12998 PE=2 SV=1
R20190701005_P72,8503
tr|A0A0A0MRM9|A0A0A0MRM9_HUMAN Nucleolar and coiled-body phosphoprotein 1 (Fragment) OS=Homo sapiens OX=9606 GN=NOLC1 PE=1 SV=1
R20190701005_P72,5279
tr|A0A0A0MSC8|A0A0A0MSC8_HUMAN Slit homolog 3 protein OS=Homo sapiens OX=9606 GN=SLIT3 PE=1 SV=1
sp|O75094|SLIT3_HUMAN Slit homolog 3 protein OS=Homo sapiens OX=9606 GN=SLIT3 PE=2 SV=3
R20190701005_P72,5664
tr|A0A0A0MSD3|A0A0A0MSD3_HUMAN Collagen alpha-1(XXIII) chain OS=Homo sapiens OX=9606 GN=COL23A1 PE=4 SV=1
sp|Q86Y22|CONA1_HUMAN Collagen alpha-1(XXIII) chain OS=Homo sapiens OX=9606 GN=COL23A1 PE=1 SV=1
tr|Q53EK6|Q53EK6_HUMAN Procollagen C-endopeptidase enhancer 2 variant (Fragment) OS=Homo sapiens OX=9606 PE=2 SV=1
sp|Q9UKZ9|PCOC2_HUMAN Procollagen C-endopeptidase enhancer 2 OS=Homo sapiens OX=9606 GN=PCOLCE2 PE=1 SV=1
sp|Q9NXP7|GIN1_HUMAN Gypsy retrotransposon integrase-like protein 1 OS=Homo sapiens OX=9606 GN=GIN1 PE=1 SV=3
tr|H7C5D5|H7C5D5_HUMAN Procollagen C-endopeptidase enhancer 2 (Fragment) OS=Homo sapiens OX=9606 GN=PCOLCE2 PE=1 SV=1
tr|B3KQT8|B3KQT8_HUMAN cDNA PSEC0172 fis, clone PLACE1011835, highly similar to Procollagen C-endopeptidase enhancer 2 OS=Homo sapiens OX=9606 PE=2 SV=1
R20190701005_P72,8074
tr|A0A0A0MT12|A0A0A0MT12_HUMAN Spliceosome RNA helicase DDX39B (Fragment) OS=Homo sapiens OX=9606 GN=DDX39B PE=1 SV=6
tr|A0A024RCM3|A0A024RCM3_HUMAN DDX39B OS=Homo sapiens OX=9606 GN=hCG_2005638 PE=4 SV=1
sp|O00148|DX39A_HUMAN ATP-dependent RNA helicase DDX39A OS=Homo sapiens OX=9606 GN=DDX39A PE=1 SV=2
sp|Q13838|DX39B_HUMAN Spliceosome RNA helicase DDX39B OS=Homo sapiens OX=9606 GN=DDX39B PE=1 SV=1
tr|Q7KYK3|Q7KYK3_HUMAN BAT1 protein (Fragment) OS=Homo sapiens OX=9606 GN=BAT1 PE=4 SV=1
tr|F6R6M7|F6R6M7_HUMAN Spliceosome RNA helicase DDX39B (Fragment) OS=Homo sapiens OX=9606 GN=DDX39B PE=1 SV=1
tr|F6S2B7|F6S2B7_HUMAN Spliceosome RNA helicase DDX39B (Fragment) OS=Homo sapiens OX=9606 GN=DDX39B PE=1 SV=1
tr|A0A024R7H0|A0A024R7H0_HUMAN DEAD (Asp-Glu-Ala-Asp) box polypeptide 39, isoform CRA_b OS=Homo sapiens OX=9606 GN=DDX39 PE=4 SV=1
tr|F6QYI9|F6QYI9_HUMAN Spliceosome RNA helicase DDX39B (Fragment) OS=Homo sapiens OX=9606 GN=DDX39B PE=1 SV=1
tr|A0A0G2JJL7|A0A0G2JJL7_HUMAN Spliceosome RNA helicase DDX39B (Fragment) OS=Homo sapiens OX=9606 GN=DDX39B PE=1 SV=1
tr|K7EIL8|K7EIL8_HUMAN ATP-dependent RNA helicase DDX39A (Fragment) OS=Homo sapiens OX=9606 GN=DDX39A PE=1 SV=1
tr|A0A286SD68|A0A286SD68_HUMAN DExD-box helicase 39B (Fragment) OS=Homo sapiens OX=9606 GN=DDX39B PE=4 SV=1
tr|A0A286SD67|A0A286SD67_HUMAN DExD-box helicase 39B (Fragment) OS=Homo sapiens OX=9606 GN=DDX39B PE=4 SV=1
tr|B4DH55|B4DH55_HUMAN cDNA FLJ53763, highly similar to Spliceosome RNA helicase BAT1 OS=Homo sapiens OX=9606 PE=2 SV=1
tr|A0A286SD52|A0A286SD52_HUMAN DExD-box helicase 39B (Fragment) OS=Homo sapiens OX=9606 GN=DDX39B PE=4 SV=1
tr|K7EL56|K7EL56_HUMAN ATP-dependent RNA helicase DDX39A (Fragment) OS=Homo sapiens OX=9606 GN=DDX39A PE=1 SV=1
tr|Q59G92|Q59G92_HUMAN HLA-B associated transcript 1 variant (Fragment) OS=Homo sapiens OX=9606 PE=2 SV=1
tr|A0A286SD64|A0A286SD64_HUMAN DExD-box helicase 39B (Fragment) OS=Homo sapiens OX=9606 GN=DDX39B PE=4 SV=1
tr|A0A286SD59|A0A286SD59_HUMAN DExD-box helicase 39B (Fragment) OS=Homo sapiens OX=9606 GN=DDX39B PE=4 SV=1
tr|F6TRA5|F6TRA5_HUMAN Spliceosome RNA helicase DDX39B (Fragment) OS=Homo sapiens OX=9606 GN=DDX39B PE=1 SV=1
tr|F6WLT2|F6WLT2_HUMAN Spliceosome RNA helicase DDX39B (Fragment) OS=Homo sapiens OX=9606 GN=DDX39B PE=1 SV=1
tr|A0A0G2JHN7|A0A0G2JHN7_HUMAN Spliceosome RNA helicase DDX39B (Fragment) OS=Homo sapiens OX=9606 GN=DDX39B PE=1 SV=4
tr|Q5STU3|Q5STU3_HUMAN Spliceosome RNA helicase DDX39B OS=Homo sapiens OX=9606 GN=DDX39B PE=1 SV=2
tr|A0A286SD65|A0A286SD65_HUMAN DExD-box helicase 39B (Fragment) OS=Homo sapiens OX=9606 GN=DDX39B PE=4 SV=1
tr|B4DF34|B4DF34_HUMAN cDNA FLJ59857, moderately similar to ATP-dependent RNA helicase DDX39 OS=Homo sapiens OX=9606 PE=2 SV=1
tr|K7EQN7|K7EQN7_HUMAN ATP-dependent RNA helicase DDX39A (Fragment) OS=Homo sapiens OX=9606 GN=DDX39A PE=1 SV=1
tr|F6SXL5|F6SXL5_HUMAN Spliceosome RNA helicase DDX39B (Fragment) OS=Homo sapiens OX=9606 GN=DDX39B PE=1 SV=1
tr|F6S4E6|F6S4E6_HUMAN Spliceosome RNA helicase DDX39B (Fragment) OS=Homo sapiens OX=9606 GN=DDX39B PE=1 SV=1
tr|A0A286SD63|A0A286SD63_HUMAN DExD-box helicase 39B (Fragment) OS=Homo sapiens OX=9606 GN=DDX39B PE=4 SV=1
tr|B4DX78|B4DX78_HUMAN cDNA FLJ55484, highly similar to ATP-dependent RNA helicase DDX39 OS=Homo sapiens OX=9606 PE=2 SV=1
tr|K7EPJ3|K7EPJ3_HUMAN ATP-dependent RNA helicase DDX39A (Fragment) OS=Homo sapiens OX=9606 GN=DDX39A PE=1 SV=1
tr|K7EN69|K7EN69_HUMAN ATP-dependent RNA helicase DDX39A (Fragment) OS=Homo sapiens OX=9606 GN=DDX39A PE=1 SV=1
tr|F6U6E2|F6U6E2_HUMAN Spliceosome RNA helicase DDX39B (Fragment) OS=Homo sapiens OX=9606 GN=DDX39B PE=1 SV=1
tr|K7ENP6|K7ENP6_HUMAN ATP-dependent RNA helicase DDX39A (Fragment) OS=Homo sapiens OX=9606 GN=DDX39A PE=1 SV=1
R20190701005_P72,11481
tr|A0A087WY81|A0A087WY81_HUMAN 60S ribosomal protein L17 (Fragment) OS=Homo sapiens OX=9606 GN=RPL17 PE=3 SV=6
tr|J3KSJ0|J3KSJ0_HUMAN 60S ribosomal protein L17 (Fragment) OS=Homo sapiens OX=9606 GN=RPL17 PE=3 SV=1
R20190701005_P72,7381
tr|A0A0B4J1S8|A0A0B4J1S8_HUMAN Phosphatidylinositol 4-kinase beta OS=Homo sapiens OX=9606 GN=PI4KB PE=1 SV=1
sp|Q9UBF8|PI4KB_HUMAN Phosphatidylinositol 4-kinase beta OS=Homo sapiens OX=9606 GN=PI4KB PE=1 SV=1
R20190701005_P72,8166
tr|A0A087WVZ1|A0A087WVZ1_HUMAN ATP-dependent RNA helicase DDX3X (Fragment) OS=Homo sapiens OX=9606 GN=DDX3X PE=1 SV=2
tr|A0A0J9YVQ7|A0A0J9YVQ7_HUMAN ATP-dependent RNA helicase DDX3X (Fragment) OS=Homo sapiens OX=9606 GN=DDX3X PE=1 SV=2
tr|B4DLU5|B4DLU5_HUMAN cDNA FLJ60675, highly similar to ATP-dependent RNA helicase DDX3X OS=Homo sapiens OX=9606 PE=2 SV=1
R20190701005_P72,4537
tr|A0A0D9SFJ1|A0A0D9SFJ1_HUMAN Coenzyme Q6 homolog, monooxygenase (Yeast), isoform CRA_a OS=Homo sapiens OX=9606 GN=COQ6 PE=1 SV=1
sp|Q9Y2Z9|COQ6_HUMAN Ubiquinone biosynthesis monooxygenase COQ6, mitochondrial OS=Homo sapiens OX=9606 GN=COQ6 PE=1 SV=2
R20190701005_P72,3246
tr|A0A0G2JR78|A0A0G2JR78_HUMAN Gamma-2-syntrophin (Fragment) OS=Homo sapiens OX=9606 GN=SNTG2 PE=4 SV=1
sp|Q9NY99|SNTG2_HUMAN Gamma-2-syntrophin OS=Homo sapiens OX=9606 GN=SNTG2 PE=1 SV=2
R20190701005_P72,4528
tr|A0A0J9YW50|A0A0J9YW50_HUMAN Unconventional myosin-XVB OS=Homo sapiens OX=9606 GN=MYO15B PE=1 SV=1
tr|A0A0J9YYJ7|A0A0J9YYJ7_HUMAN Unconventional myosin-XVB OS=Homo sapiens OX=9606 GN=MYO15B PE=4 SV=1
tr|A0A0J9YY01|A0A0J9YY01_HUMAN Unconventional myosin-XVB OS=Homo sapiens OX=9606 GN=MYO15B PE=1 SV=1
tr|A0A2R8YFM0|A0A2R8YFM0_HUMAN Unconventional myosin-XVB (Fragment) OS=Homo sapiens OX=9606 GN=MYO15B PE=3 SV=1
R20190701005_P72,5344
tr|A0A0S2Z462|A0A0S2Z462_HUMAN ArfGAP with FG repeats 1 isoform 2 (Fragment) OS=Homo sapiens OX=9606 GN=AGFG1 PE=2 SV=1
tr|B8ZZY2|B8ZZY2_HUMAN Arf-GAP domain and FG repeat-containing protein 1 OS=Homo sapiens OX=9606 GN=AGFG1 PE=1 SV=1
tr|A0A024R458|A0A024R458_HUMAN HIV-1 Rev binding protein, isoform CRA_a OS=Homo sapiens OX=9606 GN=HRB PE=4 SV=1
tr|A0A0S2Z444|A0A0S2Z444_HUMAN ArfGAP with FG repeats 1 isoform 1 (Fragment) OS=Homo sapiens OX=9606 GN=AGFG1 PE=2 SV=1
tr|A0A0S2Z3Y3|A0A0S2Z3Y3_HUMAN ArfGAP with FG repeats 1 isoform 4 (Fragment) OS=Homo sapiens OX=9606 GN=AGFG1 PE=2 SV=1
sp|P52594|AGFG1_HUMAN Arf-GAP domain and FG repeat-containing protein 1 OS=Homo sapiens OX=9606 GN=AGFG1 PE=1 SV=2
tr|A0A0S2Z3Z1|A0A0S2Z3Z1_HUMAN ArfGAP with FG repeats 1 isoform 3 (Fragment) OS=Homo sapiens OX=9606 GN=AGFG1 PE=2 SV=1
tr|C9J2I0|C9J2I0_HUMAN Arf-GAP domain and FG repeat-containing protein 1 (Fragment) OS=Homo sapiens OX=9606 GN=AGFG1 PE=1 SV=8
tr|B4DHC5|B4DHC5_HUMAN cDNA FLJ57927, highly similar to Nucleoporin-like protein RIP OS=Homo sapiens OX=9606 PE=2 SV=1
R20190701005_P72,5189
tr|A0A0S2Z5Q7|A0A0S2Z5Q7_HUMAN Amyotrophic lateral sclerosis 2 isoform 1 (Fragment) OS=Homo sapiens OX=9606 GN=ALS2 PE=2 SV=1
tr|B3KPJ0|B3KPJ0_HUMAN cDNA FLJ31851 fis, clone NT2RP7000624, highly similar to Alsin OS=Homo sapiens OX=9606 PE=2 SV=1
tr|H0Y696|H0Y696_HUMAN Alsin (Fragment) OS=Homo sapiens OX=9606 GN=ALS2 PE=1 SV=1
tr|A8K4R4|A8K4R4_HUMAN cDNA FLJ75533, highly similar to Homo sapiens amyotrophic lateral sclerosis 2 (juvenile) (ALS2), mRNA (Fragment) OS=Homo sapiens OX=9606 PE=2 SV=1
tr|A0A2X0SFA0|A0A2X0SFA0_HUMAN ALS2 (Fragment) OS=Homo sapiens OX=9606 GN=ALS2 PE=4 SV=1
tr|Q6IQ41|Q6IQ41_HUMAN ALS2 protein OS=Homo sapiens OX=9606 GN=ALS2 PE=2 SV=1
sp|Q96Q42|ALS2_HUMAN Alsin OS=Homo sapiens OX=9606 GN=ALS2 PE=1 SV=2
R20190701005_P72,9246
tr|A0A0X1KG69|A0A0X1KG69_HUMAN InaD-like protein OS=Homo sapiens OX=9606 GN=PATJ PE=1 SV=1
tr|A0A087WUZ6|A0A087WUZ6_HUMAN InaD-like protein OS=Homo sapiens OX=9606 GN=PATJ PE=1 SV=1
tr|A5PKX9|A5PKX9_HUMAN INADL protein OS=Homo sapiens OX=9606 GN=INADL PE=2 SV=1
sp|Q8NI35|INADL_HUMAN InaD-like protein OS=Homo sapiens OX=9606 GN=PATJ PE=1 SV=3
tr|B4E2N5|B4E2N5_HUMAN cDNA FLJ56645, highly similar to InaD-like protein OS=Homo sapiens OX=9606 PE=2 SV=1
tr|A0A2R8Y549|A0A2R8Y549_HUMAN InaD-like protein OS=Homo sapiens OX=9606 GN=PATJ PE=1 SV=1
R20190701005_P72,7420
tr|A0A126GWF4|A0A126GWF4_HUMAN Olfactory receptor OS=Homo sapiens OX=9606 GN=OR2J1 PE=3 SV=1
tr|A0A126GVX8|A0A126GVX8_HUMAN Olfactory receptor OS=Homo sapiens OX=9606 GN=OR2J1 PE=3 SV=1
sp|P52179|MYOM1_HUMAN Myomesin-1 OS=Homo sapiens OX=9606 GN=MYOM1 PE=1 SV=2
sp|Q9GZK6|OR2J1_HUMAN Olfactory receptor 2J1 OS=Homo sapiens OX=9606 GN=OR2J1 PE=3 SV=2
sp|Q8NGE3|O10P1_HUMAN Olfactory receptor 10P1 OS=Homo sapiens OX=9606 GN=OR10P1 PE=2 SV=1
tr|A0A126GVQ0|A0A126GVQ0_HUMAN Olfactory receptor (Fragment) OS=Homo sapiens OX=9606 GN=OR10P1 PE=3 SV=1
tr|Q8NH36|Q8NH36_HUMAN Olfactory receptor OS=Homo sapiens OX=9606 PE=3 SV=1
R20190701005_P72,4998
R20190701005_P72,4396
R20190701005_P72,5752
tr|A0A1B0GTL7|A0A1B0GTL7_HUMAN Contactin-2 (Fragment) OS=Homo sapiens OX=9606 GN=CNTN2 PE=1 SV=2
R20190701005_P72,3831
tr|A0A1B0GU01|A0A1B0GU01_HUMAN MHC class II transactivator (Fragment) OS=Homo sapiens OX=9606 GN=CIITA PE=4 SV=1
tr|O46786|O46786_HUMAN MHC class II transactivator type I (Fragment) OS=Homo sapiens OX=9606 GN=C2TA PE=4 SV=1
R20190701005_P72,5808
tr|A0A1B0GU45|A0A1B0GU45_HUMAN Lymphoid-restricted membrane protein OS=Homo sapiens OX=9606 GN=LRMP PE=1 SV=1
R20190701005_P72,5583
tr|A0A1B0GWA9|A0A1B0GWA9_HUMAN GTP-binding protein Di-Ras2 (Fragment) OS=Homo sapiens OX=9606 GN=DIRAS2 PE=1 SV=1
sp|Q96HU8|DIRA2_HUMAN GTP-binding protein Di-Ras2 OS=Homo sapiens OX=9606 GN=DIRAS2 PE=1 SV=1
tr|A0A1B0GVC3|A0A1B0GVC3_HUMAN GTP-binding protein Di-Ras2 (Fragment) OS=Homo sapiens OX=9606 GN=DIRAS2 PE=1 SV=1
R20190701005_P72,9398
tr|A0A1D8GZ55|A0A1D8GZ55_HUMAN Histone-lysine N-methyltransferase OS=Homo sapiens OX=9606 GN=NUP98 PE=2 SV=1
tr|A0A024RCC4|A0A024RCC4_HUMAN Nucleoporin 98kDa, isoform CRA_a OS=Homo sapiens OX=9606 GN=NUP98 PE=4 SV=1
tr|A0A3B3ITD8|A0A3B3ITD8_HUMAN Nuclear pore complex protein Nup98-Nup96 OS=Homo sapiens OX=9606 GN=NUP98 PE=1 SV=1
tr|A0A1D8GZ64|A0A1D8GZ64_HUMAN NUP98/NSD1 fusion protein OS=Homo sapiens OX=9606 GN=NUP98 PE=2 SV=1
sp|P52948|NUP98_HUMAN Nuclear pore complex protein Nup98-Nup96 OS=Homo sapiens OX=9606 GN=NUP98 PE=1 SV=4
tr|A8KA17|A8KA17_HUMAN cDNA FLJ77211, highly similar to Homo sapiens nucleoporin 98kDa (NUP98), transcript variant 3, mRNA OS=Homo sapiens OX=9606 PE=2 SV=1
tr|A0A1D8GZ56|A0A1D8GZ56_HUMAN Histone-lysine N-methyltransferase OS=Homo sapiens OX=9606 GN=NUP98 PE=2 SV=1
tr|A0A142I7X2|A0A142I7X2_HUMAN NUP98/PHF23 fusion 2 protein (Fragment) OS=Homo sapiens OX=9606 PE=2 SV=1
tr|B4DWF8|B4DWF8_HUMAN cDNA FLJ53414, highly similar to Nuclear pore complex protein Nup98-Nup96precursor OS=Homo sapiens OX=9606 PE=2 SV=1
R20190701005_P72,4972
tr|A0A1W2PQ15|A0A1W2PQ15_HUMAN Ankyrin repeat domain-containing protein 17 OS=Homo sapiens OX=9606 GN=ANKRD17 PE=1 SV=1
tr|B4DTP3|B4DTP3_HUMAN cDNA FLJ57343, highly similar to Homo sapiens ankyrin repeat domain 17 (ANKRD17), transcript variant 1, mRNA (Fragment) OS=Homo sapiens OX=9606 PE=2 SV=1
tr|H0YM23|H0YM23_HUMAN Ankyrin repeat domain-containing protein 17 (Fragment) OS=Homo sapiens OX=9606 GN=ANKRD17 PE=1 SV=1
sp|O75179|ANR17_HUMAN Ankyrin repeat domain-containing protein 17 OS=Homo sapiens OX=9606 GN=ANKRD17 PE=1 SV=3
R20190701005_P72,3060
tr|A0A1W2PRT1|A0A1W2PRT1_HUMAN Pleckstrin homology-like domain family B member 2 (Fragment) OS=Homo sapiens OX=9606 GN=PHLDB2 PE=1 SV=1
tr|E9PFQ4|E9PFQ4_HUMAN Pleckstrin homology-like domain family B member 2 (Fragment) OS=Homo sapiens OX=9606 GN=PHLDB2 PE=1 SV=1
sp|Q86SQ0|PHLB2_HUMAN Pleckstrin homology-like domain family B member 2 OS=Homo sapiens OX=9606 GN=PHLDB2 PE=1 SV=2
tr|Q658P8|Q658P8_HUMAN Uncharacterized protein DKFZp313N0632 (Fragment) OS=Homo sapiens OX=9606 GN=DKFZp313N0632 PE=2 SV=3
sp|Q86US8|EST1A_HUMAN Telomerase-binding protein EST1A OS=Homo sapiens OX=9606 GN=SMG6 PE=1 SV=2
tr|E9PGF6|E9PGF6_HUMAN Pleckstrin homology-like domain family B member 2 OS=Homo sapiens OX=9606 GN=PHLDB2 PE=1 SV=1
tr|B4DGN3|B4DGN3_HUMAN cDNA FLJ59198, highly similar to Homo sapiens heterogeneous nuclear ribonucleoprotein D-like (HNRPDL), transcript variant 2, mRNA OS=Homo sapiens OX=9606 PE=2 SV=1
sp|O14979|HNRDL_HUMAN Heterogeneous nuclear ribonucleoprotein D-like OS=Homo sapiens OX=9606 GN=HNRNPDL PE=1 SV=3
tr|A0A024RDF6|A0A024RDF6_HUMAN Heterogeneous nuclear ribonucleoprotein D-like, isoform CRA_a OS=Homo sapiens OX=9606 GN=HNRPDL PE=4 SV=1
tr|B4DTA2|B4DTA2_HUMAN cDNA FLJ60148, highly similar to Homo sapiens heterogeneous nuclear ribonucleoprotein D-like (HNRPDL), transcript variant 2, mRNA OS=Homo sapiens OX=9606 PE=2 SV=1
tr|A0A087WUK2|A0A087WUK2_HUMAN Heterogeneous nuclear ribonucleoprotein D-like OS=Homo sapiens OX=9606 GN=HNRNPDL PE=1 SV=1
tr|B7Z5U5|B7Z5U5_HUMAN cDNA FLJ61655, highly similar to Phosphorylated CTD-interacting factor 1 OS=Homo sapiens OX=9606 PE=2 SV=1
tr|Q6UXW7|Q6UXW7_HUMAN GSQS6193 OS=Homo sapiens OX=9606 GN=UNQ6193 PE=2 SV=1
tr|B4DU96|B4DU96_HUMAN cDNA FLJ56247, highly similar to Thimet oligopeptidase OS=Homo sapiens OX=9606 PE=2 SV=1
sp|P52888|THOP1_HUMAN Thimet oligopeptidase OS=Homo sapiens OX=9606 GN=THOP1 PE=1 SV=2
tr|K7EMU4|K7EMU4_HUMAN Thimet oligopeptidase (Fragment) OS=Homo sapiens OX=9606 GN=THOP1 PE=1 SV=1
tr|Q9BW75|Q9BW75_HUMAN THOP1 protein (Fragment) OS=Homo sapiens OX=9606 GN=THOP1 PE=2 SV=2
sp|Q9H4Z3|CAPAM_HUMAN mRNA (2'-O-methyladenosine-N(6)-)-methyltransferase OS=Homo sapiens OX=9606 GN=PCIF1 PE=1 SV=1
tr|K7EL02|K7EL02_HUMAN Thimet oligopeptidase (Fragment) OS=Homo sapiens OX=9606 GN=THOP1 PE=1 SV=1
tr|K7EP46|K7EP46_HUMAN Thimet oligopeptidase OS=Homo sapiens OX=9606 GN=THOP1 PE=1 SV=1
tr|K7EL32|K7EL32_HUMAN Thimet oligopeptidase (Fragment) OS=Homo sapiens OX=9606 GN=THOP1 PE=1 SV=1
tr|Q96CV8|Q96CV8_HUMAN Thimet oligopeptidase 1 OS=Homo sapiens OX=9606 GN=THOP1 PE=1 SV=1
tr|K7EIK4|K7EIK4_HUMAN Thimet oligopeptidase (Fragment) OS=Homo sapiens OX=9606 GN=THOP1 PE=1 SV=1
R20190701005_P72,4108
tr|A0A1W2PS52|A0A1W2PS52_HUMAN Cystatin-B OS=Homo sapiens OX=9606 GN=CSTB PE=1 SV=1
tr|Q76LA1|Q76LA1_HUMAN CSTB protein OS=Homo sapiens OX=9606 GN=CSTB PE=2 SV=1
sp|P04080|CYTB_HUMAN Cystatin-B OS=Homo sapiens OX=9606 GN=CSTB PE=1 SV=2
R20190701005_P72,9411
tr|A0A2Q2TH77|A0A2Q2TH77_HUMAN Golgin subfamily A member 2 OS=Homo sapiens OX=9606 GN=GOLGA2 PE=1 SV=1
tr|B7ZC06|B7ZC06_HUMAN Golgin subfamily A member 2 (Fragment) OS=Homo sapiens OX=9606 GN=GOLGA2 PE=1 SV=1
sp|Q08379|GOGA2_HUMAN Golgin subfamily A member 2 OS=Homo sapiens OX=9606 GN=GOLGA2 PE=1 SV=3
R20190701005_P72,4092
tr|A0A2R8Y657|A0A2R8Y657_HUMAN Equilibrative nucleoside transporter 3 OS=Homo sapiens OX=9606 GN=SLC29A3 PE=1 SV=1
tr|A0A2R8YDA4|A0A2R8YDA4_HUMAN Equilibrative nucleoside transporter 3 OS=Homo sapiens OX=9606 GN=SLC29A3 PE=4 SV=1
R20190701005_P72,2714
tr|A0A2U3TZI4|A0A2U3TZI4_HUMAN Coiled-coil domain-containing protein 30 OS=Homo sapiens OX=9606 GN=CCDC30 PE=4 SV=1
tr|D6RFH8|D6RFH8_HUMAN Coiled-coil domain-containing protein 30 OS=Homo sapiens OX=9606 GN=CCDC30 PE=4 SV=2
tr|Q6N081|Q6N081_HUMAN Uncharacterized protein DKFZp686K01114 (Fragment) OS=Homo sapiens OX=9606 GN=DKFZp686K01114 PE=2 SV=1
sp|Q5VVM6|CCD30_HUMAN Coiled-coil domain-containing protein 30 OS=Homo sapiens OX=9606 GN=CCDC30 PE=2 SV=1
R20190701005_P72,3638
tr|A0A3B3IRM7|A0A3B3IRM7_HUMAN Pro-cathepsin H (Fragment) OS=Homo sapiens OX=9606 GN=CTSH PE=1 SV=1
sp|P09668|CATH_HUMAN Pro-cathepsin H OS=Homo sapiens OX=9606 GN=CTSH PE=1 SV=4
tr|A0A087X0D5|A0A087X0D5_HUMAN Pro-cathepsin H OS=Homo sapiens OX=9606 GN=CTSH PE=1 SV=1
tr|B7Z378|B7Z378_HUMAN cDNA FLJ54684, highly similar to Cathepsin H OS=Homo sapiens OX=9606 PE=2 SV=1
tr|Q6IBC3|Q6IBC3_HUMAN CTSH protein OS=Homo sapiens OX=9606 GN=CTSH PE=2 SV=1
R20190701005_P72,5298
tr|A0A3P3YWC4|A0A3P3YWC4_HUMAN NAD(P)(+)--arginine ADP-ribosyltransferase (Fragment) OS=Homo sapiens OX=9606 GN=DO PE=3 SV=1
tr|H7C2G2|H7C2G2_HUMAN NAD(P)(+)--arginine ADP-ribosyltransferase (Fragment) OS=Homo sapiens OX=9606 GN=ART4 PE=1 SV=1
tr|A8K6J7|A8K6J7_HUMAN NAD(P)(+)--arginine ADP-ribosyltransferase OS=Homo sapiens OX=9606 PE=2 SV=1
tr|Q3KZ25|Q3KZ25_HUMAN NAD(P)(+)--arginine ADP-ribosyltransferase (Fragment) OS=Homo sapiens OX=9606 GN=DO PE=2 SV=1
tr|A0A3P3YWF0|A0A3P3YWF0_HUMAN NAD(P)(+)--arginine ADP-ribosyltransferase (Fragment) OS=Homo sapiens OX=9606 GN=DO PE=3 SV=1
tr|A0A166IZP3|A0A166IZP3_HUMAN NAD(P)(+)--arginine ADP-ribosyltransferase (Fragment) OS=Homo sapiens OX=9606 GN=ART4 PE=3 SV=1
tr|A0A3P3YWC5|A0A3P3YWC5_HUMAN NAD(P)(+)--arginine ADP-ribosyltransferase (Fragment) OS=Homo sapiens OX=9606 GN=DO PE=3 SV=1
tr|A0A0U5FP74|A0A0U5FP74_HUMAN NAD(P)(+)--arginine ADP-ribosyltransferase (Fragment) OS=Homo sapiens OX=9606 GN=ART4 PE=3 SV=1
tr|C3W8I0|C3W8I0_HUMAN NAD(P)(+)--arginine ADP-ribosyltransferase (Fragment) OS=Homo sapiens OX=9606 GN=ART4 PE=3 SV=1
tr|A0A3P3YW42|A0A3P3YW42_HUMAN NAD(P)(+)--arginine ADP-ribosyltransferase (Fragment) OS=Homo sapiens OX=9606 GN=DO PE=3 SV=1
tr|Q3KZ28|Q3KZ28_HUMAN NAD(P)(+)--arginine ADP-ribosyltransferase OS=Homo sapiens OX=9606 GN=DO PE=2 SV=1
tr|C3W8I1|C3W8I1_HUMAN NAD(P)(+)--arginine ADP-ribosyltransferase (Fragment) OS=Homo sapiens OX=9606 GN=ART4 PE=3 SV=1
tr|A0A3P3ZJX7|A0A3P3ZJX7_HUMAN NAD(P)(+)--arginine ADP-ribosyltransferase (Fragment) OS=Homo sapiens OX=9606 GN=DO PE=3 SV=1
sp|Q93070|NAR4_HUMAN Ecto-ADP-ribosyltransferase 4 OS=Homo sapiens OX=9606 GN=ART4 PE=2 SV=2
tr|A1Z625|A1Z625_HUMAN NAD(P)(+)--arginine ADP-ribosyltransferase (Fragment) OS=Homo sapiens OX=9606 GN=ART4 PE=3 SV=1
tr|A0A3P3YWJ5|A0A3P3YWJ5_HUMAN NAD(P)(+)--arginine ADP-ribosyltransferase (Fragment) OS=Homo sapiens OX=9606 GN=DO PE=3 SV=1
R20190701005_P72,5734
tr|A2N0T1|A2N0T1_HUMAN VH6DJ protein (Fragment) OS=Homo sapiens OX=9606 GN=VH6DJ PE=2 SV=1
tr|A2N0U5|A2N0U5_HUMAN VH6DJ protein (Fragment) OS=Homo sapiens OX=9606 GN=VH6DJ PE=2 SV=1
R20190701005_P72,3318
tr|A4D210|A4D210_HUMAN Eukaryotic translation initiation factor 3 subunit B OS=Homo sapiens OX=9606 GN=EIF3S9 PE=3 SV=1
tr|B4DV79|B4DV79_HUMAN Eukaryotic translation initiation factor 3 subunit B OS=Homo sapiens OX=9606 GN=EIF3B PE=2 SV=1
tr|Q86UM1|Q86UM1_HUMAN Eukaryotic translation initiation factor 3 subunit B (Fragment) OS=Homo sapiens OX=9606 GN=EIF3S9 PE=3 SV=1
sp|P55884|EIF3B_HUMAN Eukaryotic translation initiation factor 3 subunit B OS=Homo sapiens OX=9606 GN=EIF3B PE=1 SV=3
tr|C9JZG1|C9JZG1_HUMAN Eukaryotic translation initiation factor 3 subunit B (Fragment) OS=Homo sapiens OX=9606 GN=EIF3B PE=1 SV=1
tr|A0A024R821|A0A024R821_HUMAN Eukaryotic translation initiation factor 3 subunit B OS=Homo sapiens OX=9606 GN=EIF3S9 PE=3 SV=1
R20190701005_P72,4144
tr|A6XMH1|A6XMH1_HUMAN Transthyretin OS=Homo sapiens OX=9606 PE=2 SV=1
tr|A0A087WV45|A0A087WV45_HUMAN Transthyretin OS=Homo sapiens OX=9606 GN=TTR PE=1 SV=1
tr|A6XGL1|A6XGL1_HUMAN Transthyretin OS=Homo sapiens OX=9606 PE=2 SV=1
sp|P02766|TTHY_HUMAN Transthyretin OS=Homo sapiens OX=9606 GN=TTR PE=1 SV=1
tr|A0A087WT59|A0A087WT59_HUMAN Transthyretin OS=Homo sapiens OX=9606 GN=TTR PE=1 SV=1
tr|E9KL36|E9KL36_HUMAN Transthyretin OS=Homo sapiens OX=9606 GN=HEL111 PE=2 SV=1
R20190701005_P72,4980
tr|A8K4W7|A8K4W7_HUMAN Succinate--CoA ligase [ADP/GDP-forming] subunit alpha, mitochondrial OS=Homo sapiens OX=9606 GN=SUCLG1 PE=2 SV=1
tr|B7Z438|B7Z438_HUMAN cDNA FLJ56352, highly similar to Succinyl-CoA ligase (GDP-forming) subunit alpha, mitochondrial OS=Homo sapiens OX=9606 PE=2 SV=1
tr|Q6IAL5|Q6IAL5_HUMAN Succinate--CoA ligase [ADP/GDP-forming] subunit alpha, mitochondrial OS=Homo sapiens OX=9606 GN=SUCLG1 PE=2 SV=1
sp|P53597|SUCA_HUMAN Succinate--CoA ligase [ADP/GDP-forming] subunit alpha, mitochondrial OS=Homo sapiens OX=9606 GN=SUCLG1 PE=1 SV=4
tr|B2R8A1|B2R8A1_HUMAN Succinate--CoA ligase [ADP/GDP-forming] subunit alpha, mitochondrial OS=Homo sapiens OX=9606 GN=SUCLG1 PE=2 SV=1
R20190701005_P72,6865
tr|A8K6Q9|A8K6Q9_HUMAN cDNA FLJ75882, highly similar to Homo sapiens spastic paraplegia 20, spartin (Troyer syndrome) (SPG20), mRNA OS=Homo sapiens OX=9606 PE=2 SV=1
tr|B3KML8|B3KML8_HUMAN cDNA FLJ11345 fis, clone PLACE1010877, highly similar to Spartin OS=Homo sapiens OX=9606 PE=2 SV=1
tr|B4DXT5|B4DXT5_HUMAN cDNA FLJ53483, highly similar to Spartin OS=Homo sapiens OX=9606 PE=2 SV=1
sp|Q8N0X7|SPART_HUMAN Spartin OS=Homo sapiens OX=9606 GN=SPART PE=1 SV=1
tr|A0A024RDV9|A0A024RDV9_HUMAN Spastic paraplegia 20 isoform 1 OS=Homo sapiens OX=9606 GN=SPG20 PE=2 SV=1
R20190701005_P72,5153
tr|A8K7B7|A8K7B7_HUMAN Protein phosphatase 2 (Formerly 2A), regulatory subunit A (PR 65), alpha isoform OS=Homo sapiens OX=9606 GN=PPP2R1A PE=1 SV=1
sp|P30153|2AAA_HUMAN Serine/threonine-protein phosphatase 2A 65 kDa regulatory subunit A alpha isoform OS=Homo sapiens OX=9606 GN=PPP2R1A PE=1 SV=4
tr|A8K3H8|A8K3H8_HUMAN cDNA FLJ77680, highly similar to Homo sapiens protein phosphatase 2 (formerly 2A), regulatory subunit A (PR 65), alpha isoform (PPP2R1A), mRNA OS=Homo sapiens OX=9606 PE=2 SV=1
tr|B3KQV6|B3KQV6_HUMAN Serine/threonine-protein phosphatase 2A 65 kDa regulatory subunit A alpha isoform OS=Homo sapiens OX=9606 GN=PPP2R1A PE=1 SV=1
tr|B4DDF7|B4DDF7_HUMAN cDNA FLJ53296, highly similar to Serine/threonine-protein phosphatase 2A 65 kDa regulatory subunit A alpha isoform OS=Homo sapiens OX=9606 PE=2 SV=1
tr|B4DE69|B4DE69_HUMAN cDNA FLJ56053, highly similar to Serine/threonine-protein phosphatase 2A 65 kDa regulatory subunit A alpha isoform OS=Homo sapiens OX=9606 PE=2 SV=1
tr|B4DQY1|B4DQY1_HUMAN cDNA FLJ56133, highly similar to Serine/threonine-protein phosphatase 2A 65 kDa regulatory subunit A alpha isoform OS=Homo sapiens OX=9606 PE=2 SV=1
tr|B4E1Q0|B4E1Q0_HUMAN cDNA FLJ59603, highly similar to Serine/threonine-protein phosphatase 2A 65 kDa regulatory subunit A alpha isoform OS=Homo sapiens OX=9606 PE=2 SV=1
tr|Q8NB89|Q8NB89_HUMAN cDNA FLJ34068 fis, clone FCBBF3001918, highly similar to SERINE/THREONINE PROTEIN PHOSPHATASE 2A, 65 kDa REGULATORY SUBUNIT A, ALPHA ISOFORM OS=Homo sapiens OX=9606 PE=2 SV=1
tr|E9PH38|E9PH38_HUMAN Serine/threonine-protein phosphatase 2A 65 kDa regulatory subunit A alpha isoform (Fragment) OS=Homo sapiens OX=9606 GN=PPP2R1A PE=1 SV=2
R20190701005_P72,5362
R20190701005_P72,8169
tr|A9Z1W8|A9Z1W8_HUMAN SUN domain-containing protein 5 OS=Homo sapiens OX=9606 GN=SUN5 PE=1 SV=1
sp|Q8TC36|SUN5_HUMAN SUN domain-containing protein 5 OS=Homo sapiens OX=9606 GN=SUN5 PE=1 SV=1
tr|Q5TDX9|Q5TDX9_HUMAN SUN domain-containing protein 5 (Fragment) OS=Homo sapiens OX=9606 GN=SUN5 PE=1 SV=1
tr|A0A384MDU5|A0A384MDU5_HUMAN Epididymis secretory sperm binding protein OS=Homo sapiens OX=9606 PE=2 SV=1
tr|Q5TDX8|Q5TDX8_HUMAN SUN domain-containing protein 5 OS=Homo sapiens OX=9606 GN=SUN5 PE=1 SV=1
R20190701005_P72,4113
tr|B0I1S4|B0I1S4_HUMAN DNHD1 variant protein (Fragment) OS=Homo sapiens OX=9606 PE=2 SV=1
sp|Q96M86|DNHD1_HUMAN Dynein heavy chain domain-containing protein 1 OS=Homo sapiens OX=9606 GN=DNHD1 PE=2 SV=2
R20190701005_P72,4967
tr|B2R4C1|B2R4C1_HUMAN cDNA, FLJ92036, highly similar to Homo sapiens ribosomal protein L31 (RPL31), mRNA OS=Homo sapiens OX=9606 PE=2 SV=1
tr|C9JU56|C9JU56_HUMAN 60S ribosomal protein L31 (Fragment) OS=Homo sapiens OX=9606 GN=RPL31 PE=1 SV=1
tr|B7Z4C8|B7Z4C8_HUMAN 60S ribosomal protein L31 OS=Homo sapiens OX=9606 GN=RPL31 PE=1 SV=1
sp|P62899|RL31_HUMAN 60S ribosomal protein L31 OS=Homo sapiens OX=9606 GN=RPL31 PE=1 SV=1
tr|B8ZZK4|B8ZZK4_HUMAN 60S ribosomal protein L31 OS=Homo sapiens OX=9606 GN=RPL31 PE=1 SV=1
tr|B7Z4E3|B7Z4E3_HUMAN 60S ribosomal protein L31 OS=Homo sapiens OX=9606 GN=RPL31 PE=1 SV=1
tr|H7C2W9|H7C2W9_HUMAN 60S ribosomal protein L31 (Fragment) OS=Homo sapiens OX=9606 GN=RPL31 PE=1 SV=1
R20190701005_P72,6801
tr|B2R5Y4|B2R5Y4_HUMAN cDNA, FLJ92684, highly similar to Homo sapiens IK cytokine, down-regulator of HLA II (IK), mRNA OS=Homo sapiens OX=9606 PE=2 SV=1
tr|B4DEH2|B4DEH2_HUMAN cDNA FLJ53904, highly similar to Protein Red OS=Homo sapiens OX=9606 PE=2 SV=1
sp|Q13123|RED_HUMAN Protein Red OS=Homo sapiens OX=9606 GN=IK PE=1 SV=3
tr|Q9UK43|Q9UK43_HUMAN Chondrosarcoma-associated protein 2 OS=Homo sapiens OX=9606 GN=CSA2 PE=2 SV=1
tr|Q95HA6|Q95HA6_HUMAN IK cytokine, down-regulator of HLA II OS=Homo sapiens OX=9606 GN=IK PE=2 SV=1
R20190701005_P72,5159
tr|B2R791|B2R791_HUMAN cDNA, FLJ93335, highly similar to Homo sapiens PRP3 pre-mRNA processing factor 3 homolog (yeast) (PRPF3), mRNA OS=Homo sapiens OX=9606 PE=2 SV=1
tr|Q53GV6|Q53GV6_HUMAN PRP3 pre-mRNA processing factor 3 homolog (Fragment) OS=Homo sapiens OX=9606 PE=2 SV=1
sp|O43395|PRPF3_HUMAN U4/U6 small nuclear ribonucleoprotein Prp3 OS=Homo sapiens OX=9606 GN=PRPF3 PE=1 SV=2
tr|B4DLS8|B4DLS8_HUMAN cDNA FLJ55983, highly similar to U4/U6 small nuclear ribonucleoprotein Prp3 OS=Homo sapiens OX=9606 PE=2 SV=1
tr|B4DM28|B4DM28_HUMAN cDNA FLJ50575, highly similar to U4/U6 small nuclear ribonucleoprotein Prp3 OS=Homo sapiens OX=9606 PE=2 SV=1
R20190701005_P72,3323
tr|B2R9X3|B2R9X3_HUMAN cDNA, FLJ94599, highly similar to Homo sapiens GDP-mannose 4,6-dehydratase (GMDS), mRNA OS=Homo sapiens OX=9606 PE=2 SV=1
sp|O60547|GMDS_HUMAN GDP-mannose 4,6 dehydratase OS=Homo sapiens OX=9606 GN=GMDS PE=1 SV=1
R20190701005_P72,7783
tr|B2RBR9|B2RBR9_HUMAN cDNA, FLJ95650, highly similar to Homo sapiens karyopherin (importin) beta 1 (KPNB1), mRNA OS=Homo sapiens OX=9606 PE=2 SV=1
tr|J3QR48|J3QR48_HUMAN Importin subunit beta-1 (Fragment) OS=Homo sapiens OX=9606 GN=KPNB1 PE=1 SV=8
sp|Q14974|IMB1_HUMAN Importin subunit beta-1 OS=Homo sapiens OX=9606 GN=KPNB1 PE=1 SV=2
R20190701005_P72,5576
tr|B2RD79|B2RD79_HUMAN cDNA, FLJ96494, highly similar to Homo sapiens ubiquitin specific peptidase 14 (tRNA-guanine transglycosylase) (USP14), mRNA OS=Homo sapiens OX=9606 PE=2 SV=1
tr|D3DUG9|D3DUG9_HUMAN Ubiquitin specific peptidase 14 (TRNA-guanine transglycosylase), isoform CRA_a OS=Homo sapiens OX=9606 GN=USP14 PE=3 SV=1
tr|A6NJA2|A6NJA2_HUMAN Ubiquitin carboxyl-terminal hydrolase 14 OS=Homo sapiens OX=9606 GN=USP14 PE=1 SV=2
tr|B3KTG4|B3KTG4_HUMAN cDNA FLJ38197 fis, clone FCBBF1000367, highly similar to Ubiquitin carboxyl-terminal hydrolase 14 OS=Homo sapiens OX=9606 PE=2 SV=1
sp|P54578|UBP14_HUMAN Ubiquitin carboxyl-terminal hydrolase 14 OS=Homo sapiens OX=9606 GN=USP14 PE=1 SV=3
R20190701005_P72,3696
tr|B3KRS1|B3KRS1_HUMAN Gamma-tubulin complex component OS=Homo sapiens OX=9606 PE=2 SV=1
R20190701005_P72,5957
tr|B3KTS3|B3KTS3_HUMAN cDNA FLJ38664 fis, clone HLUNG2002334, highly similar to Homo sapiens KH domain containing, RNA binding, signal transduction associated 2 (KHDRBS2), mRNA OS=Homo sapiens OX=9606 PE=2 SV=1
sp|Q5VWX1|KHDR2_HUMAN KH domain-containing, RNA-binding, signal transduction-associated protein 2 OS=Homo sapiens OX=9606 GN=KHDRBS2 PE=1 SV=1
tr|B4E043|B4E043_HUMAN KH domain containing, RNA binding, signal transduction associated 1, isoform CRA_b OS=Homo sapiens OX=9606 GN=KHDRBS1 PE=2 SV=1
R20190701005_P72,3526
tr|B3KU58|B3KU58_HUMAN cDNA FLJ39233 fis, clone OCBBF2007756, highly similar to Zinc finger protein 95 homolog OS=Homo sapiens OX=9606 PE=2 SV=1
R20190701005_P72,6168
tr|B3KUM5|B3KUM5_HUMAN cDNA FLJ40245 fis, clone TESTI2023968, highly similar to GC-RICH SEQUENCE DNA-BINDING FACTOR OS=Homo sapiens OX=9606 PE=2 SV=1
tr|A4UHR0|A4UHR0_HUMAN C2ORF3 variant 3 OS=Homo sapiens OX=9606 GN=C2orf3 PE=2 SV=1
sp|P16383|GCFC2_HUMAN GC-rich sequence DNA-binding factor 2 OS=Homo sapiens OX=9606 GN=GCFC2 PE=1 SV=2
R20190701005_P72,5415
tr|B3KV27|B3KV27_HUMAN cDNA FLJ16077 fis, clone MESAN2007440, highly similar to Relaxin receptor 1 OS=Homo sapiens OX=9606 PE=2 SV=1
tr|B4DGP2|B4DGP2_HUMAN cDNA FLJ53318, highly similar to Relaxin receptor 1 OS=Homo sapiens OX=9606 GN=RXFP1 PE=2 SV=1
tr|E9PCA3|E9PCA3_HUMAN Relaxin receptor 1 OS=Homo sapiens OX=9606 GN=RXFP1 PE=4 SV=1
tr|A0A0A0MT52|A0A0A0MT52_HUMAN Relaxin receptor 1 OS=Homo sapiens OX=9606 GN=RXFP1 PE=4 SV=1
sp|Q9HBX9|RXFP1_HUMAN Relaxin receptor 1 OS=Homo sapiens OX=9606 GN=RXFP1 PE=1 SV=2
tr|A0A087WWV0|A0A087WWV0_HUMAN Relaxin receptor 1 OS=Homo sapiens OX=9606 GN=RXFP1 PE=4 SV=1
tr|Q59H16|Q59H16_HUMAN Leucine-rich repeat-containing G protein-coupled receptor 7 variant (Fragment) OS=Homo sapiens OX=9606 PE=2 SV=1
R20190701005_P72,751
tr|B3KXQ3|B3KXQ3_HUMAN cDNA FLJ45848 fis, clone OCBBF2009536, highly similar to Homo sapiens amiloride-sensitive cation channel 1, neuronal (degenerin) (ACCN1), transcript variant 1, mRNA OS=Homo sapiens OX=9606 PE=2 SV=1
R20190701005_P72,6572
tr|B4DDM6|B4DDM6_HUMAN cDNA FLJ57899, highly similar to Mitotic checkpoint protein BUB3 OS=Homo sapiens OX=9606 PE=2 SV=1
tr|A0A140VJF3|A0A140VJF3_HUMAN Testicular tissue protein Li 27 OS=Homo sapiens OX=9606 PE=2 SV=1
sp|O43684|BUB3_HUMAN Mitotic checkpoint protein BUB3 OS=Homo sapiens OX=9606 GN=BUB3 PE=1 SV=1
tr|J3QT28|J3QT28_HUMAN Mitotic checkpoint protein BUB3 (Fragment) OS=Homo sapiens OX=9606 GN=BUB3 PE=1 SV=1
R20190701005_P72,11333
R20190701005_P72,2970
tr|B4DEQ8|B4DEQ8_HUMAN cDNA FLJ60443, moderately similar to Protocadherin-8 OS=Homo sapiens OX=9606 PE=2 SV=1
sp|O95206|PCDH8_HUMAN Protocadherin-8 OS=Homo sapiens OX=9606 GN=PCDH8 PE=2 SV=2
R20190701005_P72,6178
tr|B4DH27|B4DH27_HUMAN cDNA FLJ57811, highly similar to Mus musculus armadillo repeat containing 5 (Armc5), mRNA OS=Homo sapiens OX=9606 PE=2 SV=1
sp|Q96C12|ARMC5_HUMAN Armadillo repeat-containing protein 5 OS=Homo sapiens OX=9606 GN=ARMC5 PE=1 SV=2
tr|J3KQ26|J3KQ26_HUMAN Armadillo repeat-containing protein 5 OS=Homo sapiens OX=9606 GN=ARMC5 PE=1 SV=1
tr|B4DIU9|B4DIU9_HUMAN cDNA FLJ56625, highly similar to Mus musculus armadillo repeat containing 5 (Armc5), mRNA OS=Homo sapiens OX=9606 PE=2 SV=1
R20190701005_P72,3760
tr|B4DII6|B4DII6_HUMAN Phospholipid-transporting ATPase OS=Homo sapiens OX=9606 PE=2 SV=1
tr|A0A1B0GVA7|A0A1B0GVA7_HUMAN Ras-GEF domain-containing family member 1B OS=Homo sapiens OX=9606 GN=RASGEF1B PE=4 SV=1
tr|B4E121|B4E121_HUMAN cDNA FLJ50337, highly similar to Homo sapiens RasGEF domain family, member 1B (RASGEF1B), mRNA OS=Homo sapiens OX=9606 PE=2 SV=1
tr|A8K5Z4|A8K5Z4_HUMAN cDNA FLJ76660, highly similar to Homo sapiens RasGEF domain family, member 1B (RASGEF1B), mRNA OS=Homo sapiens OX=9606 PE=2 SV=1
sp|Q0VAM2|RGF1B_HUMAN Ras-GEF domain-containing family member 1B OS=Homo sapiens OX=9606 GN=RASGEF1B PE=1 SV=2
R20190701005_P72,8337
tr|B4DKM2|B4DKM2_HUMAN cDNA FLJ60119, highly similar to Homo sapiens serine/threonine kinase 11 interacting protein (STK11IP), mRNA OS=Homo sapiens OX=9606 PE=2 SV=1
tr|B4DII2|B4DII2_HUMAN cDNA FLJ56684, highly similar to Homo sapiens serine/threonine kinase 11 interacting protein (STK11IP), mRNA OS=Homo sapiens OX=9606 PE=2 SV=1
tr|A1A5D2|A1A5D2_HUMAN SNX26 protein OS=Homo sapiens OX=9606 GN=SNX26 PE=2 SV=1
sp|O14559|RHG33_HUMAN Rho GTPase-activating protein 33 OS=Homo sapiens OX=9606 GN=ARHGAP33 PE=1 SV=2
tr|B4DUE4|B4DUE4_HUMAN cDNA FLJ61412, highly similar to Homo sapiens serine/threonine kinase 11 interacting protein (STK11IP), mRNA OS=Homo sapiens OX=9606 PE=2 SV=1
sp|Q8N1F8|S11IP_HUMAN Serine/threonine-protein kinase 11-interacting protein OS=Homo sapiens OX=9606 GN=STK11IP PE=1 SV=4
tr|B4DSS6|B4DSS6_HUMAN cDNA FLJ56649, highly similar to Homo sapiens serine/threonine kinase 11 interacting protein (STK11IP), mRNA OS=Homo sapiens OX=9606 PE=2 SV=1
tr|E7ERV2|E7ERV2_HUMAN Serine/threonine-protein kinase 11-interacting protein OS=Homo sapiens OX=9606 GN=STK11IP PE=4 SV=1
tr|B3KU02|B3KU02_HUMAN cDNA FLJ39019 fis, clone NT2RP7002738, highly similar to Homo sapiens sorting nexin 26 (SNX26), mRNA OS=Homo sapiens OX=9606 PE=2 SV=1
tr|A0A0A0MQQ9|A0A0A0MQQ9_HUMAN Rho GTPase-activating protein 33 OS=Homo sapiens OX=9606 GN=ARHGAP33 PE=1 SV=1
sp|Q8N961|ABTB2_HUMAN Ankyrin repeat and BTB/POZ domain-containing protein 2 OS=Homo sapiens OX=9606 GN=ABTB2 PE=2 SV=2
R20190701005_P72,7891
tr|B4DM33|B4DM33_HUMAN cDNA FLJ52068, highly similar to Microtubule-associated protein RP/EB family member 1 OS=Homo sapiens OX=9606 PE=2 SV=1
sp|Q15691|MARE1_HUMAN Microtubule-associated protein RP/EB family member 1 OS=Homo sapiens OX=9606 GN=MAPRE1 PE=1 SV=3
R20190701005_P72,4517
tr|B4DMF0|B4DMF0_HUMAN Non-lysosomal glucosylceramidase OS=Homo sapiens OX=9606 PE=2 SV=1
tr|B7Z3J6|B7Z3J6_HUMAN Non-lysosomal glucosylceramidase OS=Homo sapiens OX=9606 PE=2 SV=1
sp|Q9HCG7|GBA2_HUMAN Non-lysosomal glucosylceramidase OS=Homo sapiens OX=9606 GN=GBA2 PE=1 SV=2
R20190701005_P72,5693
tr|B4DP78|B4DP78_HUMAN cDNA FLJ52341, highly similar to Homo sapiens sarcoglycan, epsilon (SGCE), mRNA OS=Homo sapiens OX=9606 PE=2 SV=1
R20190701005_P72,7784
tr|B4DRT3|B4DRT3_HUMAN Pyruvate kinase OS=Homo sapiens OX=9606 PE=2 SV=1
tr|V9HWB8|V9HWB8_HUMAN Pyruvate kinase OS=Homo sapiens OX=9606 GN=HEL-S-30 PE=1 SV=1
tr|H3BTN5|H3BTN5_HUMAN Pyruvate kinase (Fragment) OS=Homo sapiens OX=9606 GN=PKM PE=1 SV=1
tr|A0A024R5Z9|A0A024R5Z9_HUMAN Pyruvate kinase OS=Homo sapiens OX=9606 GN=PKM2 PE=3 SV=1
tr|B4DNK4|B4DNK4_HUMAN Pyruvate kinase OS=Homo sapiens OX=9606 GN=PKM PE=1 SV=1
sp|P14618|KPYM_HUMAN Pyruvate kinase PKM OS=Homo sapiens OX=9606 GN=PKM PE=1 SV=4
tr|Q504U3|Q504U3_HUMAN Pyruvate kinase OS=Homo sapiens OX=9606 GN=PKM2 PE=2 SV=1
tr|Q8WUW7|Q8WUW7_HUMAN Pyruvate kinase (Fragment) OS=Homo sapiens OX=9606 GN=PKM2 PE=2 SV=2
tr|H3BR70|H3BR70_HUMAN Pyruvate kinase OS=Homo sapiens OX=9606 GN=PKM PE=1 SV=1
tr|A0A024R609|A0A024R609_HUMAN Pyruvate kinase OS=Homo sapiens OX=9606 GN=PKM2 PE=3 SV=1
tr|H3BQ34|H3BQ34_HUMAN Pyruvate kinase OS=Homo sapiens OX=9606 GN=PKM PE=1 SV=1
R20190701005_P72,2995
tr|B4DS01|B4DS01_HUMAN cDNA FLJ59402, highly similar to Eukaryotic translation initiation factor 4B OS=Homo sapiens OX=9606 PE=2 SV=1
tr|B4DEP6|B4DEP6_HUMAN cDNA FLJ59206, highly similar to Eukaryotic translation initiation factor 4B OS=Homo sapiens OX=9606 PE=2 SV=1
tr|Q7Z5Y0|Q7Z5Y0_HUMAN eIF4B protein (Fragment) OS=Homo sapiens OX=9606 GN=EIF4B PE=2 SV=1
tr|F8VX11|F8VX11_HUMAN Eukaryotic translation initiation factor 4B (Fragment) OS=Homo sapiens OX=9606 GN=EIF4B PE=1 SV=1
sp|P23588|IF4B_HUMAN Eukaryotic translation initiation factor 4B OS=Homo sapiens OX=9606 GN=EIF4B PE=1 SV=2
tr|E7EX17|E7EX17_HUMAN Eukaryotic translation initiation factor 4B OS=Homo sapiens OX=9606 GN=EIF4B PE=1 SV=1
tr|B4DRM3|B4DRM3_HUMAN cDNA FLJ54492, highly similar to Eukaryotic translation initiation factor 4B OS=Homo sapiens OX=9606 PE=2 SV=1
R20190701005_P72,3065
tr|B4DSK0|B4DSK0_HUMAN cDNA FLJ61752 OS=Homo sapiens OX=9606 PE=2 SV=1
R20190701005_P72,7330
tr|B4DSP6|B4DSP6_HUMAN cDNA FLJ58323, highly similar to Ribosomal protein S6 kinase-like 1 OS=Homo sapiens OX=9606 PE=2 SV=1
sp|Q9Y6S9|RPKL1_HUMAN Ribosomal protein S6 kinase-like 1 OS=Homo sapiens OX=9606 GN=RPS6KL1 PE=2 SV=1
R20190701005_P72,2897
tr|B4DT01|B4DT01_HUMAN cDNA FLJ60347, highly similar to Homo sapiens hydroxyacylglutathione hydrolase (HAGH), transcript variant 1, mRNA OS=Homo sapiens OX=9606 PE=2 SV=1
R20190701005_P72,6975
tr|B4DVG7|B4DVG7_HUMAN cDNA FLJ53750, highly similar to 60S ribosomal protein L8 OS=Homo sapiens OX=9606 PE=2 SV=1
tr|G3V1A1|G3V1A1_HUMAN 60S ribosomal protein L8 OS=Homo sapiens OX=9606 GN=RPL8 PE=1 SV=1
R20190701005_P72,6648
tr|B4DVZ2|B4DVZ2_HUMAN cDNA FLJ54185, highly similar to Myocilin OS=Homo sapiens OX=9606 PE=2 SV=1
tr|B4DV44|B4DV44_HUMAN cDNA FLJ54172, highly similar to Myocilin OS=Homo sapiens OX=9606 PE=2 SV=1
tr|B6V6K7|B6V6K7_HUMAN Mutant myocilin OS=Homo sapiens OX=9606 GN=MYOC PE=2 SV=1
tr|B6ECI7|B6ECI7_HUMAN Mutated trabecular meshwork-induced glucocorticoid response protein OS=Homo sapiens OX=9606 GN=MYOC PE=2 SV=1
sp|Q99972|MYOC_HUMAN Myocilin OS=Homo sapiens OX=9606 GN=MYOC PE=1 SV=2
tr|A0A0S2Z421|A0A0S2Z421_HUMAN Myocilin trabecular meshwork inducible glucocorticoid response isoform 1 (Fragment) OS=Homo sapiens OX=9606 GN=MYOC PE=2 SV=1
tr|B6V6K6|B6V6K6_HUMAN Mutant myocilin OS=Homo sapiens OX=9606 GN=MYOC PE=2 SV=1
tr|Q8N854|Q8N854_HUMAN cDNA FLJ39991 fis, clone STOMA2000888, highly similar to MYOCILIN OS=Homo sapiens OX=9606 PE=2 SV=1
R20190701005_P72,7612
tr|B4DWA5|B4DWA5_HUMAN cDNA FLJ52464, highly similar to GTPase, IMAP family member 4 OS=Homo sapiens OX=9606 PE=2 SV=1
tr|A0A090N7X0|A0A090N7X0_HUMAN GTPase, IMAP family member 4, isoform CRA_b OS=Homo sapiens OX=9606 GN=HIMAP4 PE=4 SV=1
tr|A0A090N8P8|A0A090N8P8_HUMAN GTPase, IMAP family member 7, isoform CRA_a OS=Homo sapiens OX=9606 GN=hIAN7 PE=4 SV=1
tr|B4DWN0|B4DWN0_HUMAN cDNA FLJ51351, highly similar to GTPase, IMAP family member 4 OS=Homo sapiens OX=9606 PE=2 SV=1
tr|C9IZQ3|C9IZQ3_HUMAN GTPase IMAP family member 4 (Fragment) OS=Homo sapiens OX=9606 GN=GIMAP4 PE=1 SV=1
sp|Q8NHV1|GIMA7_HUMAN GTPase IMAP family member 7 OS=Homo sapiens OX=9606 GN=GIMAP7 PE=1 SV=1
tr|G5E9W9|G5E9W9_HUMAN GTPase IMAP family member 4 OS=Homo sapiens OX=9606 GN=GIMAP4 PE=1 SV=1
sp|Q9NUV9|GIMA4_HUMAN GTPase IMAP family member 4 OS=Homo sapiens OX=9606 GN=GIMAP4 PE=1 SV=1
R20190701005_P72,7301
tr|B4DWU2|B4DWU2_HUMAN Annexin OS=Homo sapiens OX=9606 PE=2 SV=1
tr|Q53HM8|Q53HM8_HUMAN Annexin (Fragment) OS=Homo sapiens OX=9606 PE=2 SV=1
tr|B4DHY4|B4DHY4_HUMAN Annexin OS=Homo sapiens OX=9606 PE=2 SV=1
tr|B2R7L2|B2R7L2_HUMAN Annexin OS=Homo sapiens OX=9606 PE=2 SV=1
sp|P20073|ANXA7_HUMAN Annexin A7 OS=Homo sapiens OX=9606 GN=ANXA7 PE=1 SV=3
tr|B2R657|B2R657_HUMAN Annexin OS=Homo sapiens OX=9606 PE=2 SV=1
tr|B4DT77|B4DT77_HUMAN Annexin OS=Homo sapiens OX=9606 PE=2 SV=1
R20190701005_P72,11458
tr|B4DY87|B4DY87_HUMAN Succinate-CoA ligase subunit beta OS=Homo sapiens OX=9606 PE=2 SV=1
sp|Q9P2R7|SUCB1_HUMAN Succinate--CoA ligase [ADP-forming] subunit beta, mitochondrial OS=Homo sapiens OX=9606 GN=SUCLA2 PE=1 SV=3
tr|A0A0U1RQL1|A0A0U1RQL1_HUMAN Succinate--CoA ligase [ADP-forming] subunit beta, mitochondrial (Fragment) OS=Homo sapiens OX=9606 GN=SUCLA2 PE=1 SV=1
tr|B7ZAF6|B7ZAF6_HUMAN Succinate--CoA ligase [ADP-forming] subunit beta, mitochondrial OS=Homo sapiens OX=9606 GN=SUCLA2 PE=2 SV=1
tr|B4DRV2|B4DRV2_HUMAN Succinate--CoA ligase [ADP-forming] subunit beta, mitochondrial OS=Homo sapiens OX=9606 GN=SUCLA2 PE=2 SV=1
tr|Q7Z503|Q7Z503_HUMAN Succinate--CoA ligase [ADP-forming] subunit beta, mitochondrial OS=Homo sapiens OX=9606 GN=SUCLA2 PE=2 SV=1
tr|E5KS60|E5KS60_HUMAN Succinate--CoA ligase [ADP-forming] subunit beta, mitochondrial OS=Homo sapiens OX=9606 GN=SUCLA2 PE=1 SV=1
tr|E5KS55|E5KS55_HUMAN Succinate--CoA ligase [ADP-forming] subunit beta, mitochondrial OS=Homo sapiens OX=9606 GN=SUCLA2 PE=3 SV=1
tr|Q9Y4T0|Q9Y4T0_HUMAN Uncharacterized protein DKFZp564P2062 (Fragment) OS=Homo sapiens OX=9606 GN=DKFZp564P2062 PE=2 SV=2
tr|A0A2R8YDQ9|A0A2R8YDQ9_HUMAN Succinate--CoA ligase [ADP-forming] subunit beta, mitochondrial OS=Homo sapiens OX=9606 GN=SUCLA2 PE=1 SV=1
tr|B7Z9S6|B7Z9S6_HUMAN cDNA, FLJ78940, highly similar to Succinyl-CoA ligase (ADP-forming) beta-chain, mitochondrial OS=Homo sapiens OX=9606 PE=2 SV=1
tr|A0A0S2Z511|A0A0S2Z511_HUMAN Succinate-CoA ligase ADP-forming beta subunit isoform 2 (Fragment) OS=Homo sapiens OX=9606 GN=SUCLA2 PE=2 SV=1
tr|Q6N0B1|Q6N0B1_HUMAN Succinate-CoA ligase subunit beta (Fragment) OS=Homo sapiens OX=9606 GN=DKFZp686D0880 PE=2 SV=1
tr|A0A2R8Y6Y7|A0A2R8Y6Y7_HUMAN Succinate--CoA ligase [ADP-forming] subunit beta, mitochondrial OS=Homo sapiens OX=9606 GN=SUCLA2 PE=1 SV=1
R20190701005_P72,7083
tr|B4DY96|B4DY96_HUMAN cDNA FLJ55769, highly similar to Trifunctional enzyme subunit beta, mitochondrial OS=Homo sapiens OX=9606 PE=2 SV=1
sp|P55084|ECHB_HUMAN Trifunctional enzyme subunit beta, mitochondrial OS=Homo sapiens OX=9606 GN=HADHB PE=1 SV=3
tr|F5GZQ3|F5GZQ3_HUMAN Trifunctional enzyme subunit beta, mitochondrial OS=Homo sapiens OX=9606 GN=HADHB PE=1 SV=1
tr|B4DDC9|B4DDC9_HUMAN cDNA FLJ59448, highly similar to Trifunctional enzyme subunit beta, mitochondrial OS=Homo sapiens OX=9606 PE=2 SV=1
tr|B5MD38|B5MD38_HUMAN Trifunctional enzyme subunit beta, mitochondrial OS=Homo sapiens OX=9606 GN=HADHB PE=1 SV=1
R20190701005_P72,10033
tr|B4DZP5|B4DZP5_HUMAN cDNA FLJ51165, highly similar to DNA damage-binding protein 1 OS=Homo sapiens OX=9606 PE=2 SV=1
tr|F5GY55|F5GY55_HUMAN DNA damage-binding protein 1 OS=Homo sapiens OX=9606 GN=DDB1 PE=1 SV=1
sp|Q16531|DDB1_HUMAN DNA damage-binding protein 1 OS=Homo sapiens OX=9606 GN=DDB1 PE=1 SV=1
tr|B4DSA8|B4DSA8_HUMAN cDNA FLJ51067, highly similar to DNA damage-binding protein 1 OS=Homo sapiens OX=9606 PE=2 SV=1
tr|B7Z2A1|B7Z2A1_HUMAN cDNA FLJ56068, highly similar to DNA damage-binding protein 1 OS=Homo sapiens OX=9606 PE=2 SV=1
R20190701005_P72,3428
tr|B4E0R6|B4E0R6_HUMAN cDNA FLJ54573, highly similar to Importin beta-3 OS=Homo sapiens OX=9606 PE=2 SV=1
tr|H0Y8C6|H0Y8C6_HUMAN Importin-5 (Fragment) OS=Homo sapiens OX=9606 GN=IPO5 PE=1 SV=1
sp|O00410|IPO5_HUMAN Importin-5 OS=Homo sapiens OX=9606 GN=IPO5 PE=1 SV=4
tr|A0A024RDY0|A0A024RDY0_HUMAN RAN binding protein 5, isoform CRA_d OS=Homo sapiens OX=9606 GN=RANBP5 PE=4 SV=1
tr|B3KWG6|B3KWG6_HUMAN cDNA FLJ43041 fis, clone BRTHA3003339, highly similar to Importin beta-3 OS=Homo sapiens OX=9606 PE=2 SV=1
R20190701005_P72,4327
tr|B4E177|B4E177_HUMAN cDNA FLJ56368, highly similar to Myosin-14 OS=Homo sapiens OX=9606 PE=2 SV=1
tr|B4E0F5|B4E0F5_HUMAN cDNA FLJ60206, highly similar to RanBP-type and C3HC4-type zincfinger-containing protein 1 OS=Homo sapiens OX=9606 PE=2 SV=1
tr|A1L2Z2|A1L2Z2_HUMAN MYH14 protein OS=Homo sapiens OX=9606 GN=MYH14 PE=1 SV=1
R20190701005_P72,5942
tr|B4E1E4|B4E1E4_HUMAN Eukaryotic translation initiation factor 4E type 2 OS=Homo sapiens OX=9606 GN=EIF4E2 PE=1 SV=1
tr|C9JEL3|C9JEL3_HUMAN Eukaryotic translation initiation factor 4E type 2 (Fragment) OS=Homo sapiens OX=9606 GN=EIF4E2 PE=1 SV=1
tr|Q59FE1|Q59FE1_HUMAN Eukaryotic translation initiation factor 4E member 2 variant (Fragment) OS=Homo sapiens OX=9606 PE=2 SV=1
tr|B8ZZ50|B8ZZ50_HUMAN Eukaryotic translation initiation factor 4E type 2 OS=Homo sapiens OX=9606 GN=EIF4E2 PE=1 SV=1
tr|B8ZZL3|B8ZZL3_HUMAN Eukaryotic translation initiation factor 4E type 2 OS=Homo sapiens OX=9606 GN=EIF4E2 PE=1 SV=1
tr|B9A023|B9A023_HUMAN Eukaryotic translation initiation factor 4E type 2 OS=Homo sapiens OX=9606 GN=EIF4E2 PE=1 SV=1
tr|B9A044|B9A044_HUMAN Eukaryotic translation initiation factor 4E type 2 OS=Homo sapiens OX=9606 GN=EIF4E2 PE=1 SV=1
tr|Q53RG0|Q53RG0_HUMAN Eukaryotic translation initiation factor 4E member 2, isoform CRA_c OS=Homo sapiens OX=9606 GN=tmp_locus_9 PE=2 SV=1
sp|O60573|IF4E2_HUMAN Eukaryotic translation initiation factor 4E type 2 OS=Homo sapiens OX=9606 GN=EIF4E2 PE=1 SV=1
R20190701005_P72,3097
tr|B5BUB5|B5BUB5_HUMAN Autoantigen La (Fragment) OS=Homo sapiens OX=9606 GN=SSB PE=2 SV=1
tr|Q14730|Q14730_HUMAN La 4.1 protein (Fragment) OS=Homo sapiens OX=9606 PE=2 SV=1
sp|P05455|LA_HUMAN Lupus La protein OS=Homo sapiens OX=9606 GN=SSB PE=1 SV=2
R20190701005_P72,2894
tr|B5MDF5|B5MDF5_HUMAN GTP-binding nuclear protein Ran OS=Homo sapiens OX=9606 GN=RAN PE=1 SV=1
tr|J3KQE5|J3KQE5_HUMAN GTP-binding nuclear protein Ran (Fragment) OS=Homo sapiens OX=9606 GN=RAN PE=1 SV=1
tr|F5H018|F5H018_HUMAN GTP-binding nuclear protein Ran (Fragment) OS=Homo sapiens OX=9606 GN=RAN PE=1 SV=8
tr|B4DV51|B4DV51_HUMAN GTP-binding nuclear protein Ran OS=Homo sapiens OX=9606 GN=RAN PE=1 SV=1
sp|P62826|RAN_HUMAN GTP-binding nuclear protein Ran OS=Homo sapiens OX=9606 GN=RAN PE=1 SV=3
R20190701005_P72,8440
tr|B7Z6W5|B7Z6W5_HUMAN Cystathionine beta-synthase OS=Homo sapiens OX=9606 PE=2 SV=1
sp|P0DN79|CBSL_HUMAN Cystathionine beta-synthase-like protein OS=Homo sapiens OX=9606 GN=CBSL PE=1 SV=1
tr|Q9NTF0|Q9NTF0_HUMAN Cystathionine beta-synthase (Fragment) OS=Homo sapiens OX=9606 GN=DKFZp727E011 PE=2 SV=1
tr|H7C2H4|H7C2H4_HUMAN Cystathionine beta-synthase (Fragment) OS=Homo sapiens OX=9606 GN=CBS PE=1 SV=1
sp|P35520|CBS_HUMAN Cystathionine beta-synthase OS=Homo sapiens OX=9606 GN=CBS PE=1 SV=2
tr|B7Z2D6|B7Z2D6_HUMAN Cystathionine beta-synthase OS=Homo sapiens OX=9606 PE=2 SV=1
R20190701005_P72,4445
tr|B7Z7P2|B7Z7P2_HUMAN cDNA FLJ61633, highly similar to Homo sapiens ubiquitin associated protein 2 (UBAP2), transcript variant 1, mRNA OS=Homo sapiens OX=9606 PE=2 SV=1
tr|B4DRB6|B4DRB6_HUMAN cDNA FLJ59394, highly similar to Homo sapiens ubiquitin associated protein 2 (UBAP2), transcript variant 1, mRNA OS=Homo sapiens OX=9606 PE=2 SV=1
tr|B4E0R5|B4E0R5_HUMAN cDNA FLJ61517, highly similar to Homo sapiens ubiquitin associated protein 2 (UBAP2), transcript variant 1, mRNA OS=Homo sapiens OX=9606 PE=2 SV=1
tr|B4DH66|B4DH66_HUMAN cDNA FLJ59508, highly similar to Homo sapiens ubiquitin associated protein 2 (UBAP2), transcript variant 1, mRNA OS=Homo sapiens OX=9606 PE=2 SV=1
sp|Q5T6F2|UBAP2_HUMAN Ubiquitin-associated protein 2 OS=Homo sapiens OX=9606 GN=UBAP2 PE=1 SV=1
tr|B4DZ54|B4DZ54_HUMAN cDNA FLJ61492, highly similar to Homo sapiens ubiquitin associated protein 2 (UBAP2), transcript variant 1, mRNA OS=Homo sapiens OX=9606 PE=2 SV=1
tr|Q6UWR4|Q6UWR4_HUMAN UBAP2 OS=Homo sapiens OX=9606 GN=UNQ610 PE=2 SV=1
R20190701005_P72,4419
tr|B7Z8J7|B7Z8J7_HUMAN cDNA FLJ57466 OS=Homo sapiens OX=9606 PE=2 SV=1
sp|Q8NEC7|GSTCD_HUMAN Glutathione S-transferase C-terminal domain-containing protein OS=Homo sapiens OX=9606 GN=GSTCD PE=1 SV=2
R20190701005_P72,4010
tr|B7Z957|B7Z957_HUMAN cDNA FLJ52849, highly similar to Homo sapiens acyl-CoA thioesterase 7 (ACOT7), transcript variant hBACHc, mRNA OS=Homo sapiens OX=9606 PE=2 SV=1
R20190701005_P72,5656
R20190701005_P72,4501
tr|C9E1I1|C9E1I1_HUMAN MHC class I antigen (Fragment) OS=Homo sapiens OX=9606 GN=HLA-C PE=3 SV=1
tr|A0A0A7C6Z2|A0A0A7C6Z2_HUMAN MHC class I antigen (Fragment) OS=Homo sapiens OX=9606 GN=HLA-C PE=3 SV=1
tr|C9E865|C9E865_HUMAN MHC class I antigen (Fragment) OS=Homo sapiens OX=9606 GN=HLA-C PE=3 SV=1
tr|H9C5G5|H9C5G5_HUMAN MHC class I antigen (Fragment) OS=Homo sapiens OX=9606 GN=HLA-B PE=3 SV=1
tr|T1WFE0|T1WFE0_HUMAN MHC class I antigen (Fragment) OS=Homo sapiens OX=9606 GN=HLA-B PE=3 SV=1
R20190701005_P72,5823
tr|C9J1Z8|C9J1Z8_HUMAN ADP-ribosylation factor 5 (Fragment) OS=Homo sapiens OX=9606 GN=ARF5 PE=1 SV=1
tr|A0A0G2JNS6|A0A0G2JNS6_HUMAN Uncharacterized protein OS=Homo sapiens OX=9606 GN=LOC107984156 PE=4 SV=1
[truncated: 582 more rows]
